# Supplementary material for: Molecular characterization of the acquisition of longevity during seed maturation in soybean
Source: PLoS One. 2017 Jul 12;12(7):e0180282. doi: 10.1371/journal.pone.0180282 (PMC5507495; doi:10.1371/journal.pone.0180282)
Supplement: S4 Table — Genes with expression profiles that correlate with longevity (P50, PCC>0.9) are indicated in bold with a blue background. (XLSX) [file pone.0180282.s005.xlsx]

## Sheet:  
S4 Table. Transcription factors present in the co-expression network of soybean seed maturation.
Genes with expression profiles that correlate with longevity (P50) (PCC>0.9) are indicated in bold with a blue background.
id Gmax v2	glymav1.1	Name (Soybase)	Tax Hit	pvalue	Arabidopsis	Name Arabdopsis gene	pvalue	7.1f	7.2f	7.2fB	7.3f	8.1f	8.2f	8.3f	9d	9dB	corr P50	max dev stage
Glyma.06G148400	Glyma06g15341	Ethylene-responsive transcription factor ERF110	G7JAD3_MEDTR	1e-82	AT5G61890.1	Integrase-type DNA-binding superfamily protein	6e-33	8.01557	10.9567	10.545	11.8051	12.2213	12.8325	13.2975	13.4869	13.3389	0.985287	9
Glyma.04G217400	Glyma04g39510	Ethylene-responsive transcription factor ERF110	G7JAD3_MEDTR	5e-64	AT5G61890.1	Integrase-type DNA-binding superfamily protein	7e-34	5.74483	9.13069	8.8297	10.1968	10.2096	10.3723	10.6204	10.8024	10.7246	0.983351	9
Glyma.17G228700	Glyma17g34670	GATA transcription factor	G7I9Y4_MEDTR	6e-57	AT4G26150.1	cytokinin-responsive gata factor 1	8e-26	4.64659	6.74905	6.26995	7.2513	7.7277	8.13771	8.2469	8.60357	8.67463	0.980127	9
Glyma.07G112400	Glyma07g14270	HD-ZIP family protein	B9GP51_POPTR	5e-105	AT3G60390.1	homeobox-leucine zipper protein 3	1e-95	7.53539	9.74275	9.29666	10.2761	10.4126	10.4948	10.599	10.7927	10.561	0.975392	9
Glyma.20G153700	Glyma20g29250	MADS box protein M3	Q56NI6_PEA	1e-93	AT1G24260.1	K-box region and MADS-box transcription factor family protein	3e-53	4.84574	7.06756	6.83624	7.15823	7.58054	7.80697	8.00629	8.17122	7.91446	0.974551	9
Glyma.03G142400	Glyma03g29825	CAMP response element binding (CREB) protein	A2Q4V1_MEDTR	0	AT5G06839.3	bZIP transcription factor family protein	0	6.83998	8.94904	8.61382	10.0354	10.0091	10.1736	10.254	10.6024	10.1443	0.974467	9
Glyma.03G170300	Glyma03g32747	Helix-loop-helix DNA-binding	A2Q5K3_MEDTR	1e-175	AT2G20180.3	phytochrome interacting factor 3-like 5	2e-85	9.39083	11.8706	11.5375	12.159	12.024	12.7563	12.905	13.0261	12.7847	0.973405	9
Glyma.19G166900	Glyma19g35010	PHD finger protein 11-like protein	G7KXD0_MEDTR	0	AT1G04020.1	breast cancer associated RING 1	2e-154	9.1046	11.4449	11.368	11.8513	11.8031	12.2151	12.5717	12.4642	12.2562	0.969438	8.3
Glyma.02G130100	Glyma02g14430	Zinc finger family protein	B9HWP4_POPTR	7e-42	AT1G68730.1	Zim17-type zinc finger protein	7e-42	5.61843	7.42175	7.25652	7.60039	7.96164	8.54627	8.85567	8.74971	8.59077	0.964126	8.3
Glyma.09G173000	Glyma09g30343	Transcriptional repressor NF-X1-like protein	G7KQB2_MEDTR	0	AT1G10170.1	NF-X-like 1	0	7.41601	8.79998	8.72985	9.90317	9.95235	10.3098	10.3873	10.3266	10.2269	0.963719	8.3
Glyma.20G247500	Glyma20g39160	Zinc finger CCCH domain-containing protein	G7ICA7_MEDTR	3e-149	AT3G12130.1	KH domain-containing protein / zinc finger (CCCH type) family protein	4e-56	8.30876	9.78303	9.64689	10.3736	10.856	11.2918	11.6324	11.661	11.4212	0.962048	9
Glyma.15G077000	Glyma15g08360	Ethylene responsive transcription factor	G7ISE4_MEDTR	7e-75	AT1G28360.1	ERF domain protein 12	5e-45	7.66752	10.4435	9.56454	10.7048	11.5985	11.6022	11.5987	11.9833	11.5504	0.957581	9
Glyma.03G157300	Glyma03g31381	Heat shock transcription factor HSFA6b	K4HFU8_SOYBN	9e-147	AT3G22830.1	heat shock transcription factor A6B	5e-123	4.61318	7.22668	7.12035	7.14834	7.04947	7.62753	8.33454	8.97654	8.78015	0.954703	9
Glyma.13G236600	Glyma13g31010	Ethylene responsive transcription factor	G7ISE4_MEDTR	6e-76	AT1G28360.1	ERF domain protein 12	5e-46	7.58322	10.312	9.83152	11.3491	11.7362	11.4146	11.4316	11.6233	11.3071	0.946464	8.1
Glyma.08G274200	Glyma08g37240	BHLH transcription factor	A9YWR2_MEDTR	1e-134	AT5G65640.1	beta HLH protein 93	8e-76	7.1712	9.98816	10.1227	9.96886	10.2696	10.6151	11.0497	10.9477	10.8019	0.946111	8.3
Glyma.05G180300	Glyma05g31410	Ethylene insensitive-like protein	D3YBE3_TRIRP	4e-180	AT5G10120.1	Ethylene insensitive 3 family protein	1e-132	5.41053	7.35195	7.10128	7.6991	8.09798	9.06692	9.6673	10.295	9.55646	0.941553	9
Glyma.10G239200	Glyma10g38410	TraB domain-containing protein	G7IAR4_MEDTR	0	AT5G52030.2	TraB family protein	4e-171	2.90641	4.82055	3.96958	5.06005	5.96546	6.27721	6.60442	6.69336	6.55258	0.940388	9
Glyma.20G009800	Glyma20g01260	Two-component response regulator ARR14	G7JMI0_MEDTR	4e-76	AT2G03500.1	Homeodomain-like superfamily protein	5e-52	7.05124	9.62354	9.70076	9.48976	9.50986	10.3757	10.9427	10.7029	10.6966	0.938495	8.3
Glyma.18G237700	Glyma18g47230	MYB transcription factor MYB133	Q0PJI6_SOYBN	2e-134	AT5G52660.2	Homeodomain-like superfamily protein	1e-94	5.49529	7.75924	7.27284	8.28189	9.56387	10.0256	9.89396	9.86289	9.65304	0.93483	8.2
Glyma.09G041500	Glyma09g04630	Ethylene-responsive transcription factor 5	H2D4C3_SOYBN	3e-173	AT3G16770.1	ethylene-responsive element binding protein	1e-47	9.46068	10.7728	10.2259	12.1548	12.6652	12.7374	13.4594	13.4911	13.2303	0.929412	9
Glyma.02G181600	Glyma02g31350	Dehydration-responsive element-binding protein 2F	G7KTK9_MEDTR	1e-114	AT3G57600.1	Integrase-type DNA-binding superfamily protein	4e-79	1.0366	2.05728	2.25623	2.6169	3.11337	3.96615	4.10844	4.07314	3.81799	0.92268	8.3
Glyma.08G145300	Glyma08g15350	Ethylene-responsive transcription factor	G7LC78_MEDTR	5e-63	AT5G61890.1	Integrase-type DNA-binding superfamily protein	2e-31	6.51973	7.80905	7.35083	9.50176	10.3914	10.5528	10.7474	11.1029	10.8107	0.918009	9
Glyma.12G060200	Glyma12g06406	Two-component response regulator ARR1	G7JCG7_MEDTR	2e-101	AT3G46640.2	Homeodomain-like superfamily protein	2e-83	7.48799	8.23784	8.3658	9.04537	9.43423	9.74363	10.5533	10.1703	10.0775	0.917909	8.3
Glyma.15G110300	Glyma15g11680	WRKY23 (Fragment)	A7LHG6_SOYBN	0	AT1G62300.1	WRKY family transcription factor	2e-157	7.40954	8.66665	8.14974	9.78697	10.4355	10.9099	10.9677	11.0339	10.8035	0.917439	9
Glyma.13G112600	Glyma13g17270	Auxin response factor	I1LY86_SOYBN	0	AT1G19220.1	auxin response factor 19	0	7.666	8.99792	8.58539	10.095	10.47	10.8298	10.6159	10.5693	10.2046	0.906153	8.2
Glyma.07G156200	Glyma07g19221	DRE-binding protein 2D1	K0GYZ0_SOYBN	0	AT2G40340.1	Integrase-type DNA-binding superfamily protein	9e-43	6.90765	9.26146	7.78028	9.41126	10.1524	10.1241	9.74756	10.1532	9.97896	0.90029	9
Glyma.16G063700	Glyma16g06900	MYB transcription factor	Q9LY95_ARATH	1e-86	AT5G14340.1	myb domain protein 40	1e-89	-1.49729	-1.02355	-0.860516	1.74435	1.0549	1.76354	2.19913	2.16904	2.62012	0.896232	9
Glyma.10G296700	Glyma10g44330	Zinc finger CCCH domain-containing protein	G7ICA7_MEDTR	1e-149	AT3G12130.1	KH domain-containing protein / zinc finger (CCCH type) family protein	2e-56	8.00455	9.0643	8.71755	9.60469	10.6787	11.1148	11.0717	11.1061	10.7994	0.892133	8.2
Glyma.14G016000	Glyma14g01960	Scarecrow-like transcription factor PAT1	G7K4E0_MEDTR	0	AT1G50600.1	scarecrow-like 5	0	6.33616	6.85139	6.56967	8.43637	8.74677	8.93578	8.87408	9.37279	9.04117	0.887119	9
Glyma.14G056200	Glyma14g06080	DRE-binding protein 2A2	K0H5X4_SOYBN	0	AT2G40340.1	Integrase-type DNA-binding superfamily protein	5e-69	8.91353	12.6516	12.6048	12.209	11.8094	12.4536	13.1375	13.1675	13.0494	0.880824	9
Glyma.17G254000	Glyma17g37260	BEL1-like homeodomain protein	G7I5U5_MEDTR	0	AT2G16400.1	BEL1-like homeodomain 7	7e-109	4.46107	5.10499	5.52843	5.97507	7.05762	7.62907	7.7979	7.67185	7.22155	0.876345	8.3
Glyma.20G133000	Glyma20g26910	LOB domain-containing protein	G7IE59_MEDTR	2e-63	AT5G67420.1	LOB domain-containing protein 37	5e-58	0.415688	1.06348	0.770687	3.69915	3.60878	4.21833	4.53057	4.51469	4.10765	0.876175	8.3
Glyma.16G145000	Glyma16g26030	DNA binding with one finger 5 protein	Q76KU9_PEA	7e-78	AT3G50410.1	OBF binding protein 1	1e-57	-1.49729	-1.02355	0	0.0969565	1.61395	1.28297	1.83869	1.81051	1.25805	0.868611	8.3
Glyma.03G230800	Glyma03g39010	Transcription factor bHLH149	BH149_ARATH	5e-30	AT1G09250.1	basic helix-loop-helix (bHLH) DNA-binding superfamily protein	5e-33	2.23697	2.70985	2.99186	4.87999	5.86342	5.8641	5.72841	5.94314	5.37743	0.861425	9
Glyma.20G156800	Glyma20g29610	Heat shock transcription factor HSFB2a	K4HBA4_SOYBN	2e-130	AT5G62020.1	heat shock transcription factor B2A	6e-90	10.0496	11.5358	11.5969	11.3556	11.0505	12.3174	13.2523	13.5434	13.425	0.854645	9
Glyma.20G224500	Glyma20g36750	BZIP transcription factor bZIP89	Q0GPG9_SOYBN	0	AT5G28770.2	bZIP transcription factor family protein	9e-75	6.3194	7.02227	6.71414	7.41147	8.56481	9.15644	9.09321	8.97291	8.82485	0.847829	8.2
Glyma.09G072200	Glyma09g08350	Auxin response factor	I1L1T2_SOYBN	0	AT1G19220.1	auxin response factor 19	0	6.88723	8.24255	7.53214	8.85004	10.4092	10.6911	10.1135	10.0302	9.82921	0.840773	8.2
Glyma.16G177000	Glyma16g29561	WRKY transcription factor	G7IDY1_MEDTR	2e-77	AT5G52830.1	WRKY DNA-binding protein 27	4e-49	0.763625	1.01327	1.10904	2.2723	2.94072	3.4252	2.88174	2.79502	3.17814	0.835403	8.2
Glyma.08G016800	Glyma08g02010	OSJNBa0011J08.25 protein	Q7X711_ORYSJ	0	AT1G63850.1	BTB/POZ domain-containing protein	0	7.34727	7.98952	7.81402	8.53229	10.4245	11.0831	10.9205	10.9414	10.7908	0.829558	8.2
Glyma.07G199700	Glyma07g31995	Ethylene-responsive transcription factor 9	ERF80_ARATH	7e-13	AT5G44210.1	erf domain protein 9	8e-16	-0.53121	0.0103776	-0.860516	1.54389	3.53286	3.99872	4.19168	4.15482	3.73567	0.815845	8.3
Glyma.09G123300	Glyma09g22110	Scarecrow-like transcription factor PAT1	G7K4E0_MEDTR	9e-164	AT5G48150.2	GRAS family transcription factor	3e-92	1.97092	2.64663	1.67547	3.45484	4.56043	4.88088	4.48028	4.58937	4.37239	0.802364	8.2
Glyma.07G151100	Glyma07g18320	Zinc finger and SCAN domain-containing protein	G7JN34_MEDTR	1e-110	AT2G38250.1	Homeodomain-like superfamily protein	6e-68	5.91855	6.17373	5.55465	6.86237	7.25358	7.90285	8.83738	8.30824	8.30769	0.797201	8.3
Glyma.02G213800	Glyma02g37720	Transcription factor AIG1	G7KBK5_MEDTR	2e-85	AT3G25710.1	basic helix-loop-helix 32	2e-32	3.69248	6.63483	7.80039	7.24233	7.16415	6.93421	7.07261	7.47772	6.82715	0.79409	7.2
Glyma.12G087100	Glyma12g09230	MAR-binding filament-like protein 1-1	G7JKW2_MEDTR	0	AT3G16000.1	MAR binding filament-like protein 1	5e-154	5.49777	6.13038	5.91119	6.58124	7.93362	8.39858	8.00926	7.79124	7.45219	0.792857	8.2
Glyma.10G240900	Glyma10g38580	MADS box protein M3	Q56NI6_PEA	6e-95	AT1G24260.1	K-box region and MADS-box transcription factor family protein	3e-53	-0.53121	0.0103776	-0.860516	0.5	1.34225	2.02495	1.79161	1.80166	1.30282	0.780448	8.2
Glyma.06G046500	Glyma06g04941	Chromodomain-helicase-DNA-binding protein	G7K198_MEDTR	7e-147	AT5G58610.1	PHD finger transcription factor, putative	1e-100	-0.53121	0.0103776	0	0.5	4.07088	5.15438	4.81207	4.63286	4.44473	0.780195	8.2
Glyma.11G250400	Glyma11g37091	HORMA domain-containing protein	G7JBZ6_MEDTR	0	AT1G67370.1	DNA-binding HORMA family protein	5e-176	0	0	0	1.14228	2.19631	2.37469	2.25524	2.31589	1.58888	0.770508	8.2
Glyma.03G023100	Glyma03g02631	Lateral organ boundaries-like 4 (Fragment)	Q4VPE7_LOTJA	3e-70	AT4G00210.1	LOB domain-containing protein 31	5e-66	-1.49729	-1.02355	0	-1.52331	0.929377	2.65296	2.85076	2.79844	3.10796	0.757031	9
Glyma.06G029200	Glyma06g03210	Homeodomain-containing family protein	B9GRJ0_POPTR	2e-164	AT1G75430.1	BEL1-like homeodomain 11	1e-100	0.0674245	-0.0206707	-0.0156059	0.856474	4.37956	5.60988	5.27202	5.1641	4.97572	0.755341	8.2
Glyma.07G015400	Glyma07g01820	cDNA, clone: J065196H20, full insert sequence	B7F8Z2_ORYSJ	9e-28	AT4G12540.1	unknown protein; Has 29 Blast hits to 26 proteins in 11 species: Archae - 2; Bacteria - 0; Metazoa - 0; Fungi - 0; Plants - 27; Viruses - 0; Other Eukaryotes - 0 (source: NCBI BLink).	2e-55	3.70942	4.05685	2.91003	4.83992	5.62704	6.12831	5.76829	5.69421	5.81091	0.749134	8.2
Glyma.01G137200	Glyma01g33370	YABBY-like transcription factor GRAMINIFOLIA	Q6SS00_ANTMA	3e-123	AT2G45190.1	Plant-specific transcription factor YABBY family protein	1e-97	9.48421	9.55389	9.66332	8.44897	5.55737	5.39267	6.17992	6.06883	5.90258	-0.745287	7.2
Glyma.01G143800	Glyma01g34523	LOB domain-containing protein	G7L0B7_MEDTR	1e-64	AT4G00210.1	LOB domain-containing protein 31	7e-63	2.07249	3.48404	2.09995	3.76736	4.72071	5.58207	5.73487	5.83048	5.19847	0.849559	9
Glyma.01G144400	Glyma01g34580	DNA-binding family protein	B9IC09_POPTR	2e-110	AT2G45430.1	AT-hook motif nuclear-localized protein 22	4e-87	4.31618	4.80445	4.52202	4.17342	1.1166	1.99682	1.83869	1.81051	2.35877	-0.659794	7.2
Glyma.01G159200	Glyma01g36360	RWP-RK domain-containing protein	D7MCF1_ARALL	9e-89	AT4G35590.1	RWP-RK domain-containing protein	5e-87	6.72941	4.99215	4.85923	3.32823	2.29785	2.3466	2.15869	2.16598	1.25805	-0.949837	7.1
Glyma.01G187600	Glyma01g39451	Transcription factor SPATULA	G7K6L5_MEDTR	2e-111	AT4G36930.1	basic helix-loop-helix (bHLH) DNA-binding superfamily protein	8e-51	6.75093	5.00022	4.27794	2.97044	0.0476376	0.97597	1.35783	1.33157	1.30282	-0.872585	7.1
Glyma.01G188400	Glyma01g39520	Integrase-type DNA-binding superfamily protein (Fragment)	S4WXC8_GLYSO	0	AT4G36920.2	Integrase-type DNA-binding superfamily protein	2e-136	7.21749	6.95721	6.31912	5.87197	4.24593	3.98777	3.02054	3.19243	2.22413	-0.849517	7.1
Glyma.01G196600	Glyma01g40450	HD domain class transcription factor	D9ZJ03_MALDO	3e-127	AT4G37790.1	Homeobox-leucine zipper protein family	9e-96	6.71829	4.95236	4.92428	3.39909	1.96727	3.49807	4.0629	3.96812	3.73567	-0.762829	7.1
Glyma.11G250000	Glyma11g37130	Nuclear transcription factor Y subunit C-4	G7JC00_MEDTR	2e-51	AT5G43250.1	nuclear factor Y, subunit C13	5e-45	-0.53121	0.0103776	0	-0.52691	1.70276	2.88722	2.44122	2.32441	2.90082	0.74579	9
Glyma.20G115600	Glyma20g24940	Zinc finger family protein	A9PFG3_POPTR	3e-152	AT1G25440.1	B-box type zinc finger protein with CCT domain	6e-98	4.91289	4.57997	4.83535	5.18332	6.59681	7.2836	7.81737	7.66238	7.16709	0.744745	8.3
Glyma.16G032600	Glyma16g03640	MYB transcription factor MYB133	Q0PJI6_SOYBN	0	AT4G01280.2	Homeodomain-like superfamily protein	1e-108	7.66394	7.22153	7.19083	8.2107	9.60595	10.1133	10.2872	10.1149	10.0034	0.742914	8.3
Glyma.20G228300	Glyma20g37220	Transcription regulator	D7L304_ARALL	1e-35	AT5G28040.1	DNA-binding storekeeper protein-related transcriptional regulator	2e-44	0.471783	0.567822	-1.15491	3.12102	3.65615	4.61628	4.02792	3.91852	3.91601	0.736078	8.2
Glyma.10G093100	Glyma10g12150	mRNA, clone: RTFL01-22-A04	E4MXB6_THEHA	2e-86	AT2G42280.1	basic helix-loop-helix (bHLH) DNA-binding superfamily protein	5e-88	5.14509	6.39134	4.43552	6.02653	7.37464	7.89081	7.3473	7.5644	7.40339	0.735671	8.2
Glyma.01G226600	Glyma01g43620	GRAS family transcription factor	G7K9A5_MEDTR	0	AT1G50420.1	scarecrow-like 3	0	7.39331	5.07166	5.05396	2.97818	1.70276	2.07669	1.23988	1.29073	0.00225974	-0.952645	7.1
Glyma.01G234400	Glyma01g44471	Growth-regulating factor 4	GRF4_ORYSJ	2e-76	AT3G13960.1	growth-regulating factor 5	2e-44	7.71478	6.3223	6.2921	4.72001	1.24486	-0.000621929	-0.891919	-0.91204	0.00225974	-0.854774	7.1
Glyma.02G016100	Glyma02g01960	ERF protein	D9ICY5_SOYBN	0	AT3G16770.1	ethylene-responsive element binding protein	2e-42	9.70771	7.69674	7.44731	7.63723	6.81578	7.82591	9.33185	9.85981	9.38423	0.0161462	9
Glyma.02G019100	Glyma02g02290	Homeobox-leucine zipper protein	G7KB59_MEDTR	9e-157	AT1G69780.1	Homeobox-leucine zipper protein family	1e-120	8.14575	6.20377	6.14914	4.51937	2.74278	3.58813	4.06928	3.90205	3.42982	-0.89685	7.1
Glyma.07G091600	Glyma07g10180	LOB domain protein 40	K7VSW9_SOLTU	1e-64	AT3G02550.1	LOB domain-containing protein 41	1e-57	6.49126	7.02636	6.65211	8.32278	6.39773	8.1538	9.21606	9.5895	8.43637	0.732475	9
Glyma.13G069200	Glyma13g04630	Transcription factor C2H2	B3IX35_LOTJA	7e-100	AT3G28210.1	zinc finger (AN1-like) family protein	6e-72	7.48141	7.26122	7.15611	7.55984	8.02464	9.22211	9.94044	10.1952	10.0108	0.728781	9
Glyma.03G161400	Glyma03g31830	LOB domain protein 16	B9H8J9_POPTR	9e-98	AT2G42430.1	lateral organ boundaries-domain 16	2e-76	-1.49729	-1.02355	0	-1.52331	2.1338	3.52891	3.0228	2.88756	2.45503	0.72231	8.2
Glyma.19G141100	Glyma19g32280	JMS10C05.9 protein	E6NUF4_JATCU	5e-109	AT3G57540.1	Remorin family protein	1e-81	5.37423	6.02444	4.53916	6.00152	7.36251	7.67122	6.95994	7.30018	7.41408	0.708409	8.2
Glyma.16G040000	Glyma16g04410	ERF transcription factor	A2Q5W1_MEDTR	3e-137	AT5G19790.1	related to AP2 11	5e-50	0	0	0	-0.47091	5.25308	6.22749	5.60251	5.30632	5.03389	0.68454	8.2
Glyma.08G298200	Glyma08g40950	Myb family transcription factor family protein	B9HV98_POPTR	7e-139	AT2G02820.1	myb domain protein 88	2e-118	6.11088	5.74105	5.45491	6.1225	7.85921	9.0655	8.51165	8.37316	8.11721	0.665998	8.2
Glyma.20G168500	Glyma20g30835	AP2 domain-containing transcription factor family protein	B9H7U8_POPTR	1e-38	AT5G61890.1	Integrase-type DNA-binding superfamily protein	4e-32	6.15895	9.71572	9.60955	9.02473	8.88466	8.91261	8.87218	8.9459	8.96027	0.665638	7.2
Glyma.06G082300	Glyma06g08660	C-myb-like transcription factor	G7ZWL9_MEDTR	0	AT4G32730.2	Homeodomain-like protein	0	0.0674245	-0.0206707	0.629368	-1.52331	4.13938	5.23955	4.93651	4.84537	4.77745	0.644595	8.2
Glyma.04G091600	Glyma04g09710	DNA-binding family protein	B9H6W0_POPTR	9e-116	AT5G49700.1	Predicted AT-hook DNA-binding family protein	3e-102	6.63317	10.1475	10.32	9.15845	8.94334	8.94272	9.37541	9.6509	9.41273	0.624415	7.2
Glyma.17G062500	Glyma17g07000	Protein VERNALIZATION INSENSITIVE	G7JVD5_MEDTR	0	AT4G30200.3	vernalization5/VIN3-like	0	8.1323	7.03157	6.63289	7.78226	9.99729	10.6614	10.9228	10.4415	10.2508	0.620921	8.3
Glyma.02G087400	Glyma02g09600	AP2 domain class transcription factor	D5L0Z6_MALDO	3e-65	AT2G28550.2	related to AP2.7	2e-58	5.55553	8.8825	8.99464	8.12303	8.53784	8.35235	7.81065	8.20102	8.00853	0.60322	7.2
Glyma.20G162800	Glyma20g30250	MYB transcription factor MYB135 (Fragment)	Q0PJE7_SOYBN	2e-148	AT5G52660.1	Homeodomain-like superfamily protein	2e-112	3.94621	3.25756	3.07976	3.56667	5.23226	5.74514	5.47279	5.4175	5.25227	0.600094	8.2
Glyma.10G260600	Glyma10g40660	C2H2L domain class transcription factor	D9ZIS1_MALDO	2e-60	AT1G24625.1	zinc finger protein 7	2e-20	4.35293	3.8989	3.75119	3.38952	5.14415	5.9475	5.89903	5.71579	5.90504	0.566993	8.2
Glyma.02G261700	Glyma02g42960	DRE-binding protein 2A1	I1JID3_SOYBN	0	AT2G40340.1	Integrase-type DNA-binding superfamily protein	7e-71	9.36738	13.7473	13.8183	13.0051	12.0483	11.7911	12.4997	12.7344	12.7143	0.563484	7.2
Glyma.19G046300	Glyma19g06280	LOB domain-containing protein	G7KMR0_MEDTR	7e-114	AT3G02550.1	LOB domain-containing protein 41	1e-109	6.15593	5.55117	4.87536	6.17914	4.40447	7.89188	9.04067	9.26149	8.41518	0.553105	9
Glyma.12G042800	Glyma12g04670	BHLH transcription factor	G7JHB9_MEDTR	3e-133	AT4G34530.1	cryptochrome-interacting basic-helix-loop-helix 1	7e-55	6.28903	7.75571	8.05593	6.68105	5.61607	8.37421	9.06658	8.84466	8.5897	0.546503	8.3
Glyma.02G196500	Glyma02g35450	BEL1-like homeodomain transcription factor	Q2PF41_TRIPR	0	AT2G35940.3	BEL1-like homeodomain 1	0	6.53348	6.0294	4.88032	6.16483	7.69846	7.95138	8.16555	7.86092	7.50354	0.545023	8.3
Glyma.07G209500	Glyma07g33130	Two-component response regulator ARR14	G7JMI0_MEDTR	4e-121	AT2G03500.1	Homeodomain-like superfamily protein	3e-52	6.74538	5.79858	5.18964	5.67322	7.86513	8.28457	8.65304	8.07374	7.83001	0.505358	8.3
Glyma.13G109500	Glyma13g16924	-	-	-	AT3G13960.1	growth-regulating factor 5	4e-51	0.0674245	-0.0206707	-1.15491	-1.52331	0.212256	1.79071	2.15869	2.16598	1.54812	0.50258	9
Glyma.10G223200	Glyma10g36760	AP2 domain-containing transcription factor family protein	B9H7U8_POPTR	1e-38	AT5G61890.1	Integrase-type DNA-binding superfamily protein	3e-32	5.96736	9.66497	9.5419	9.00259	8.13592	7.8951	8.3051	8.51916	8.21709	0.464455	7.2
Glyma.19G094100	Glyma19g26400	WRKY53	Q2PJS1_SOYBN	5e-136	AT5G13080.1	WRKY DNA-binding protein 75	4e-57	5.84739	9.2192	9.53918	8.62731	7.43024	7.41275	8.28975	8.31748	8.29778	0.46003	7.2
Glyma.17G057100	Glyma17g06450	WRKY13	Q2PJS0_SOYBN	0	AT4G31550.1	WRKY DNA-binding protein 11	4e-101	8.17538	6.74688	6.84121	6.65272	7.79696	8.65637	9.0731	9.17209	8.96353	0.409447	9
Glyma.01G086700	Glyma01g21900	Two-component response regulator ARR14	G7JYB4_MEDTR	2.33e-156	AT1G25550.1	myb-like transcription factor family protein	2e-84	7.63585	6.38625	6.1273	6.11334	7.45756	8.56026	8.69481	8.71477	8.11965	0.39923	9
Glyma.17G240100	Glyma17g35860	Dehydration responsive element binding protein	Q7Y0Y9_SOYBN	3e-110	AT1G46768.1	related to AP2 1	1e-48	7.45607	11.8603	11.7544	11.0656	10.1921	9.45709	9.83769	10.3207	10.0085	0.395859	7.2
Glyma.11G117100	Glyma11g12450	BHLH transcription factor	G7JHB9_MEDTR	2e-146	AT1G68920.3	basic helix-loop-helix (bHLH) DNA-binding superfamily protein	2e-55	2.23697	2.70985	4.03253	1.59056	0.977188	3.4012	4.25211	4.12684	3.79928	0.353153	8.3
Glyma.13G149700	Glyma13g21350	Homeodomain-like	A7UQU9_MEDTR	0	AT3G10040.1	sequence-specific DNA binding transcription factors	3e-109	8.50587	7.38796	7.34091	7.61391	6.55528	8.07993	9.25566	9.72991	9.45003	0.340796	9
Glyma.13G046300	Glyma13g07590	LOB domain-containing protein	G7KMR0_MEDTR	1e-113	AT3G02550.1	LOB domain-containing protein 41	9e-110	6.79327	5.48988	4.58803	5.17767	1.95136	8.04204	9.19443	9.34626	8.50702	0.324619	9
Glyma.03G141200	Glyma03g29710	BHLH transcription factor PTF1	C7SQI9_SOYBN	0	AT3G57800.2	basic helix-loop-helix (bHLH) DNA-binding superfamily protein	2e-98	7.72385	5.53862	5.14434	6.05929	7.79839	8.19256	7.61543	7.96611	7.64992	0.249923	8.2
Glyma.08G137600	Glyma08g14600	DREB2	Q4QYE1_SOYBN	0	AT4G39780.1	Integrase-type DNA-binding superfamily protein	4e-80	5.20034	6.18418	5.80266	8.42218	7.27834	4.928	5.67647	6.26089	5.8246	0.246673	7.3
Glyma.11G055300	Glyma11g05920	Transcription factor HEC2	G7K6N1_MEDTR	2e-67	AT5G67060.1	basic helix-loop-helix (bHLH) DNA-binding superfamily protein	1e-54	5.00501	8.88628	9.20288	7.90949	6.991	6.30887	6.66178	7.21729	6.95389	0.22843	7.2
Glyma.13G062500	Glyma13g05480	Dof27	Q0GLC4_SOYBN	0	AT5G39660.2	cycling DOF factor 2	9e-93	5.343	4.03442	3.9893	2.5021	5.41278	6.59187	5.73054	5.50606	5.57509	0.17941	8.2
Glyma.14G070000	Glyma14g07620	Ethylene-responsive transcription factor ERF071	G7I5V5_MEDTR	6e-62	AT1G75490.1	Integrase-type DNA-binding superfamily protein	1e-47	7.63662	10.305	10.8769	8.88823	6.2748	8.50984	9.05313	8.85803	8.76445	0.0377036	7.2
Glyma.06G133800	Glyma06g13890	Homeobox-leucine zipper protein ATHB-7	G7J874_MEDTR	7e-108	AT2G46680.1	homeobox 7	6e-48	5.81556	8.48939	8.33233	8.39184	7.15272	6.12611	6.23027	6.73054	6.7183	0.0352929	7.2
Glyma.17G059100	Glyma17g06660	Zinc finger protein CONSTANS-like protein	G7JUA6_MEDTR	5e-121	AT5G57180.2	chloroplast import apparatus 2	6e-79	6.91645	9.83313	9.86439	9.27296	8.52197	7.67704	7.81459	7.72484	7.82071	0.0350586	7.2
Glyma.13G310100	Glyma13g38630	WRKY transcription factor	G7ITV7_MEDTR	0	AT1G62300.1	WRKY family transcription factor	4e-127	7.45174	11.367	11.4983	10.0943	8.77942	8.5123	8.50073	8.88222	8.6472	0.0278183	7.2
Glyma.03G240000	Glyma03g39990	Transcription factor bHLH96	G7KZP3_MEDTR	6e-129	AT1G72210.1	basic helix-loop-helix (bHLH) DNA-binding superfamily protein	2e-81	6.65372	4.77103	4.77054	3.76432	4.25236	5.52858	6.53235	6.48344	6.4398	0.000565739	7.1
Glyma.08G020900	Glyma08g02460	AP2 domain-containing transcription factor family protein	B9GX62_POPTR	3e-57	AT4G23750.2	cytokinin response factor 2	2e-53	7.55757	10.8695	10.8252	9.88289	9.07678	8.07691	8.17234	8.67669	8.37724	-0.0124149	7.2
Glyma.06G121200	Glyma06g12691	R2R3-MYB transcription factor MYB3 (Fragment)	I6LFW8_PICGL	1e-68	AT1G17950.1	myb domain protein 52	1e-65	-0.53121	0.0103776	0.171962	2.80259	0.760157	-0.000621929	-0.891919	-0.91204	-1.07126	-0.0622188	7.3
Glyma.05G092800	Glyma05g19050	Ethylene-responsive element binding factor 2	K0F414_ARAHY	2e-59	AT3G50260.1	cooperatively regulated by ethylene and jasmonate 1	1e-50	7.1085	9.64817	10.0176	9.05517	7.67618	6.97987	7.45198	7.74475	7.69461	-0.0980306	7.2
Glyma.16G062000	Glyma16g06690	Kelch repeat-containing family protein	B9HV26_POPTR	0	AT1G51540.1	Galactose oxidase/kelch repeat superfamily protein	0	9.72978	7.44962	7.81932	6.03737	5.02473	8.22007	9.29518	9.34629	9.09962	-0.103226	7.1
Glyma.07G192000	Glyma07g31120	Bromodomain protein	G7ILH0_MEDTR	1e-89	AT1G61215.1	bromodomain 4	3e-78	5.20726	7.89668	7.83504	7.44762	5.79319	5.1729	5.54813	5.50139	5.7074	-0.123809	7.2
Glyma.10G016500	Glyma10g02080	ERF protein	D9ICY5_SOYBN	0	AT3G16770.1	ethylene-responsive element binding protein	6e-41	8.2401	5.92611	5.44952	4.70948	3.4777	6.29494	7.36172	7.37964	7.33259	-0.162958	7.1
Glyma.17G173100	Glyma17g19830	Transcription factor HEC2	G7K6N1_MEDTR	1e-57	AT3G50330.1	basic helix-loop-helix (bHLH) DNA-binding superfamily protein	1e-47	6.34135	10.0535	10.4294	8.08284	7.04994	6.20411	6.85259	6.91083	6.61744	-0.185396	7.2
Glyma.19G113100	Glyma19g29000	ERF transcription factor	A2Q5W1_MEDTR	3e-139	AT5G19790.1	related to AP2 11	7e-51	3.95428	7.18737	7.0622	6.91522	4.68545	3.62268	3.91903	3.96428	4.22635	-0.187144	7.2
Glyma.07G073000	Glyma07g07960	Myb-like transcription factor	G7KQ33_MEDTR	2e-127	AT3G61250.1	myb domain protein 17	6e-120	1.94394	3.87508	4.31216	3.46589	-0.362116	1.76354	2.19913	2.16904	1.75551	-0.19445	7.2
Glyma.06G283300	Glyma06g43560	Transcription factor bHLH30	G7JCJ8_MEDTR	4e-130	AT1G68810.1	basic helix-loop-helix (bHLH) DNA-binding superfamily protein	2e-30	7.60992	3.81982	3.72501	-1.52331	3.80205	5.20477	5.62984	5.74362	5.77013	-0.213206	7.1
Glyma.01G217500	Glyma01g42650	Myb	G7KDF4_MEDTR	4e-136	AT5G02320.2	myb domain protein 3r-5	3e-76	5.42588	3.528	3.68264	2.3276	1.29575	2.59881	4.1854	4.43432	5.1733	-0.229395	7.1
Glyma.13G105700	Glyma13g16510	HSFA9	I3RJG0_COFAR	3e-89	AT2G26150.1	heat shock transcription factor A2	1e-79	10.7095	14.1272	14.2953	12.9788	10.6315	9.93516	10.6407	10.5978	10.7005	-0.257569	7.2
Glyma.19G190000	Glyma19g37410	Homeodomain-like	A7UQU9_MEDTR	7e-170	AT3G10040.1	sequence-specific DNA binding transcription factors	5e-111	4.83008	3.39463	3.29207	1.92849	0.503705	3.05727	3.9702	3.87622	3.81799	-0.289879	7.1
Glyma.10G051500	Glyma10g05880	Zinc finger protein	G7IBL8_MEDTR	0	AT5G03150.1	C2H2-like zinc finger protein	1e-117	7.8144	10.532	10.3647	9.80298	7.91376	7.08655	7.32486	7.49321	7.35964	-0.311486	7.2
Glyma.12G005000	Glyma12g00770	MADS box transcription factor	B2KJ31_POPTO	4e-95	AT1G71692.1	AGAMOUS-like 12	3e-78	3.0947	6.4292	3.29138	5.66198	3.10008	2.05225	1.29906	1.31204	2.94022	-0.31919	7.2
Glyma.13G133000	Glyma13g19560	Zinc finger protein	G7L0M5_MEDTR	1e-49	AT3G53600.1	C2H2-type zinc finger family protein	2e-36	6.25963	8.94711	8.89561	9.23671	6.56616	4.32136	5.27951	5.25308	5.5024	-0.32941	7.3
Glyma.02G200500	Glyma02g36090	ABI3L domain class transcription factor	D9ZIL2_MALDO	3e-71	AT5G06250.2	AP2/B3-like transcriptional factor family protein	5e-65	5.00652	7.74464	7.4296	7.23185	5.20307	4.18722	4.45177	4.50798	4.11355	-0.337966	7.2
Glyma.01G022500	Glyma01g02760	AP2-like ethylene-responsive transcription factor BBM	G7JWC7_MEDTR	0	AT5G10510.2	AINTEGUMENTA-like 6	0	8.9079	11.6407	11.4505	10.9091	8.40118	8.01461	8.31419	8.26005	8.29599	-0.346711	7.2
Glyma.06G131500	Glyma06g13671	Dof28	Q0GLD0_SOYBN	7e-117	AT4G24060.1	Dof-type zinc finger DNA-binding family protein	7e-42	5.57786	7.85885	7.72142	7.15313	4.81866	4.84789	5.04134	5.17879	4.62706	-0.369927	7.2
Glyma.08G059900	Glyma08g06440	R2R3-MYB transcription factor	G7JSV1_MEDTR	2e-137	AT4G21440.1	MYB-like 102	9e-112	1.0366	2.05728	1.64063	2.7961	0.929377	1.36878	-0.114753	-0.081287	0	-0.385485	7.3
Glyma.17G162000	Glyma17g17540	Lateral organ boundaries domain protein	Q0PN09_9FABA	2e-116	AT3G49940.1	LOB domain-containing protein 38	3e-84	7.00225	3.50489	3.268	-1.52331	4.26433	4.42531	4.22172	4.08239	3.85752	-0.396046	7.1
Glyma.02G058500	Glyma02g06510	Zinc finger protein	K9P0T0_9ROSI	0	AT5G66730.1	C2H2-like zinc finger protein	7e-173	7.89854	9.581	9.88328	8.9719	6.29984	6.32993	7.36421	7.01339	7.19644	-0.399558	7.2
Glyma.11G183700	Glyma11g19026	Transcription factor TGA6	G7JIE0_MEDTR	0	AT1G08320.3	bZIP transcription factor family protein	0	5.70373	8.24101	8.36082	6.92656	5.16563	4.33926	5.01218	5.19657	4.50475	-0.40512	7.2
Glyma.18G014900	Glyma18g01830	Homeobox-leucine zipper protein ATHB-16	G7J377_MEDTR	4e-125	AT2G22430.1	homeobox protein 6	2e-75	10.9293	12.9771	13.277	12.069	10.2572	9.72066	10.3651	10.2516	10.0492	-0.407265	7.2
Glyma.19G020600	Glyma19g02440	WRKY transcription factor	G7KZU9_MEDTR	2e-142	AT5G15130.1	WRKY DNA-binding protein 72	2e-84	4.66973	8.26942	8.41613	7.04585	4.31347	3.27178	3.48627	3.68819	2.48035	-0.416872	7.2
Glyma.12G205700	Glyma12g33320	Zinc finger family protein	U5FMC6_POPTR	2e-122	AT1G03790.1	Zinc finger C-x8-C-x5-C-x3-H type family protein	1e-79	12.9854	14.6211	14.7525	14.5646	12.5989	11.1684	11.8486	12.0916	11.9526	-0.419973	7.2
Glyma.15G027400	Glyma15g03175	Nuclear transcription factor Y subunit A-3	G7IS22_MEDTR	7e-95	AT1G72830.1	nuclear factor Y, subunit A3	3e-47	5.6702	3.80701	3.42486	1.42834	3.49562	4.63594	4.01263	3.85954	4.0079	-0.437542	7.1
Glyma.10G123800	Glyma10g24476	1,4-dihydroxy-2-naphthoate polyprenyltransferase, chloroplastic	ME-_ARATH	4e-69	AT1G60600.1	UbiA prenyltransferase family protein	3e-73	1.17505	2.30411	1.24597	2.68933	1.80815	1.35684	-0.891919	-0.91204	-1.07126	-0.477149	7.3
Glyma.19G138400	Glyma13g37101	Zinc finger family protein	U5FMC6_POPTR	3e-79	AT1G03790.1	Zinc finger C-x8-C-x5-C-x3-H type family protein	2e-55	11.9715	13.3805	13.4568	13.1937	10.9221	9.53494	10.2249	10.8194	10.6277	-0.478077	7.2
Glyma.05G122400	Glyma05g25200	BZIP transcription factor bZIP9	Q0GPE6_SOYBN	3e-129	AT5G44080.1	Basic-leucine zipper (bZIP) transcription factor family protein	5e-27	4.25684	2.07777	2.19347	0	1.67486	2.44083	2.48761	2.45565	2.4501	-0.502064	7.1
Glyma.17G174900	Glyma17g20070	Heat shock transcription factor 34	Q43457_SOYBN	1e-88	AT4G36990.1	heat shock factor 4	2e-79	8.65802	10.684	10.7656	9.85635	6.70855	5.99361	6.83631	6.76775	7.05308	-0.504029	7.2
Glyma.19G023200	Glyma19g02710	Dof27	Q0GLC4_SOYBN	0	AT5G39660.2	cycling DOF factor 2	4e-63	8.7735	10.197	10.0293	9.6756	7.94275	7.09713	7.28171	7.52711	7.34513	-0.530549	7.2
Glyma.19G217000	Glyma19g40470	WRKY transcription factor	G7KSU4_MEDTR	3e-135	AT2G34830.1	WRKY DNA-binding protein 35	1e-35	3.19341	3.85986	2.36153	4.0465	2.66096	2.25969	0.936542	0.970544	2.10438	-0.531108	7.3
Glyma.19G047600	Glyma19g06498	MADS-box transcription factor	Q2HRQ1_MEDTR	9e-41	AT5G55690.1	MADS-box transcription factor family protein	5e-20	2.95465	4.00628	3.16379	3.57115	-1.35736	-1.01334	0.87055	0.93341	0.0814936	-0.532781	7.2
Glyma.10G204400	Glyma10g34760	RAV-like DNA-binding protein	Q45EZ4_SOYBN	0	AT1G25560.1	AP2/B3 transcription factor family protein	1e-128	5.34882	3.76293	4.26724	2.75752	0.0476376	2.55599	3.50066	3.4426	3.1962	-0.533933	7.1
Glyma.10G069700	Glyma10g08030	WOX9-like protein	B8YI24_PHACN	0	AT2G33880.1	homeobox-3	4e-64	5.00255	6.88619	6.29198	6.9801	4.49134	3.39553	2.90383	2.90352	1.90244	-0.536265	7.3
Glyma.03G189600	Glyma03g34730	Homeodomain-like	A7UQU9_MEDTR	3e-170	AT3G10040.1	sequence-specific DNA binding transcription factors	8e-111	9.47194	6.25929	6.65657	4.03158	-1.35736	4.20482	5.38035	5.12797	5.54707	-0.536595	7.1
Glyma.07G027100	Glyma07g03051	Transcription factor bHLH18	G7IMB3_MEDTR	8e-61	AT4G37850.1	basic helix-loop-helix (bHLH) DNA-binding superfamily protein	3e-42	2.71684	4.97392	5.62526	3.75111	-0.639723	-0.986998	0.0047454	0.00190919	0.00225974	-0.541377	7.2
Glyma.03G109100	Glyma03g25770	STP	F8RKQ9_MEDTR	5e-120	AT2G44745.1	WRKY family transcription factor	2e-74	2.52275	2.90898	2.88407	3.89485	1.80815	1.03253	-1.10717	-1.08887	1.09835	-0.552019	7.3
Glyma.18G281400	Glyma18g51680	Ethylene-responsive transcription factor	G7KSW4_MEDTR	7e-67	AT5G13330.1	related to AP2 6l	5e-42	3.97986	6.53824	7.05033	4.58522	0.376098	-0.986998	0.0047454	0.00190919	1.66773	-0.556773	7.2
Glyma.20G162100	Glyma20g30150	ATP-dependent RNA helicase dbp9	G7L175_MEDTR	8e-172	AT5G52510.1	SCARECROW-like 8	2e-144	8.50657	9.40525	9.60215	9.2172	6.48176	6.2868	6.80226	7.00303	6.7657	-0.558194	7.2
Glyma.12G198400	Glyma12g32470	Zinc finger protein CONSTANS-like protein	G7IRL0_MEDTR	2e-47	AT4G27310.1	B-box type zinc finger family protein	1e-33	4.76005	5.18177	5.15195	4.68414	-0.362116	1.30728	2.25524	2.31589	2.03955	-0.570452	7.2
Glyma.11G192800	Glyma11g19850	BHLH transcription factor	G7JN98_MEDTR	8e-125	AT2G28160.1	FER-like regulator of iron uptake	2e-88	1.55547	2.39968	1.10904	2.68933	1.61395	-1.01334	-1.10717	-1.08887	-0.927841	-0.571391	7.3
Glyma.07G189300	Glyma07g30860	R2R3-MYB transcription factor	G7JSV1_MEDTR	2e-134	AT4G21440.1	MYB-like 102	2e-108	4.26481	5.76093	6.26995	4.57146	-0.639723	-0.00299611	0.632741	0.608358	1.8671	-0.571746	7.2
Glyma.06G206400	Glyma06g22797	Dof22	Q0GLC9_SOYBN	3e-100	AT5G60850.1	OBF binding protein 4	2e-49	4.09748	2.61366	2.73801	0.0555561	1.4615	2.09707	2.62992	2.5791	1.90244	-0.576483	7.1
Glyma.01G056800	Glyma01g06870	WRKY32	A7LHH3_SOYBN	0	AT1G69310.2	WRKY DNA-binding protein 57	4e-74	3.07469	2.48946	2.50906	1.275	-0.362116	1.30728	1.96491	1.99239	0.951408	-0.584882	7.1
Glyma.14G143400	Glyma14g21523	C-myb-like transcription factor	G7ZWL9_MEDTR	0	AT4G32730.2	Homeodomain-like protein	0	5.89832	6.92323	6.99697	6.79551	4.02679	4.27424	3.95521	4.01451	3.90022	-0.589363	7.2
Glyma.02G135400	Glyma02g15320	Two-component response regulator ARR14	G7JMI0_MEDTR	2e-123	AT4G37180.1	Homeodomain-like superfamily protein	4e-55	7.39272	4.84558	4.56306	2.5021	4.0514	5.14574	5.1998	4.84411	4.77226	-0.592343	7.1
Glyma.12G097100	Glyma12g10350	WRKY transcription factor 32	S5CFT2_JATCU	3e-179	AT1G62300.1	WRKY family transcription factor	6e-123	6.35378	7.42841	7.55219	6.77531	4.52695	3.66642	4.41094	4.62466	4.15764	-0.597517	7.2
Glyma.06G160500	Glyma06g16820	MYB transcription factor MYB56	Q0PJL6_SOYBN	2e-171	AT4G38620.1	myb domain protein 4	2e-88	4.73831	5.08593	5.00329	4.74729	0.844749	2.26151	2.81915	2.80221	2.09318	-0.600683	7.2
Glyma.02G236800	Glyma02g40320	Ethylene-responsive transcription factor 1A	G7K0V4_MEDTR	2e-88	AT4G27950.1	cytokinin response factor 4	3e-40	8.0258	4.04979	3.83959	-1.52331	3.0959	4.09391	3.74163	3.68092	2.86214	-0.613077	7.1
Glyma.05G030000	Glyma05g01390	Homeobox-leucine zipper protein HAT5-like protein	T2DPJ3_PHAVU	2e-127	AT3G01470.1	homeobox 1	1e-43	10.5307	11.7031	11.7766	10.8326	9.80775	9.19074	9.10051	9.05356	8.75912	-0.613083	7.2
Glyma.03G224800	Glyma03g38370	Auxin-induced protein	I1JQX8_SOYBN	9e-132	AT2G46990.1	indole-3-acetic acid inducible 20	3e-39	4.33017	3.47488	3.11023	2.46093	-0.639723	1.27136	2.19913	2.16904	1.96958	-0.615526	7.1
Glyma.02G217800	Glyma02g38240	Transcription factor bHLH93	G7J450_MEDTR	8e-153	AT5G65640.1	beta HLH protein 93	7e-77	7.04616	6.76981	5.4551	5.22439	0.0476376	2.21286	3.79433	3.94673	3.26855	-0.616747	7.1
Glyma.03G029800	Glyma03g03500	YABBY-like transcription factor GRAMINIFOLIA	Q6SS00_ANTMA	2e-123	AT2G45190.1	Plant-specific transcription factor YABBY family protein	8e-96	10.4329	10.9229	10.9595	10.1744	8.55796	8.20903	9.12886	9.05438	8.92659	-0.629014	7.2
Glyma.13G321900	Glyma13g39620	ZPT2-11	G7JN94_MEDTR	2e-73	AT2G28200.1	C2H2-type zinc finger family protein	1e-57	4.86668	6.23726	5.9674	5.05671	2.29785	2.68124	2.62992	2.5791	2.56198	-0.629438	7.2
Glyma.19G179600	Glyma19g36340	DNA-directed RNA polymerase subunit	I1-71_SOYBN	4e-75	AT3G25940.1	TFIIB zinc-binding protein	1e-36	3.82651	2.65582	2.64331	2.12654	-0.639723	-0.986998	1.48808	1.55496	1.05405	-0.632061	7.1
Glyma.10G232000	Glyma10g37640	SCL domain class transcription factor	D9ZJB8_MALDO	1e-175	AT5G52510.1	SCARECROW-like 8	3e-142	8.0909	7.8936	8.07954	8.08045	5.05307	5.37598	6.13868	6.0988	6.12583	-0.634024	7.1
Glyma.09G201700	Glyma09g33451	MADS-box protein	G7KGG1_MEDTR	2e-120	AT4G37940.1	AGAMOUS-like 21	2e-86	3.01284	4.15622	4.41288	3.53853	0.617159	1.60921	0.632741	0.608358	-0.0798389	-0.637446	7.2
Glyma.19G161000	Glyma19g34370	Auxin-induced protein	I1N9L9_SOYBN	3e-148	AT5G43700.1	AUX/IAA transcriptional regulator family protein	1e-74	4.10389	4.23364	3.96324	3.72891	1.74301	-0.986998	1.23988	1.29073	1.39164	-0.641169	7.2
Glyma.03G118100	Glyma03g27250	GATA transcription factor 2	GATA2_ARATH	1e-52	AT2G45050.1	GATA transcription factor 2	1e-55	4.33239	5.535	5.08089	4.99287	2.3027	2.52578	1.79161	1.80166	1.58888	-0.649664	7.2
Glyma.15G117200	Glyma15g12410	-	-	-	AT5G55600.3	agenet domain-containing protein / bromo-adjacent homology (BAH) domain-containing protein	1e-150	6.60437	7.32992	7.83615	6.96261	4.3225	4.21014	4.25041	4.24178	3.97257	-0.650634	7.2
Glyma.18G287200	Glyma18g52410	Zinc finger protein	G7KVQ2_MEDTR	2e-79	AT2G37430.1	C2H2 and C2HC zinc fingers superfamily protein	7e-37	4.08227	5.48189	5.01689	4.42646	0.844749	1.33261	1.29906	1.31204	0.55635	-0.651026	7.2
Glyma.04G170100	Glyma04g33720	Transcription factor MYBJ2	I1JWV3_SOYBN	0	AT3G47600.1	myb domain protein 94	2e-113	5.09629	5.80779	4.94653	4.82817	0.503705	1.55591	2.41526	2.45637	1.25805	-0.651048	7.2
Glyma.19G261300	Glyma19g45090	Maturase K	G8A0L2_MEDTR	2e-97	AT2G46870.1	AP2/B3-like transcriptional factor family protein	8e-79	5.51823	6.55896	6.4036	5.32435	2.17909	1.96871	2.75543	2.80946	2.62012	-0.652692	7.2
Glyma.12G116900	Glyma12g13300	Zinc finger family protein	U5FMC6_POPTR	2e-100	AT1G03790.1	Zinc finger C-x8-C-x5-C-x3-H type family protein	2e-73	11.7301	12.303	12.397	12.3183	9.52477	7.36662	7.6733	8.28029	8.23875	-0.657716	7.2
Glyma.08G247300	Glyma08g27155	TCP family transcription factor containing protein	G7IZC4_MEDTR	2e-49	AT3G02150.1	plastid transcription factor 1	2e-45	4.9121	5.60053	5.56821	4.86095	0.376098	-0.986998	0.936542	0.970544	0.00225974	-0.668564	7.2
Glyma.07G052100	Glyma07g05800	Homeobox protein	T2DMU9_PHAVU	5e-131	AT2G46680.1	homeobox 7	1e-60	3.32515	4.58646	4.09171	3.28664	-0.639723	-0.986998	0.0047454	0.00190919	-1.07126	-0.670228	7.2
Glyma.10G008400	Glyma10g01140	DNA-binding protein	F2Y9E5_COFAR	2e-115	AT4G14465.1	AT-hook motif nuclear-localized protein 20	3e-94	4.20032	4.62861	3.73898	3.42031	-1.35736	-1.01334	0.87055	0.93341	-0.927841	-0.673654	7.2
Glyma.05G054200	Glyma05g04080	DNA-binding family protein	B9GVU3_POPTR	6e-120	AT4G22810.1	Predicted AT-hook DNA-binding family protein	8e-82	3.93327	4.51563	3.07608	3.80991	0.503705	1.30728	1.59224	1.58434	0.951408	-0.67378	7.2
Glyma.08G319000	Glyma08g43130	C2H2L domain class transcription factor	D9ZIT9_MALDO	7e-119	AT5G40710.1	zinc finger (C2H2 type) family protein	9e-106	6.20864	5.88522	5.74895	5.06502	1.67486	3.05607	3.62612	3.56672	3.77641	-0.674186	7.1
Glyma.16G007600	Glyma16g00971	GRL2	G7L6U2_MEDTR	7e-84	AT3G13960.1	growth-regulating factor 5	2e-64	10.2395	10.6969	10.5748	10.3792	8.96471	8.04407	8.36178	8.52582	8.33862	-0.67493	7.2
Glyma.04G048000	Glyma04g05091	Basic helix-loop-helix family protein	B9H6N3_POPTR	1e-97	AT1G10120.1	basic helix-loop-helix (bHLH) DNA-binding superfamily protein	9e-63	2.72126	2.9622	2.27593	2.97811	0.760157	-1.01334	-0.114753	-0.081287	0	-0.67533	7.3
Glyma.07G106800	Glyma07g12070	KANADI like transcription factor	C5DB44_VITVI	2e-59	AT5G16560.1	Homeodomain-like superfamily protein	1e-45	4.56976	4.50839	4.56436	4.07693	0.760157	1.73888	2.36934	2.32006	1.7197	-0.675827	7.1
Glyma.12G178900	Glyma12g30270	ZPT2-11	G7JN94_MEDTR	7e-72	AT2G28200.1	C2H2-type zinc finger family protein	7e-59	5.09458	6.86886	5.58449	5.16866	2.49103	2.05225	1.92155	1.98553	1.62926	-0.677205	7.2
Glyma.U039200	Glyma0041s00360	KNOX-like DNA-binding protein	I1M8Y1_SOYBN	0	AT4G08150.1	KNOTTED-like from Arabidopsis thaliana	4e-154	4.29483	4.72186	3.68214	4.33308	1.24486	1.28297	2.00847	1.99819	1.25805	-0.677221	7.2
Glyma.13G139000	Glyma13g20231	Zinc finger protein	G7IBL8_MEDTR	0	AT5G03150.1	C2H2-like zinc finger protein	2e-120	4.08439	4.7519	4.13871	4.47246	1.61395	-1.01334	-0.114753	-0.081287	0	-0.682213	7.2
Glyma.07G110000	Glyma07g14560	Ethylene-responsive transcription factor ERF034	G7KUW7_MEDTR	7e-77	AT2G44940.1	Integrase-type DNA-binding superfamily protein	1e-65	4.30108	4.99605	4.16456	4.44988	3.5111	1.58257	1.96491	1.99239	1.58888	-0.682246	7.2
Glyma.19G221900	Glyma19g40970	Auxin-induced protein	I1NBJ0_SOYBN	9e-129	AT2G46990.1	indole-3-acetic acid inducible 20	6e-39	4.03176	4.5699	3.51952	3.75262	-1.35736	-0.000621929	0.54722	0.563364	-1.07126	-0.685086	7.2
Glyma.03G236600	Glyma03g39650	Zinc finger protein-like protein	G7I8M7_MEDTR	3e-179	AT3G50700.1	indeterminate(ID)-domain 2	4e-108	4.89414	4.83821	5.16399	4.08334	0.977188	-0.986998	1.23988	1.29073	1.05405	-0.68527	7.2
Glyma.09G068700	Glyma09g07990	-	-	-	AT3G13960.1	growth-regulating factor 5	1e-52	10.1094	10.2047	10.1932	10.3622	9.08421	7.90176	7.85421	8.1963	7.89895	-0.693031	7.3
Glyma.02G249800	Glyma02g41720	DNA-binding family protein	B9I5L9_POPTR	4e-72	AT4G14465.1	AT-hook motif nuclear-localized protein 20	2e-68	5.21667	5.6525	5.45703	5.55215	2.39829	2.60893	2.45151	2.45616	1.96958	-0.694529	7.2
Glyma.05G208300	Glyma05g37770	BHLH transcription factor	D7UPI4_LOTJA	0	AT5G41315.1	basic helix-loop-helix (bHLH) DNA-binding superfamily protein	1e-173	5.38782	6.07957	5.69998	5.12172	1.74301	0.565058	1.79161	1.80166	1.30282	-0.696872	7.2
Glyma.16G152700	Glyma16g26870	GATA transcription factor	A2Q5Q2_MEDTR	1e-100	AT4G32890.1	GATA transcription factor 9	1e-41	9.60597	9.51252	9.63936	9.45142	7.41799	7.65487	7.29137	7.6722	7.97522	-0.704722	7.2
Glyma.09G280200	Glyma09g41670	WRKY transcription factor WRKY108715	B3U398_MEDTR	0	AT2G38470.1	WRKY DNA-binding protein 33	1e-104	5.44043	5.21128	5.3414	5.39308	4.46379	0.97597	0.710769	0.655196	1.58888	-0.705461	7.1
Glyma.17G104800	Glyma17g11330	Homeobox protein knotted-1-like protein	G7JHU3_MEDTR	0	AT5G25220.1	KNOTTED1-like homeobox gene 3	8e-164	4.63802	4.56359	4.14483	3.20432	-0.362116	0.00114721	1.65852	1.76015	0	-0.710026	7.1
Glyma.04G252600	Glyma04g43180	OSJNBa0039K24.23 protein	Q7XST3_ORYSJ	2e-108	AT1G75710.1	C2H2-like zinc finger protein	2e-100	7.91406	8.81112	8.5984	7.29287	4.06122	3.72396	4.25869	4.29357	3.99243	-0.710699	7.2
Glyma.15G079200	Glyma15g08580	Ethylene responsive transcription factor 1b	G7IFJ1_MEDTR	4e-98	AT4G18450.1	Integrase-type DNA-binding superfamily protein	3e-43	4.46023	4.2045	3.91685	3.24664	-0.362116	1.55591	1.41454	1.35109	1.54812	-0.713503	7.1
Glyma.12G014700	Glyma12g01730	Growth-regulating factor 5	GRF5_ORYSJ	8e-79	AT3G13960.1	growth-regulating factor 5	1e-48	6.05661	5.55005	5.28487	4.57182	0.760157	-1.01334	2.00961	2.1342	0.0814936	-0.716118	7.1
Glyma.06G010200	Glyma06g01240	BZIP transcription factor bZIP123	Q0GPF9_SOYBN	4e-95	AT4G34590.1	G-box binding factor 6	1e-36	9.82723	9.92642	9.91693	9.13687	5.87291	4.84324	5.99414	6.11238	6.12522	-0.716229	7.2
Glyma.04G103900	Glyma04g11290	Dehydration responsive element-binding protein 3	Q4FH87_SOYBN	0	AT1G78080.1	related to AP2 4	1e-96	10.5214	10.2343	10.1309	10.6303	9.25384	8.06662	8.13975	8.55509	8.22617	-0.716847	7.3
Glyma.02G215000	Glyma02g37880	Protein VERNALIZATION INSENSITIVE	G7JYE8_MEDTR	0	AT4G30200.3	vernalization5/VIN3-like	5e-96	4.86338	2.5363	2.46816	0.0969565	1.53488	2.58034	1.92794	1.82996	2.29578	-0.719635	7.1
Glyma.05G079800	Glyma05g13890	ABSCISIC ACID-INSENSITIVE 5-like protein	Q2HUH2_MEDTR	2e-124	AT3G56850.1	ABA-responsive element binding protein 3	4e-90	4.61189	4.38402	4.08363	3.5718	-0.362116	1.55591	1.1338	1.06224	1.54812	-0.720155	7.1
Glyma.12G024400	Glyma12g02740	Transcription factor bHLH121	BH121_ARATH	4e-72	AT3G19860.1	basic helix-loop-helix (bHLH) DNA-binding superfamily protein	7e-76	5.80377	5.20832	5.19845	4.20404	1.29575	1.96871	3.26649	3.4204	1.75551	-0.725215	7.1
Glyma.14G095900	Glyma14g10940	Zinc finger, C2H2-type	Q2HVE6_MEDTR	2e-125	AT1G55110.1	indeterminate(ID)-domain 7	9e-112	6.13456	6.6166	6.43819	5.80253	2.82228	1.87049	1.69798	1.78007	2.58956	-0.726327	7.2
Glyma.01G042900	Glyma01g04991	Zinc ion binding protein	D7MCZ5_ARALL	6e-149	AT4G35540.1	zinc ion binding;transcription regulators	7e-145	6.05912	5.65342	5.61352	5.42085	2.81593	3.42505	3.84865	3.78666	3.73404	-0.730349	7.1
Glyma.09G095700	Glyma09g12820	Homeobox protein knotted-1-like protein	G7JHU3_MEDTR	2e-176	AT5G25220.1	KNOTTED1-like homeobox gene 3	2e-163	2.76528	3.08148	2.93201	1.86529	1.24486	-1.01334	0	0	0	-0.732423	7.2
Glyma.17G155900	Glyma17g16720	Transcription factor bHLH25	G7JGF7_MEDTR	5e-110	AT4G37850.1	basic helix-loop-helix (bHLH) DNA-binding superfamily protein	1e-52	6.68403	6.90051	6.81631	6.21018	3.15803	2.70974	3.40405	3.55456	2.29578	-0.733542	7.2
Glyma.06G050300	Glyma06g05300	Zinc finger CCCH domain-containing protein	G7J714_MEDTR	4e-88	AT2G19810.1	CCCH-type zinc finger family protein	4e-78	9.18543	6.59522	6.71734	3.93348	4.70122	5.77868	6.43357	5.88226	5.8677	-0.73441	7.1
Glyma.02G297700	Glyma02g46730	Scarecrow-like transcription factor PAT1	G7K4E0_MEDTR	0	AT1G50600.1	scarecrow-like 5	0	5.79651	5.64715	5.1307	4.10014	-1.35736	-0.000621929	0.936542	0.970544	0.00225974	-0.735213	7.1
Glyma.02G026300	Glyma02g03020	MYB transcription factor MYB138	Q0PJI4_SOYBN	0	AT1G70000.2	myb-like transcription factor family protein	4e-77	6.95862	5.376	4.78541	3.66646	-1.35736	1.28297	2.00847	1.99819	2.19155	-0.735725	7.1
Glyma.15G088600	Glyma15g09500	MADS-box protein	Q2TUV5_SOYBN	3e-158	AT4G18960.1	K-box region and MADS-box transcription factor family protein	6e-124	5.66895	6.09731	6.13417	5.49737	2.96674	1.64536	-1.10717	-1.08887	0.0814936	-0.739565	7.2
Glyma.03G023000	Glyma03g02620	LOB domain protein 18	B9IC05_POPTR	6e-85	AT2G45420.1	LOB domain-containing protein 18	3e-78	2.41347	3.12007	2.83722	2.21175	0.0476376	-0.000621929	-0.891919	-0.91204	-1.07126	-0.742798	7.2
Glyma.18G301600	Glyma18g53962	Hydroxyproline-rich glycoprotein	B9GMQ5_POPTR	0	AT2G33490.1	hydroxyproline-rich glycoprotein family protein	0	9.83648	10.126	9.99404	9.43708	7.54438	7.2598	6.97367	7.41142	7.26374	-0.743216	7.2
Glyma.10G173700	Glyma10g31700	Transcription factor C2C2-Dof	B3IX44_LOTJA	7e-97	AT4G24060.1	Dof-type zinc finger DNA-binding family protein	6e-53	3.88807	4.02691	3.51952	3.73158	1.61395	-0.000621929	0.54722	0.563364	0.00225974	-0.743857	7.2
Glyma.11G096500	Glyma11g10220	SCARECROW protein-like protein	G7JPM1_MEDTR	0	AT5G41920.1	GRAS family transcription factor	0	8.44498	8.57458	8.68527	7.62591	4.85784	5.15032	5.43129	5.33251	5.27792	-0.744662	7.2
Glyma.08G029400	Glyma08g03330	MYB transcription factor MYB127	Q0PJI8_SOYBN	0	AT5G56840.1	myb-like transcription factor family protein	4e-59	5.96614	3.52477	3.0528	1.5	2.49022	2.88551	3.32946	3.22411	2.90621	-0.745266	7.1
Glyma.06G013900	Glyma06g01640	ARID and Hsp20 domains containing protein	G3M3K3_LOTJA	0	AT1G76510.2	ARID/BRIGHT DNA-binding domain-containing protein	1e-157	8.12443	8.32465	8.3203	7.27455	4.1787	4.38068	4.69976	4.82297	4.12636	-0.747382	7.2
Glyma.18G256000	Glyma18g49101	AP2-like ethylene-responsive transcription factor	G7KYV0_MEDTR	5e-176	AT3G54320.3	Integrase-type DNA-binding superfamily protein	7e-92	5.2019	3.20751	3.57826	1.5	-1.35736	0.97597	1.35783	1.33157	1.58888	-0.748623	7.1
Glyma.10G205000	Glyma10g34910	BHLH (Fragment)	H2EUM8_SOYBN	0	AT1G68810.1	basic helix-loop-helix (bHLH) DNA-binding superfamily protein	9e-99	5.15934	4.63869	4.29265	3.92232	0.0476376	-0.000621929	1.48808	1.55496	0.00225974	-0.748627	7.1
Glyma.05G032200	Glyma05g01640	Isoflavonoid regulator	D8L1Z5_SOYBN	0	AT1G74840.2	Homeodomain-like superfamily protein	9e-55	8.63827	8.31547	8.59851	6.95615	5.23492	5.72985	6.50885	6.25526	6.23321	-0.752157	7.1
Glyma.06G290100	Glyma06g44440	Zinc finger family protein	U5FMC6_POPTR	5e-100	AT1G03790.1	Zinc finger C-x8-C-x5-C-x3-H type family protein	4e-73	10.6907	9.99204	10.0289	10.4058	8.40487	7.22893	7.42047	7.87752	7.91942	-0.752643	7.1
Glyma.04G238700	Glyma04g41740	Ethylene responsive transcription factor 1a	G7J693_MEDTR	1e-118	AT4G27950.1	cytokinin response factor 4	4e-52	5.75251	5.94643	5.7027	5.59695	2.94948	2.88602	2.15869	2.16598	2.35877	-0.755199	7.2
Glyma.05G179900	Glyma05g31370	DREB2	Q4QYE1_SOYBN	4e-164	AT4G39780.1	Integrase-type DNA-binding superfamily protein	1e-78	4.25737	4.84098	3.19031	3.75102	1.1166	1.03253	0.87055	0.93341	0.675164	-0.757953	7.2
Glyma.13G316900	Glyma13g39325	BZIP transcription factor	G7ITS6_MEDTR	0	AT1G08320.3	bZIP transcription factor family protein	0	5.91855	6.17373	5.26339	4.67912	1.4615	1.55591	2.15869	2.16598	2.0047	-0.759419	7.2
Glyma.11G231500	Glyma11g35500	LOB domain-containing protein	G7K270_MEDTR	4e-94	AT3G11090.1	LOB domain-containing protein 21	1e-61	4.57974	4.07718	3.88656	3.85426	0.844749	1.33261	1.53995	1.57063	1.62926	-0.761204	7.1
Glyma.19G105400	Glyma19g27980	Emb|CAB86673.1	Q9FFY2_ARATH	4e-18	AT5G13920.1	GRF zinc finger / Zinc knuckle protein	5e-21	6.11138	4.69413	3.97722	2.86277	0.0476376	1.73888	2.59569	2.58089	2.29578	-0.762443	7.1
Glyma.20G210500	Glyma20g35280	Auxin-induced protein	I1NIA4_SOYBN	2e-140	AT5G43700.1	AUX/IAA transcriptional regulator family protein	6e-83	8.82996	8.9332	8.83854	8.57589	6.89714	6.76491	6.49949	6.45203	6.65158	-0.762738	7.2
Glyma.15G028600	Glyma15g03290	Short-root	B4XI11_PINRA	8e-158	AT4G37650.1	GRAS family transcription factor	5e-140	4.12816	3.96015	3.76128	2.97818	0.0476376	-0.000621929	0.936542	0.970544	0.00225974	-0.762891	7.1
Glyma.12G089100	Glyma12g09490	Two-component response regulator ARR18	G7ITS9_MEDTR	1e-166	AT3G04030.3	Homeodomain-like superfamily protein	4e-129	4.3442	4.32832	4.14436	3.25655	1.24486	-0.000621929	0.936542	0.970544	1.05405	-0.76298	7.1
Glyma.18G016700	Glyma18g02010	Protein SENSITIVE TO PROTON RHIZOTOXICITY	G7J3R0_MEDTR	1e-118	AT1G34370.1	C2H2 and C2HC zinc fingers superfamily protein	5e-74	6.54027	5.14775	5.17664	3.75262	0.844749	1.79071	2.97257	3.10348	2.77584	-0.763442	7.1
Glyma.20G248100	Glyma20g39220	Transcription factor bHLH128	G7IB14_MEDTR	2e-84	AT1G05805.1	basic helix-loop-helix (bHLH) DNA-binding superfamily protein	4e-67	7.29353	6.67984	5.46572	4.91143	0.0476376	0.574819	2.21798	2.31263	1.00311	-0.76665	7.1
Glyma.01G047900	Glyma01g05810	ZF-HD homeobox protein	Q9ARE0_FLATR	1e-55	AT5G15210.1	homeobox protein 30	8e-52	8.11652	8.38718	8.38371	7.54951	5.95662	6.0304	5.60255	5.78561	5.5993	-0.767456	7.2
Glyma.11G028800	Glyma11g03130	DNA-binding family protein	B9GVU3_POPTR	2e-120	AT4G22810.1	Predicted AT-hook DNA-binding family protein	8e-82	3.7273	4.11946	3.55681	3.39909	1.4615	0.592839	0.0047454	0.00190919	0.00225974	-0.768055	7.2
Glyma.19G030900	Glyma19g03786	TCP transcription factor 5	G3BGU5_SOLLC	6e-47	AT3G02150.1	plastid transcription factor 1	2e-47	5.92351	5.21151	4.59324	4.04895	-0.362116	1.30728	1.59224	1.58434	1.30282	-0.768224	7.1
Glyma.11G124100	Glyma11g13210	B3 domain-containing transcription factor VRN1	G7JEY1_MEDTR	0	AT3G18990.1	AP2/B3-like transcriptional factor family protein	4e-126	6.91788	5.61794	5.89186	4.95943	1.67486	2.44083	3.45693	3.62008	2.9536	-0.768346	7.1
Glyma.17G228000	Glyma17g34601	Zinc finger, C2H2-type	Q2HVE6_MEDTR	1e-127	AT3G50700.1	indeterminate(ID)-domain 2	3e-110	5.10058	5.47975	5.23803	4.61256	2.17909	1.02081	0.54722	0.563364	0.00225974	-0.769288	7.2
Glyma.01G002100	Glyma01g00510	Auxin response factor	I1J4B0_SOYBN	0	AT1G19220.1	auxin response factor 19	0	7.6013	7.81595	7.66239	7.29096	5.73827	5.15896	4.80445	4.88422	4.56195	-0.770618	7.2
Glyma.06G255300	Glyma06g39810	B-box domain protein 28	O81834_ARATH	1e-26	AT4G27310.1	B-box type zinc finger family protein	1e-29	6.08256	6.56718	6.31281	5.13415	1.95136	1.63411	1.23988	1.29073	1.05405	-0.771683	7.2
Glyma.02G224900	Glyma02g39000	MYB transcription factor MYB57	Q0PJL5_SOYBN	0	AT2G38090.1	Duplicated homeodomain-like superfamily protein	7e-96	4.61285	5.00971	3.44432	3.63119	1.4615	1.55591	1.64364	1.59746	1.79287	-0.7723	7.2
Glyma.08G056800	Glyma08g06130	Zinc finger family protein	B9HJL4_POPTR	1e-152	AT2G01940.1	C2H2-like zinc finger protein	5e-141	4.47495	4.30694	3.91685	4.06228	0.503705	0.592839	-0.891919	-0.91204	0.00225974	-0.772763	7.1
Glyma.07G037700	Glyma07g04210	MYB transcription factor MYB115 (Fragment)	Q0PJG9_SOYBN	0	AT5G35550.1	Duplicated homeodomain-like superfamily protein	6e-52	4.25684	2.07777	1.9788	0	-1.35736	0.97597	0.710769	0.655196	0.951408	-0.774205	7.1
Glyma.14G183800	Glyma14g36221	MADS box protein MADS64	U5L2C5_GOSHI	7e-117	AT3G57230.1	AGAMOUS-like 16	6e-108	4.69825	3.24357	3.52291	2.53972	-1.35736	-0.000621929	0.54722	0.563364	0.618643	-0.774758	7.1
Glyma.20G158100	Glyma20g29730	MYB transcription factor MIXTA-like protein	F8WSY8_9LAMI	2e-87	AT3G61250.1	myb domain protein 17	7e-92	7.03707	6.99272	6.91575	6.21381	3.52281	3.47645	3.67305	3.62913	3.42318	-0.776244	7.1
Glyma.17G236200	Glyma17g35430	SCOF-1	P93166_SOYBN	4e-175	AT1G27730.1	salt tolerance zinc finger	2e-62	9.87087	9.7434	10.06	9.44803	8.20242	7.21838	7.0635	7.11915	7.08621	-0.77633	7.2
Glyma.15G168800	Glyma15g18320	Homeobox-leucine zipper protein	G7IIE0_MEDTR	7e-52	AT4G37790.1	Homeobox-leucine zipper protein family	1e-52	5.97047	3.2225	3.16193	1.10757	1.8514	2.83043	3.02857	3.09486	1.93503	-0.777883	7.1
Glyma.05G110900	Glyma05g23530	Transcription factor bHLH25	G7JGF7_MEDTR	2e-114	AT4G37850.1	basic helix-loop-helix (bHLH) DNA-binding superfamily protein	3e-56	6.66796	6.78313	6.5521	5.74363	3.1676	2.44083	2.78727	2.806	2.4501	-0.77908	7.2
Glyma.20G224700	Glyma20g36770	Basic helix-loop-helix protein BHLH3	K7VT20_SOLTU	4e-91	AT4G02590.3	basic helix-loop-helix (bHLH) DNA-binding superfamily protein	4e-76	7.86847	7.94225	7.6581	6.55605	4.08807	4.25969	4.48028	4.58937	4.45999	-0.7791	7.2
Glyma.06G265800	Glyma06g41530	C2H2 zinc finger protein	G7JF39_MEDTR	0	AT5G54630.1	zinc finger protein-related	0	7.34458	5.09028	4.84565	3.15876	3.89329	4.92578	4.71489	4.51022	4.42052	-0.780516	7.1
Glyma.07G038400	Glyma07g04290	GRL2	G7L6U2_MEDTR	4e-87	AT3G13960.1	growth-regulating factor 5	6e-63	10.688	10.4639	10.109	10.1497	8.23931	7.1652	7.61288	7.61019	7.28953	-0.786136	7.1
Glyma.17G138200	Glyma17g14710	YABBY1 protein	D3GBU9_LOTJA	2e-126	AT2G45190.1	Plant-specific transcription factor YABBY family protein	6e-80	7.48153	6.53854	6.44914	5.15269	0.376098	1.27136	1.88461	1.81945	1.96958	-0.78634	7.1
Glyma.11G163300	Glyma11g29720	WRKY19 (Fragment)	A7LHG4_SOYBN	0	AT2G38470.1	WRKY DNA-binding protein 33	6e-103	4.78345	4.33275	4.45875	3.95943	1.0549	0.00114721	-1.10717	-1.08887	0	-0.787386	7.1
Glyma.07G071000	Glyma07g07740	TAN1	A2ICR1_9FABA	0	AT1G63650.3	basic helix-loop-helix (bHLH) DNA-binding superfamily protein	6e-124	5.25056	4.46016	3.29733	3.04712	-1.35736	-0.000621929	0.54722	0.563364	0.00225974	-0.788114	7.1
Glyma.13G285800	Glyma13g36170	Zinc finger family protein	B9I075_POPTR	0	AT5G54630.1	zinc finger protein-related	0	6.37219	3.70021	3.65289	0.46158	-1.35736	0.574819	1.53995	1.57063	1.34794	-0.788549	7.1
Glyma.07G136600	Glyma07g16411	Prf interactor 30137	Q2VWB7_SOLLC	7e-99	AT2G31280.1	conserved peptide upstream open reading frame 7	4e-46	8.03482	7.49198	7.08329	5.71515	2.18832	2.65296	3.39848	3.47315	3.4588	-0.788784	7.1
Glyma.11G043700	Glyma11g04690	BHLH transcription factor	G7K134_MEDTR	9e-98	AT4G37850.1	basic helix-loop-helix (bHLH) DNA-binding superfamily protein	8e-60	7.03235	5.91565	6.43169	4.32595	-1.35736	0.574819	0.632741	0.608358	-0.0798389	-0.790065	7.1
Glyma.17G055200	Glyma17g06290	GATA transcription factor	G7IIE3_MEDTR	5e-58	AT4G26150.1	cytokinin-responsive gata factor 1	3e-37	8.97977	8.25656	8.16963	7.81558	4.56848	4.25969	4.5473	4.69173	4.94118	-0.792214	7.1
Glyma.14G041500	Glyma14g04550	Transcription factor EIL1	Q8SA69_VIGRA	0	AT3G20770.1	Ethylene insensitive 3 family protein	0	9.22215	9.45239	8.92957	8.65783	8.15367	7.26233	6.5933	6.80054	6.56999	-0.792593	7.2
Glyma.13G140500	Glyma13g20374	Auxin-induced protein	K7LZN9_SOYBN	9e-58	AT4G30080.1	auxin response factor 16	4e-38	4.87935	3.20261	3.18345	2.23121	-1.35736	0.97597	0.710769	0.655196	0.951408	-0.792921	7.1
Glyma.17G155600	Glyma17g16690	PALMATE-LIKE PENTAFOLIATA1	D7R6G3_MEDTR	2e-51	AT4G17810.1	C2H2 and C2HC zinc fingers superfamily protein	1e-30	6.73963	6.27015	6.78885	5.39089	1.78481	1.55591	1.64364	1.59746	1.25805	-0.793188	7.2
Glyma.16G017400	Glyma16g01980	Late elongated hypocotyl and circadian clock associated-1-like protein 1	C0SNP1_SOYBN	0	AT1G01060.3	Homeodomain-like superfamily protein	7e-143	8.40154	8.50866	8.59036	7.78888	6.48137	6.0387	5.91019	5.70813	5.50489	-0.794679	7.2
Glyma.12G037200	Glyma12g04131	Zinc finger family protein	B9HRF7_POPTR	2e-105	AT4G38960.1	B-box type zinc finger family protein	6e-79	5.30131	4.8853	4.97077	3.57894	1.4615	1.55591	2.41526	2.45637	1.25805	-0.795492	7.1
Glyma.14G086500	Glyma14g09540	MYB transcription factor MYB81	Q0PJK6_SOYBN	0	AT4G37260.1	myb domain protein 73	2e-79	10.0792	9.60838	9.82315	8.69325	6.7425	6.66941	7.21683	7.07309	7.3012	-0.797794	7.1
Glyma.10G142600	Glyma10g28290	Transcription factor PIF3	G7IAC4_MEDTR	0	AT1G09530.2	phytochrome interacting factor 3	4e-68	8.53687	8.7656	8.23715	7.68603	5.70379	6.29996	5.64141	5.66417	5.52485	-0.798206	7.2
Glyma.04G050300	Glyma04g05290	Zinc finger CCCH domain-containing protein	G7J714_MEDTR	2e-84	AT2G25900.2	Zinc finger C-x8-C-x5-C-x3-H type family protein	7e-76	8.28174	7.69018	8.23111	6.29722	4.91592	5.21633	5.91971	5.52571	5.63044	-0.799655	7.1
Glyma.08G310100	Glyma08g42300	MADS box protein M8	Q56NI2_PEA	4e-157	AT3G58780.1	K-box region and MADS-box transcription factor family protein	2e-116	8.99196	7.96735	7.7394	6.63613	2.57243	-1.01334	-0.114753	-0.081287	0.675164	-0.800939	7.1
Glyma.10G066800	Glyma10g07730	PTL	T2ESU5_BRARC	5e-133	AT5G03680.1	Duplicated homeodomain-like superfamily protein	1e-132	4.32424	2.70622	3.07552	0.0555561	-1.35736	0.574819	0.11726	0.0787796	1.00311	-0.802395	7.1
Glyma.02G210500	Glyma02g37313	Basic helix loop helix 1	F0V437_MEDTR	2e-123	AT1G72210.1	basic helix-loop-helix (bHLH) DNA-binding superfamily protein	2e-87	6.724	6.29327	5.54985	5.06571	1.0549	0.592839	0.54722	0.563364	1.05405	-0.805742	7.1
Glyma.08G297000	Glyma08g40831	AP2-like ethylene-responsive transcription factor	G7KYV0_MEDTR	5e-131	AT3G54320.3	Integrase-type DNA-binding superfamily protein	1e-89	4.88463	2.93438	2.34711	0.0555561	0.617159	2.15212	1.69272	1.61149	1.21926	-0.80819	7.1
Glyma.02G094500	Glyma02g10490	Zinc finger protein	G7KVQ2_MEDTR	8e-82	AT2G28710.1	C2H2-type zinc finger family protein	8e-36	5.53484	4.94055	4.83655	3.98817	0.0476376	-0.000621929	-0.891919	-0.91204	0.00225974	-0.808365	7.1
Glyma.08G152500	Glyma08g16190	Transcription factor bHLH130-like protein	T2DPI6_PHAVU	0	AT2G42280.1	basic helix-loop-helix (bHLH) DNA-binding superfamily protein	9e-51	8.06729	7.99111	7.73893	6.80297	5.00702	4.15933	4.40898	4.48072	4.45999	-0.808864	7.1
Glyma.10G205200	Glyma10g34941	Transcription factor tfiiib component	G7LBA0_MEDTR	3e-88	AT4G39160.1	Homeodomain-like superfamily protein	4e-24	3.97942	4.0447	3.79578	2.94555	0.844749	0.602284	0	0	0.0814936	-0.809187	7.2
Glyma.06G121300	Glyma06g12701	SCARECROW-LIKE 1 family protein	B9GTP1_POPTR	0	AT1G21450.1	SCARECROW-like 1	0	8.52214	8.1946	7.59467	6.80313	3.3758	3.34497	3.77986	3.8134	3.1962	-0.809302	7.1
Glyma.05G091200	Glyma05g18041	Transcription factor APETALA2	G7K5B3_MEDTR	0	AT4G36920.2	Integrase-type DNA-binding superfamily protein	2e-136	6.5899	6.49388	6.02419	5.46178	2.57702	2.76604	2.00847	1.99819	2.19155	-0.810784	7.1
Glyma.04G051300	Glyma04g05431	GATA transcription factor	G7I9Y4_MEDTR	1e-36	AT4G26150.1	cytokinin-responsive gata factor 1	2e-22	6.21143	5.93657	5.50076	5.05319	2.82717	1.35684	1.23988	1.29073	1.39164	-0.812	7.1
Glyma.14G179600	Glyma14g35770	Zinc finger-homeodomain protein	G7KBF3_MEDTR	5e-107	AT4G24660.1	homeobox protein 22	7e-74	6.09799	4.25405	4.71778	3.08496	0.376098	0.964291	2.15869	2.16598	1.79287	-0.812293	7.1
Glyma.20G216600	Glyma20g35910	DNA binding with one finger 7 family protein	B9GK99_POPTR	1e-105	AT4G24060.1	Dof-type zinc finger DNA-binding family protein	2e-61	7.00347	6.63351	6.78971	5.74803	3.40605	2.12397	2.23878	2.17225	1.7197	-0.812299	7.1
Glyma.07G038200	Glyma07g04265	AP2-like ethylene-responsive transcription factor ANT	G7L6T8_MEDTR	0	AT1G72570.1	Integrase-type DNA-binding superfamily protein	2e-139	10.8491	10.0107	9.91413	10.0584	7.62551	7.77637	7.91983	7.99176	7.66493	-0.814249	7.1
Glyma.05G056000	Glyma05g04260	YABBY1 protein	D3GBU9_LOTJA	4e-125	AT2G45190.1	Plant-specific transcription factor YABBY family protein	2e-79	8.69091	7.68763	7.57901	6.4608	3.82826	3.92204	4.56964	4.85097	4.82751	-0.814649	7.1
Glyma.20G007700	Glyma20g01030	Light-inducible protein CPRF3	G7IST9_MEDTR	3e-50	AT4G36730.2	G-box binding factor 1	2e-31	5.45744	4.24241	3.75808	3.01286	1.1166	1.35684	1.8797	1.97628	2.7225	-0.815074	7.1
Glyma.05G166400	Glyma05g30000	Class III HD-Zip protein 4	Q5D1M3_POPTR	0	AT2G34710.1	Homeobox-leucine zipper family protein / lipid-binding START domain-containing protein	0	7.0385	6.25759	6.02889	5.60093	2.88467	3.2879	3.57705	3.58317	3.54457	-0.816504	7.1
Glyma.09G023600	Glyma09g02750	Class III HD-Zip protein 4	Q5D1M3_POPTR	0	AT2G34710.1	Homeobox-leucine zipper family protein / lipid-binding START domain-containing protein	0	7.38069	6.05603	6.01481	4.67728	0.0476376	-0.000621929	0.936542	0.970544	0.618643	-0.816759	7.1
Glyma.12G040600	Glyma12g04440	BZIP transcription factor bZIP124	Q0GPF8_SOYBN	1e-111	AT1G75390.1	basic leucine-zipper 44	2e-51	11.0764	9.83299	9.44701	8.3182	6.25819	6.6503	7.58931	7.56193	7.71336	-0.817262	7.1
Glyma.15G059600	Glyma15g06491	MADS box protein MADS55	U5L2X3_GOSHI	4e-121	AT4G37940.1	AGAMOUS-like 21	3e-95	5.07217	4.00147	3.60016	2.90418	0.0476376	-1.01334	-1.10717	-1.08887	0.675164	-0.818218	7.1
Glyma.20G209700	Glyma20g35180	GmMYB29B2 protein	Q9XIU5_SOYBN	0	AT3G23250.1	myb domain protein 15	1e-82	5.29641	4.78237	3.9893	3.38417	1.0549	0.592839	1.69798	1.78007	0.618643	-0.819451	7.1
Glyma.09G014100	Glyma09g01650	Nuclear transcription factor Y subunit B13	I3TAX1_MEDTR	3e-74	AT4G14540.1	nuclear factor Y, subunit B3	7e-72	6.99961	5.1289	4.63012	3.02093	-0.362116	1.94151	2.23878	2.17225	1.7197	-0.821226	7.1
Glyma.14G217700	Glyma14g40540	Auxin response factor	I1MC56_SOYBN	0	AT1G19850.1	Transcriptional factor B3 family protein / auxin-responsive factor AUX/IAA-related	0	8.16475	7.79911	7.74799	6.41451	3.52281	2.69002	1.00604	1.00061	1.62926	-0.821641	7.1
Glyma.18G156900	Glyma18g32560	Basic helix-loop-helix family protein	B9GQN9_POPTR	0	AT3G07340.1	basic helix-loop-helix (bHLH) DNA-binding superfamily protein	7e-116	4.11736	3.89701	3.42216	2.77499	-0.362116	0.592839	-0.891919	-0.91204	-1.07126	-0.823475	7.1
Glyma.07G027200	Glyma07g03060	Transcription factor bHLH25	G7JFR3_MEDTR	2e-112	AT4G37850.1	basic helix-loop-helix (bHLH) DNA-binding superfamily protein	5e-42	9.15084	7.90313	7.82449	6.33921	1.4615	0.998455	1.92155	1.98553	0.55635	-0.825351	7.1
Glyma.13G298600	Glyma13g37451	Drought responsive element binding protein 5	G3CCE8_SOYBN	0	AT2G20880.1	Integrase-type DNA-binding superfamily protein	6e-55	6.7333	5.29731	5.40254	3.66646	-0.362116	0.592839	-0.891919	-0.91204	1.39164	-0.82631	7.1
Glyma.18G189700	Glyma18g41280	BEL1-like homeodomain protein	G7L5K2_MEDTR	0	AT5G02030.1	POX (plant homeobox) family protein	3e-124	5.63007	5.70645	5.1529	4.37073	2.49103	2.05225	1.00604	1.00061	0.55635	-0.826764	7.2
Glyma.U018000	Glyma11g16105	AGL15	Q67BK3_SOYBN	5e-160	AT5G13790.1	AGAMOUS-like 15	2e-74	9.28407	5.17741	5.15634	0.46158	2.39829	3.17359	3.60168	3.5749	2.79845	-0.826848	7.1
Glyma.02G152900	Glyma02g17181	CONSTANS-like zinc finger protein	D0EP04_SOYBN	6e-118	AT2G47890.1	B-box type zinc finger protein with CCT domain	6e-68	6.09877	5.15099	5.02151	4.86082	2.97476	1.55591	2.41526	2.45637	2.0047	-0.82738	7.1
Glyma.10G162300	Glyma10g30430	Basic helix-loop-helix protein BHLH3	K7VT20_SOLTU	9e-91	AT4G02590.3	basic helix-loop-helix (bHLH) DNA-binding superfamily protein	2e-76	7.06613	6.11273	5.96494	4.75238	2.49119	3.47645	3.4718	3.36572	3.95901	-0.828774	7.1
Glyma.11G114800	Glyma11g12240	BZIP transcription factor ATB2	Q8L5W2_SOYBN	1e-116	AT1G75390.1	basic leucine-zipper 44	2e-51	10.9338	9.617	9.38996	7.62656	3.50789	3.78721	4.50814	4.66738	4.43418	-0.830423	7.1
Glyma.02G211900	Glyma02g37481	Zinc finger-homeodomain protein	G7KBF3_MEDTR	4e-97	AT4G24660.1	homeobox protein 22	1e-68	7.3137	5.50663	5.73411	4.33308	1.0549	1.76354	2.66201	2.7	2.32738	-0.830542	7.1
Glyma.03G262200	Glyma03g42301	Maturase K	G8A0L2_MEDTR	3e-93	AT2G46870.1	AP2/B3-like transcriptional factor family protein	3e-79	8.02669	7.35302	7.53428	6.03904	3.72404	3.61094	4.04886	3.91005	3.89616	-0.832731	7.1
Glyma.18G230500	Glyma18g46470	Remorin family protein	T2DM60_PHAVU	2e-76	AT3G61260.1	Remorin family protein	3e-62	7.47519	7.02473	6.75969	6.31582	3.9395	4.26102	3.47706	3.53385	3.79459	-0.833701	7.1
Glyma.10G010300	Glyma10g01330	Myb-like transcription factor	G7ICT7_MEDTR	1e-99	AT5G49620.1	myb domain protein 78	3e-75	8.62054	7.34684	7.25892	5.48788	-0.362116	0.00114721	-1.10717	-1.08887	-0.927841	-0.835099	7.1
Glyma.03G105200	Glyma03g25145	EDM2	F4K3G5_ARATH	0	AT5G55390.2	ENHANCED DOWNY MILDEW 2	0	5.00363	4.34522	4.07713	3.66842	1.0549	1.30728	1.35783	1.33157	0.951408	-0.835553	7.1
Glyma.13G234200	Glyma13g30750	Auxin response factor	I1M1Y1_SOYBN	0	AT2G33860.1	Transcriptional factor B3 family protein / auxin-responsive factor AUX/IAA-related	0	8.03403	7.67013	7.63927	6.42382	3.87177	4.05314	3.36334	3.30668	3.22016	-0.835937	7.1
Glyma.10G045400	Glyma10g05210	Zinc finger protein	G7L0M5_MEDTR	4e-61	AT3G53600.1	C2H2-type zinc finger family protein	2e-41	7.80736	7.1152	7.05273	6.0905	3.10008	2.20885	1.59224	1.58434	1.30282	-0.836187	7.1
Glyma.11G110700	Glyma11g11826	Growth-regulating factor 5	GRF5_ORYSJ	2e-83	AT3G13960.1	growth-regulating factor 5	5e-44	5.10784	4.50538	3.70258	3.5718	0.503705	0.00114721	0	0	-0.927841	-0.837765	7.1
Glyma.19G034500	Glyma19g04320	MADS-box protein	Q3Y4G8_SOYBN	2e-179	AT3G02310.1	K-box region and MADS-box transcription factor family protein	6e-125	10.1286	8.86863	8.75706	7.49242	3.99953	3.15095	0.632741	0.608358	2.56596	-0.838374	7.1
Glyma.05G248200	Glyma05g33600	Zinc finger homeodomain protein SZF-HD2	Q5IR71_SOYBN	1e-57	AT4G24660.1	homeobox protein 22	1e-38	4.33218	2.31168	2.24606	-1.52331	1.29575	1.02081	0.54722	0.563364	-1.07126	-0.838453	7.1
Glyma.11G053800	Glyma11g05720	Integrase-type DNA-binding superfamily protein (Fragment)	S4WXC8_GLYSO	0	AT4G36920.2	Integrase-type DNA-binding superfamily protein	3e-120	8.35675	7.06751	7.01603	5.2946	1.29575	1.79071	2.15869	2.16598	2.0047	-0.838467	7.1
Glyma.20G197000	Glyma20g33890	Ethylene-responsive transcription factor RAP2-3	G7I2Z1_MEDTR	3e-163	AT4G13620.1	Integrase-type DNA-binding superfamily protein	3e-65	4.29154	2.84238	2.67389	1.84318	-0.639723	-0.00299611	0.632741	0.608358	0.55635	-0.838535	7.1
Glyma.08G261900	Glyma08g31143	LOB domain-containing protein	G7ZZB8_MEDTR	1e-61	AT3G02550.1	LOB domain-containing protein 41	3e-62	5.2019	3.20751	3.48979	1.06292	-0.639723	-0.986998	0.54722	0.563364	0.618643	-0.838995	7.1
Glyma.19G177400	Glyma19g36100	WRKY transcription factor	G7L1N8_MEDTR	0	AT2G37260.1	WRKY family transcription factor family protein	3e-104	7.48508	6.35304	6.48089	5.55931	1.93451	1.02081	0.54722	0.563364	0.00225974	-0.839886	7.1
Glyma.11G252300	Glyma11g36890	MADS transcription factor	Q5GMP6_SOYBN	7e-172	AT1G24260.2	K-box region and MADS-box transcription factor family protein	1e-122	8.70915	6.58693	6.57399	4.26955	-0.639723	-0.986998	0.936542	0.970544	-1.07126	-0.840489	7.1
Glyma.06G174000	Glyma06g18300	Lysine-specific demethylase 5B	G8A2H5_MEDTR	0	AT3G48430.1	relative of early flowering 6	0	7.40534	7.23	6.99795	6.36572	4.9375	5.33057	4.04166	3.9772	3.87794	-0.842318	7.1
Glyma.11G008500	Glyma11g01060	Growth-regulating factor 4	GRF4_ORYSJ	5e-77	AT3G13960.1	growth-regulating factor 5	6e-44	6.89424	6.00624	5.98821	4.92401	1.67486	1.36878	0.462664	0.511221	0.675164	-0.844505	7.1
Glyma.10G239400	Glyma10g38440	CRT binding factor 2	B3TPN4_SOYBN	4e-147	AT5G51990.1	C-repeat-binding factor 4	2e-58	5.71745	2.71177	2.6074	0	1.80815	1.8184	1.59224	1.58434	1.83039	-0.845549	7.1
Glyma.17G217100	Glyma17g33230	Two-component response regulator ARR1	G7J9W3_MEDTR	0	AT2G25180.1	response regulator 12	1e-128	4.56733	3.77311	4.02031	2.68202	1.29575	0.602284	-1.10717	-1.08887	0.0814936	-0.846102	7.1
Glyma.17G160800	Glyma17g17400	GRAS family transcription factor	K7NCY5_QUESU	0	AT4G37650.1	GRAS family transcription factor	0	5.81422	4.91986	4.45842	3.66557	1.40716	0.565058	1.59224	1.58434	0.951408	-0.846487	7.1
Glyma.01G107500	Glyma01g26650	R2R3-MYB transcription factor (Fragment)	E5RT69_LUPAL	9e-158	AT3G09230.1	myb domain protein 1	3e-107	6.38962	5.31567	5.11152	4.16532	1.80815	2.52372	2.93453	2.89893	2.5331	-0.847123	7.1
Glyma.02G267500	Glyma02g43510	Zinc finger CCCH domain-containing protein	G7KH86_MEDTR	0	AT1G04990.1	Zinc finger C-x8-C-x5-C-x3-H type family protein	3e-112	6.24888	5.65428	5.55853	4.71095	2.39589	2.02495	1.59224	1.58434	0.951408	-0.849001	7.1
Glyma.08G154500	Glyma08g16390	Zinc finger-like protein	G7LDN1_MEDTR	4e-150	AT3G57670.1	C2H2-type zinc finger family protein	9e-119	8.77201	7.09624	6.88034	5.88406	2.38125	2.07389	2.66339	2.57771	3.20274	-0.8495	7.1
Glyma.06G165700	Glyma06g17420	BHLH transcription factor	G7LI45_MEDTR	5e-117	AT5G50915.2	basic helix-loop-helix (bHLH) DNA-binding superfamily protein	3e-58	3.6937	2.85974	3.22536	1.80097	0.376098	0	-1.10717	-1.08887	0.0814936	-0.851672	7.1
Glyma.14G079200	Glyma14g08641	B3 domain-containing protein	G7I4K0_MEDTR	0	AT3G18990.1	AP2/B3-like transcriptional factor family protein	7e-22	6.89701	5.84151	5.70267	4.86207	2.40058	3.22753	3.33676	3.31375	3.05746	-0.852187	7.1
Glyma.11G022200	Glyma11g02450	Bell-like homeodomain protein 3 (Fragment)	Q7Y0Z9_SOLLC	0	AT5G41410.1	POX (plant homeobox) family protein	1e-136	6.97806	6.33312	6.08007	5.55193	3.79581	2.79291	2.69348	2.81381	2.38936	-0.852806	7.1
Glyma.15G071400	Glyma15g07730	Dof6 transcription factor	B0EW01_SOYBN	1e-172	AT5G60200.1	TARGET OF MONOPTEROS 6	7e-29	5.01559	3.98263	3.88341	2.57628	-0.362116	0.998455	0.11726	0.0787796	0.55635	-0.853692	7.1
Glyma.05G160800	Glyma05g29310	WRKY48	A7LHI5_SOYBN	0	AT1G29280.1	WRKY DNA-binding protein 65	4e-73	4.4314	3.24474	3.25075	1.24361	0.376098	-0.00299611	1.29906	1.31204	-0.0798389	-0.853843	7.1
Glyma.14G166500	Glyma14g33730	Auxin response factor	I1MAN4_SOYBN	0	AT1G77850.1	auxin response factor 17	9e-140	6.35241	3.80801	3.66837	1.65927	0.844749	2.12397	2.48761	2.45565	2.12536	-0.854204	7.1
Glyma.15G221600	Glyma15g34770	Wrinkled 1	K7N8B1_SOYBN	0	AT3G54320.3	Integrase-type DNA-binding superfamily protein	4e-108	8.54133	4.35316	4.2438	0.0969565	1.74211	3.02208	2.62992	2.5791	2.09318	-0.855422	7.1
Glyma.12G022600	Glyma12g02530	SCARECROW protein-like protein	G7JPM1_MEDTR	0	AT5G41920.1	GRAS family transcription factor	0	6.50134	5.51221	5.63514	4.68414	1.82944	2.20885	1.35783	1.33157	1.30282	-0.858239	7.1
Glyma.01G221500	Glyma01g43040	Bell-like homeodomain protein 3 (Fragment)	Q7Y0Z9_SOLLC	0	AT5G41410.1	POX (plant homeobox) family protein	1e-139	6.70722	6.18246	6.14915	4.91389	2.88467	2.76604	2.15869	2.16598	1.79287	-0.858437	7.1
Glyma.03G034000	Glyma03g04000	Transcription factor UNE10	UNE10_ARATH	5e-42	AT4G00050.1	basic helix-loop-helix (bHLH) DNA-binding superfamily protein	6e-45	5.96157	4.60131	4.39611	3.43219	0.212256	1.02081	1.23988	1.29073	0.00225974	-0.858808	7.1
Glyma.15G129700	Glyma15g13640	Class III HD-Zip protein 4	Q5D1M3_POPTR	0	AT2G34710.1	Homeobox-leucine zipper family protein / lipid-binding START domain-containing prot	0	8.34806	6.87103	6.63743	5.33725	2.06797	1.03253	1.44228	1.53161	1.69822	-0.85889	7.1
Glyma.08G273500	Glyma08g37070	Auxin-induced protein	I1KX40_SOYBN	0	AT5G65670.2	indole-3-acetic acid inducible 9	9e-142	10.7851	9.97549	9.88652	9.1162	7.72605	7.57024	8.04452	8.10187	8.01632	-0.859445	7.1
Glyma.12G121500	Glyma12g14200	Transcription factor PCF5	G7ZZY9_MEDTR	4e-102	AT3G15030.3	TCP family transcription factor 4	8e-47	3.93706	3.06116	2.3538	1.61804	1.40716	-0.986998	0.0047454	0.00190919	0.00225974	-0.859901	7.1
Glyma.05G111400	Glyma05g23620	PALMATE-LIKE PENTAFOLIATA1	D7R6G3_MEDTR	2e-53	AT4G17810.1	C2H2 and C2HC zinc fingers superfamily protein	6e-30	4.70669	4.0019	4.1164	2.37216	0.503705	0.592839	0.0047454	0.00190919	0.618643	-0.8604	7.1
Glyma.17G075200	Glyma17g08300	Transcription factor bHLH66	G7JGS8_MEDTR	8e-121	AT4G30980.1	LJRHL1-like 2	3e-87	6.78876	6.15806	5.81913	5.07806	2.73748	2.76604	2.00847	1.99819	1.79287	-0.862666	7.1
Glyma.17G146600	Glyma17g15610	Zinc finger family protein	U5GPN9_POPTR	0	AT4G17570.3	GATA transcription factor 26	3e-154	7.71531	7.14658	6.69271	6.68262	5.65059	4.72733	4.56723	4.49505	4.74991	-0.862894	7.1
Glyma.05G229300	Glyma05g35640	Auxin-induced protein	C6TKK4_SOYBN	0	AT4G29080.1	phytochrome-associated protein 2	3e-99	7.94748	5.54781	5.1929	3.95306	1.24486	1.73888	2.36934	2.32006	3.15739	-0.863741	7.1
Glyma.05G109500	Glyma05g23150	HD domain class transcription factor	D9ZJ03_MALDO	2e-111	AT4G37790.1	Homeobox-leucine zipper protein family	2e-86	6.979	5.84809	5.80474	4.29202	2.39589	2.74586	3.18378	3.16273	3.08271	-0.864602	7.1
Glyma.20G180100	Glyma20g32050	GATA transcription factor	G7I378_MEDTR	1e-137	AT4G32890.1	GATA transcription factor 9	8e-43	9.49279	7.22841	7.10821	5.52218	2.39194	2.78	3.60168	3.5749	3.85998	-0.86524	7.1
Glyma.10G156600	Glyma10g29760	Transcription factor bHLH94	G7I7I3_MEDTR	7e-133	AT1G72210.1	basic helix-loop-helix (bHLH) DNA-binding superfamily protein	7e-78	5.44926	3.6334	3.31987	1.24361	0.844749	1.96871	2.05146	2.00372	1.75551	-0.865475	7.1
Glyma.06G077400	Glyma06g08120	Transcription factor	B0LUR5_SOYBN	0	AT4G31550.1	WRKY DNA-binding protein 11	1e-124	7.46776	6.12998	6.2278	4.84949	2.29243	1.99682	2.15869	2.16598	2.51016	-0.866227	7.1
Glyma.04G010300	Glyma04g01210	BZIP transcription factor bZIP125	Q0GPF7_SOYBN	2e-110	AT4G34590.1	G-box binding factor 6	3e-45	7.92434	5.92113	5.17572	3.8794	0.760157	0.97597	2.25524	2.31589	1.30282	-0.866756	7.1
Glyma.18G004700	Glyma18g00801	MADS transcription factor	Q5GMP6_SOYBN	2.33e-156	AT1G24260.3	K-box region and MADS-box transcription factor family protein	4e-105	7.18691	5.64509	5.46585	3.73187	0.376098	-0.00299611	0.11726	0.0787796	0.55635	-0.867115	7.1
Glyma.12G190500	Glyma12g31670	YABBY2-like transcription factor YAB2	K9P2Z3_9ROSI	6e-74	AT1G08465.1	Plant-specific transcription factor YABBY family protein	1e-55	5.74535	4.17973	4.49398	2.996	0.0476376	0.574819	0.632741	0.608358	0.55635	-0.867394	7.1
Glyma.12G208800	Glyma12g33640	Transcription factor PCF5	G7ZVJ2_MEDTR	1e-147	AT3G15030.3	TCP family transcription factor 4	4e-68	3.82244	3.01875	3.15401	2.6169	1.24486	0.574819	0.11726	0.0787796	-0.0798389	-0.867777	7.1
Glyma.04G080600	Glyma04g08550	C-myb-like transcription factor	G7ZWL9_MEDTR	0	AT4G32730.2	Homeodomain-like protein	0	7.20018	3.79341	3.7189	1.54389	2.79523	3.76825	2.99436	2.89059	2.47848	-0.86804	7.1
Glyma.02G142600	Glyma02g16090	Auxin-induced protein	I1JF49_SOYBN	2e-145	AT5G43700.1	AUX/IAA transcriptional regulator family protein	6e-83	10.4369	8.61253	8.68982	7.01486	2.96674	2.68124	2.13183	2.01801	2.56198	-0.868785	7.1
Glyma.14G062200	Glyma14g06750	MYB transcription factor MYB75	Q0PJK8_SOYBN	0	AT2G38090.1	Duplicated homeodomain-like superfamily protein	1e-89	6.94055	6.01862	5.68017	4.56391	1.8514	2.52578	1.59224	1.58434	2.03955	-0.86897	7.1
Glyma.07G151600	Glyma07g18380	Transcription factor HBP-1b(C1)	G7LF21_MEDTR	2e-34	AT1G09950.1	RESPONSE TO ABA AND SALT 1	7e-33	8.6949	6.76978	6.69594	4.68695	0.212256	1.33261	1.29906	1.31204	-0.0798389	-0.869229	7.1
Glyma.13G248000	Glyma13g32160	COL domain class transcription factor	D9ZIW8_MALDO	3e-33	AT4G27310.1	B-box type zinc finger family protein	1e-29	5.38265	4.54075	3.65775	2.85493	0.503705	0.00114721	0.462664	0.511221	0	-0.869267	7.1
Glyma.02G274600	Glyma02g44220	Transcription factor EIL1	Q8SA69_VIGRA	0	AT3G20770.1	Ethylene insensitive 3 family protein	0	10.9847	10.2347	10.1594	9.15628	7.66246	7.54456	7.72522	7.91354	7.63276	-0.86938	7.1
Glyma.19G260900	Glyma19g45030	Late elongated hypocotyl and circadian clock associated-1-like protein 2	C0SNP2_SOYBN	0	AT1G01060.3	Homeodomain-like superfamily protein	7e-138	8.47654	7.32281	7.18874	5.48315	2.09154	2.73814	1.88461	1.81945	1.75551	-0.86992	7.1
Glyma.05G031800	Glyma05g01590	Basic helix-loop-helix DNA-binding superfamily protein	S1RTL5_THECC	2e-77	AT1G59640.1	BIG PETAL P	4e-63	7.40828	6.11079	5.85079	5.09883	1.82944	2.3466	1.64364	1.59746	1.79287	-0.870047	7.1
Glyma.03G112100	Glyma03g26437	ERF8	H8ZYZ7_GOSHI	5e-31	AT5G47220.1	ethylene responsive element binding factor 2	9e-27	10.1811	6.67364	6.66757	4.15002	-0.639723	0	1.65852	1.76015	0	-0.872013	7.1
Glyma.08G021900	Glyma08g02580	WRKY20 (Fragment)	A7LHG5_SOYBN	0	AT4G11070.1	WRKY family transcription factor	2e-72	9.78827	7.58687	8.15488	5.56647	2.8275	0.00114721	0	0	0	-0.873039	7.1
Glyma.05G175600	Glyma05g30940	Homeobox-leucine zipper protein ATHB-16	G7J377_MEDTR	2e-112	AT4G40060.1	homeobox protein 16	2e-78	12.0348	10.3261	10.1516	8.87948	7.39286	7.62865	7.96892	8.51895	8.2836	-0.873719	7.1
Glyma.09G251200	Glyma09g38650	Zinc finger CCCH domain-containing protein	G7KRG6_MEDTR	0	AT3G02830.1	zinc finger protein 1	1e-179	6.93164	5.83399	5.62803	4.06535	1.34225	1.63411	0.936542	0.970544	1.39164	-0.874327	7.1
Glyma.02G218100	Glyma02g38260	Auxin-induced protein	I1JH42_SOYBN	0	AT5G65670.2	indole-3-acetic acid inducible 9	3e-122	10.5469	7.70175	7.67128	5.1359	1.1166	3.09794	3.33877	3.13536	2.9428	-0.875388	7.1
Glyma.13G311200	Glyma13g38750	YABBY2-like transcription factor YAB2	K9P2Z3_9ROSI	3e-97	AT1G08465.1	Plant-specific transcription factor YABBY family protein	5e-77	4.93596	3.60936	3.98015	2.92062	2.18832	1.36878	-0.114753	-0.081287	1.09835	-0.876466	7.1
Glyma.17G257700	Glyma17g37710	Zinc finger family protein	B9GQV9_POPTR	0	AT1G75710.1	C2H2-like zinc finger protein	6e-176	8.28876	5.46951	5.46443	3.57063	0.0476376	0.574819	1.53995	1.57063	1.34794	-0.876632	7.1
Glyma.U021300	Glyma11g15761	Dof zinc finger protein DOF2.1-like protein	T2D-4_PHAVU	6e-153	AT2G28510.1	Dof-type zinc finger DNA-binding family protein	6e-52	6.80896	5.72414	5.90835	4.98637	3.43542	2.83043	3.23045	3.34068	2.84141	-0.877044	7.1
Glyma.13G223300	Glyma13g29510	MADS-box protein	Q2TUV5_SOYBN	4e-178	AT4G18960.1	K-box region and MADS-box transcription factor family protein	9e-125	7.22226	5.63599	5.87441	4.33039	1.64659	1.02081	-0.891919	-0.91204	-1.07126	-0.877194	7.1
Glyma.11G054600	Glyma11g05810	Transcription factor SPATULA	G7K6L5_MEDTR	4e-115	AT4G36930.1	basic helix-loop-helix (bHLH) DNA-binding superfamily protein	3e-49	6.86578	5.51366	4.56988	3.7797	0.760157	1.28297	1.64364	1.59746	0.90452	-0.877593	7.1
Glyma.02G178100	Glyma02g30800	Two-component response regulator ARR2	G7KVC1_MEDTR	2e-132	AT5G06800.1	myb-like HTH transcriptional regulator family protein	2e-66	4.80129	2.90037	3.1244	1.31843	-0.639723	0.565058	0.710769	0.655196	0.497073	-0.878147	7.1
Glyma.12G071000	Glyma12g07560	Auxin response factor	I1LQY7_SOYBN	0	AT5G60450.1	auxin response factor 4	0	5.39243	3.28527	2.97384	0.46158	1.0549	1.76354	1.69272	1.61149	1.50838	-0.87817	7.1
Glyma.01G019700	Glyma01g02390	BHLH transcription factor	A9YWR2_MEDTR	0	AT5G65640.1	beta HLH protein 93	4e-87	9.77135	7.1712	7.11449	4.62396	-0.362116	0.00114721	0.462664	0.511221	-0.927841	-0.878876	7.1
Glyma.18G238200	Glyma18g47300	Transcription factor	B0LUR3_SOYBN	5e-133	AT4G01250.1	WRKY family transcription factor	1e-82	7.51661	5.76429	6.07817	5.44999	3.03025	3.03981	3.39455	3.3874	3.15341	-0.87888	7.1
Glyma.05G013000	Glyma05g07980	MYB transcription factor MYB109	Q0PJJ2_SOYBN	0	AT1G49010.1	Duplicated homeodomain-like superfamily protein	2e-93	9.12355	4.72364	4.55727	0.0969565	2.242	3.3357	2.23878	2.17225	2.4501	-0.879242	7.1
Glyma.09G170500	Glyma09g30061	Zinc finger homeodomain protein SZF-HD2	Q5IR71_SOYBN	3e-96	AT4G24660.1	homeobox protein 22	2e-41	10.9722	6.15481	5.98963	-1.52331	-0.362116	1.55591	1.1338	1.06224	0.90452	-0.881423	7.1
Glyma.07G072300	Glyma07g07870	AT-hook DNA-binding protein	A7TUG5_GOSHI	6e-147	AT2G45850.2	AT hook motif DNA-binding family protein	2e-104	9.72494	7.73776	7.45278	5.58485	2.05372	1.30728	1.79161	1.80166	1.58888	-0.881695	7.1
Glyma.17G002200	Glyma17g00590	Zinc finger-homeodomain protein 2	B0LK13_SARHE	3e-95	AT1G14440.2	homeobox protein 31	9e-72	5.72379	4.75715	4.68874	3.54027	2.39194	1.02081	0.54722	0.563364	0.00225974	-0.882086	7.1
Glyma.03G011200	Glyma03g01320	AT-hook DNA-binding protein	A7TUG5_GOSHI	2e-149	AT2G45850.2	AT hook motif DNA-binding family protein	1e-103	9.62105	7.31676	6.8504	4.88994	0.844749	1.79071	2.15869	2.16598	1.54812	-0.882231	7.1
Glyma.20G142200	Glyma20g28010	HD-1A	I6ZZ25_GOSHI	0	AT4G21750.2	Homeobox-leucine zipper family protein / lipid-binding START domain-containing protein	0	8.79492	6.46939	6.31648	4.41098	1.0549	1.76354	2.45151	2.45616	1.75551	-0.882585	7.1
Glyma.01G128100	Glyma01g31921	WRKY transcription factor WRKY108715	B3U398_MEDTR	3e-177	AT2G38470.1	WRKY DNA-binding protein 33	5e-102	9.06592	7.04453	7.3543	6.24799	5.14689	2.3466	2.52664	2.58394	2.19155	-0.882851	7.1
Glyma.04G044800	Glyma04g04750	LOB domain-containing protein	G7K3V2_MEDTR	3e-57	AT4G37540.1	LOB domain-containing protein 39	5e-55	3.39486	2.47938	2.63286	0.46158	-0.362116	0.00114721	-1.10717	-1.08887	0	-0.883112	7.1
Glyma.05G050600	Glyma05g03650	Homeodomain transcription factor family protein	A9P848_POPTR	0	AT1G62990.1	KNOTTED-like homeobox of Arabidopsis thaliana 7	6e-163	7.89692	5.92992	6.17918	3.97447	2.66461	2.93857	3.5524	3.59137	3.63888	-0.883432	7.1
Glyma.05G018900	Glyma05g07286	2001-09-01	G9I2S0_9MYRT	9e-113	AT2G03710.2	K-box region and MADS-box transcription factor family protein	4e-91	5.73192	4.23152	4.00197	2.57628	0.503705	0.00114721	0.87055	0.93341	-0.927841	-0.883548	7.1
Glyma.13G325200	Glyma13g40030	Auxin response factor	I1M4J8_SOYBN	0	AT2G28350.1	auxin response factor 10	0	8.90018	7.73648	7.75141	6.71254	4.94296	4.65345	4.26965	4.54707	4.84006	-0.884525	7.1
Glyma.17G157600	Glyma17g16930	HD domain class transcription factor	D9ZJ03_MALDO	2e-114	AT4G37790.1	Homeobox-leucine zipper protein family	5e-89	8.80131	6.45693	6.39004	4.14043	-0.362116	0.00114721	-0.114753	-0.081287	-0.927841	-0.885209	7.1
Glyma.11G023900	Glyma11g02610	DNA-binding PD1-like protein	G7KC38_MEDTR	1e-143	AT1G63470.1	AT hook motif DNA-binding family protein	8e-99	8.56627	6.20562	5.82464	4.48087	3.30926	4.36057	4.65289	4.63364	4.39698	-0.885923	7.1
Glyma.08G203100	Glyma08g21740	Auxin-induced protein	C6TEQ8_SOYBN	0	AT4G29080.1	phytochrome-associated protein 2	2e-99	4.96467	2.96711	3.29207	1.31843	0.0476376	1.28297	1.1338	1.06224	1.25805	-0.886375	7.1
Glyma.03G136100	Glyma03g29240	AP2-like ethylene-responsive transcription factor	G7KTH8_MEDTR	0	AT2G41710.1	Integrase-type DNA-binding superfamily protein	5e-172	9.97083	9.3843	9.26002	8.57745	7.27816	7.55068	7.12711	7.25079	7.07544	-0.886952	7.1
Glyma.20G224000	Glyma20g36680	Trihelix transcription factor	B0EW04_SOYBN	0	AT5G28300.1	Duplicated homeodomain-like superfamily protein	6e-100	9.45209	7.93863	7.66954	6.99262	5.92321	6.95398	6.72083	7.00091	6.42684	-0.887688	7.1
Glyma.09G133600	Glyma09g24740	SCL domain class transcription factor	D9ZJB8_MALDO	3e-105	AT5G52510.1	SCARECROW-like 8	1e-102	9.26201	6.97893	6.80154	4.87244	5.1103	5.92568	5.80813	5.64375	5.72611	-0.888258	7.1
Glyma.20G035300	Glyma20g04630	Two-component response regulator ARR1	G7JF47_MEDTR	1e-134	AT1G69580.1	Homeodomain-like superfamily protein	2e-75	7.00825	5.3409	5.40787	3.86211	2.82717	1.35684	2.18298	2.30653	2.58956	-0.888328	7.1
Glyma.13G217000	Glyma13g28820	Zinc finger CCCH domain-containing protein	G7IPY9_MEDTR	0	AT5G18550.1	Zinc finger C-x8-C-x5-C-x3-H type family protein	1e-142	7.92005	4.7879	4.67764	1.42834	-1.35736	0.574819	0.632741	0.608358	0.55635	-0.889063	7.1
Glyma.17G245900	Glyma17g36471	B3 domain-containing protein	G7I4K0_MEDTR	0	AT3G18990.1	AP2/B3-like transcriptional factor family protein	9e-19	7.8062	6.29952	6.38242	4.89218	3.02065	3.59142	3.76548	3.59851	3.81799	-0.890147	7.1
Glyma.13G153200	Glyma13g22061	Abscisic acid insensitive	E0Y455_PRUAR	6e-155	AT2G36270.1	Basic-leucine zipper (bZIP) transcription factor family protein	5e-113	12.3163	10.6266	10.5019	9.95632	8.35666	7.88385	8.0826	8.55654	8.62925	-0.890597	7.1
Glyma.13G052700	Glyma13g06730	MADS-box protein	Q3Y4G8_SOYBN	1e-179	AT3G02310.1	K-box region and MADS-box transcription factor family protein	1e-125	9.71798	7.89103	7.88005	6.43428	3.4777	3.34129	1.29906	1.31204	1.00311	-0.891283	7.1
Glyma.03G021900	Glyma03g02500	Growth-regulating factor	G7ZW50_MEDTR	1e-152	AT2G45480.1	growth-regulating factor 9	1e-36	8.1457	6.99567	6.83798	5.8695	3.84541	3.42167	2.87302	2.908	2.4501	-0.892104	7.1
Glyma.04G222200	Glyma04g40010	BZIP transcription factor bZIP85 (Fragment)	Q0GPI5_SOYBN	3e-84	AT2G40620.1	Basic-leucine zipper (bZIP) transcription factor family protein	3e-66	7.57432	6.24992	6.26265	4.65028	2.3027	2.25969	1.69798	1.78007	1.66773	-0.892208	7.1
Glyma.06G026000	Glyma06g02860	BZIP transcription factor bZIP11	Q0GPE5_SOYBN	0	AT4G38900.3	Basic-leucine zipper (bZIP) transcription factor family protein	2e-52	7.03111	5.82836	5.71952	4.58558	2.49099	2.40139	1.92155	1.98553	2.07328	-0.893271	7.1
Glyma.08G132800	Glyma08g14130	Homeobox-leucine zipper protein ATHB-16	G7J377_MEDTR	4e-117	AT4G40060.1	homeobox protein 16	2e-82	12.2829	10.0336	9.9844	8.06117	6.4287	6.93905	7.16669	7.58543	7.5075	-0.893853	7.1
Glyma.20G165200	Glyma20g30510	PHD finger family protein	B9H7P9_POPTR	1e-33	AT1G43770.2	RING/FYVE/PHD zinc finger superfamily protein	2e-33	7.54169	5.77365	5.07233	3.8794	1.0549	0.00114721	0	0	0	-0.89532	7.1
Glyma.12G206600	Glyma12g33430	Two-component response regulator-like APRR2	G7JTX7_MEDTR	7e-141	AT2G20570.1	GBF's pro-rich region-interacting factor 1	2e-91	5.94598	4.50852	4.03725	3.76432	1.93451	1.02081	0.0047454	0.00190919	0.00225974	-0.895329	7.1
Glyma.17G079900	Glyma17g08761	TCP family transcription factor containing protein	G7IZC4_MEDTR	5e-87	AT5G60970.1	TEOSINTE BRANCHED 1, cycloidea and PCF transcription factor 5	4e-46	5.97978	4.52048	4.29186	3.57063	1.91275	0.97597	1.07372	1.02918	1.58888	-0.895403	7.1
Glyma.09G274000	Glyma09g41050	Transcription factor	B0LUS2_SOYBN	7e-180	AT3G56400.1	WRKY DNA-binding protein 70	1e-37	8.8017	5.5095	4.84065	2.0923	-1.35736	-1.01334	0.462664	0.511221	-0.927841	-0.895452	7.1
Glyma.17G132600	Glyma17g14180	Homeodomain transcription factor family protein	A9P848_POPTR	0	AT1G62990.1	KNOTTED-like homeobox of Arabidopsis thaliana 7	2e-164	9.23944	7.40229	7.59736	5.96076	5.00944	5.68952	6.06396	5.81099	5.86067	-0.895725	7.1
Glyma.04G076200	Glyma04g08060	Transcription factor	B0LUR5_SOYBN	4e-154	AT4G31550.1	WRKY DNA-binding protein 11	7e-115	8.12528	7.02956	7.17355	5.26802	3.44943	3.90642	3.2566	3.33458	2.92737	-0.896552	7.1
Glyma.13G370100	Glyma13g44730	WRKY27	Q2PJR9_SOYBN	3e-175	AT1G80840.1	WRKY DNA-binding protein 40	1e-102	8.6569	6.53931	6.65358	4.44245	1.78481	1.30728	1.35783	1.33157	1.83039	-0.896864	7.1
Glyma.13G336500	Glyma13g41150	XH/XS domain-containing family protein	U5G4S7_POPTR	0	AT1G13790.1	XH/XS domain-containing protein	6e-171	7.37037	5.62322	5.25709	4.14541	2.74972	1.96871	2.56112	2.58265	3.18098	-0.897315	7.1
Glyma.07G023300	Glyma07g02630	Transcription factor	B0LUR7_SOYBN	0	AT1G80840.1	WRKY DNA-binding protein 40	2e-95	9.19122	7.79249	8.00045	5.78371	4.15857	3.17717	2.66201	2.7	1.96958	-0.898378	7.1
Glyma.17G170300	Glyma17g18640	Transcription factor APETALA2	G7K5B3_MEDTR	0	AT4G36920.2	Integrase-type DNA-binding superfamily protein	5e-133	6.50664	4.97938	4.7033	3.06942	1.24486	-0.000621929	0.54722	0.563364	0.00225974	-0.898569	7.1
Glyma.17G113400	Glyma17g12200	YABBY protein	G7JE42_MEDTR	5e-120	AT2G26580.2	plant-specific transcription factor YABBY family protein	4e-89	8.78526	7.58484	7.38074	6.78087	5.56266	5.39801	5.71858	6.03252	5.56773	-0.898619	7.1
Glyma.13G271100	Glyma13g34641	Histone H3 acetyltransferase IDM1	F4IXE7_ARATH	0	AT3G14980.1	Acyl-CoA N-acyltransferase with RING/FYVE/PHD-type zinc finger protein	0	8.91751	8.05541	7.70091	7.29066	5.66999	5.72414	5.08749	5.11628	4.74292	-0.89868	7.1
Glyma.13G312900	Glyma13g38910	BEL1-like homeodomain 1 family protein	B9IIL1_POPTR	0	AT2G35940.3	BEL1-like homeodomain 1	1e-143	8.40746	5.9308	5.98837	3.36376	-0.362116	0.00114721	0	0	-0.927841	-0.899457	7.1
Glyma.15G005000	Glyma15g00730	Transcription factor bHLH18	G7IMB3_MEDTR	3e-84	AT4G37850.1	basic helix-loop-helix (bHLH) DNA-binding superfamily protein	1e-42	6.27002	3.87488	4.0649	1.02941	0.929377	2.02495	1.96491	1.99239	0.951408	-0.90064	7.1
Glyma.06G187000	Glyma06g19870	Two-component response regulator ARR5	G7JNT1_MEDTR	9e-90	AT5G62920.1	response regulator 6	3e-74	8.66871	6.59613	6.62036	5.69172	4.66246	5.6899	5.77253	5.5981	5.30761	-0.900735	7.1
Glyma.13G329600	Glyma13g40460	CCR4-NOT transcription complex subunit	G7IU41_MEDTR	0	AT5G60170.2	RNA binding (RRM/RBD/RNP motifs) family protein	0	10.5032	9.91296	9.84847	9.1627	8.1262	8.28375	7.89947	7.90143	7.85766	-0.901374	7.1
Glyma.15G003300	Glyma15g00570	WRKY27	Q2PJR9_SOYBN	0	AT1G80840.1	WRKY DNA-binding protein 40	7e-97	9.20479	7.66574	7.76965	5.77348	3.57151	3.80924	3.36334	3.30668	3.46891	-0.902158	7.1
Glyma.16G147200	Glyma16g26291	ICEe	E7CZZ6_SOYBN	0	AT3G26744.4	basic helix-loop-helix (bHLH) DNA-binding superfamily protein	2e-104	5.75099	2.91894	3.5075	0.0969565	1.64659	1.58257	1.59224	1.58434	0.497073	-0.902258	7.1
Glyma.17G047300	Glyma17g05240	Dehydration-responsive element binding protein 3	Q2VEU3_SOYBN	1e-143	AT1G19210.1	Integrase-type DNA-binding superfamily protein	6e-59	8.89598	5.4586	6.17649	3.0328	0.0476376	-1.01334	0	0	0	-0.902283	7.1
Glyma.06G086600	Glyma06g09100	Class III HD-Zip protein	G7J3H4_MEDTR	0	AT4G32880.1	homeobox gene 8	0	8.35324	7.30063	7.00185	6.7592	5.06796	5.00888	4.53057	4.51469	4.29977	-0.903025	7.1
Glyma.13G361200	Glyma13g43800	Auxin-induced protein	K7M3W3_SOYBN	1e-132	AT1G04250.1	AUX/IAA transcriptional regulator family protein	8e-58	10.1772	8.32998	8.11673	6.21065	3.633	2.83043	2.69516	2.69728	2.12536	-0.903847	7.1
Glyma.01G014600	Glyma01g01850	Homeobox-leucine zipper protein ROC3	G7KCC4_MEDTR	0	AT5G46880.1	homeobox-7	0	8.29859	5.35366	4.83522	2.6462	0.0476376	1.53107	1.69272	1.61149	1.50838	-0.904011	7.1
Glyma.14G185400	Glyma14g36390	Auxin-induced protein	I1MB30_SOYBN	0	AT5G65670.2	indole-3-acetic acid inducible 9	8e-123	11.2189	8.09535	7.99821	4.94084	1.82944	2.93857	3.07145	2.98373	3.24436	-0.904495	7.1
Glyma.17G093900	Glyma17g10170	Two-component response regulator ARR5	G7JNT1_MEDTR	7e-100	AT3G48100.1	response regulator 5	1e-75	9.41649	6.65432	6.45178	5.48417	5.5921	5.94155	5.92557	6.14267	5.541	-0.904638	7.1
Glyma.10G081700	Glyma10g10040	BEL1-like homeodomain transcription factor	Q2PF41_TRIPR	0	AT2G35940.3	BEL1-like homeodomain 1	1e-176	8.22292	5.98242	5.60121	4.23126	2.40058	3.16345	3.30997	3.3209	3.58876	-0.905053	7.1
Glyma.11G037900	Glyma11g04060	GATA transcription factor	G7JYK7_MEDTR	0	AT4G17570.3	GATA transcription factor 26	2e-156	8.1347	6.36246	6.21079	5.46072	3.02065	3.2879	3.17158	3.067	3.22016	-0.905565	7.1
Glyma.04G039600	Glyma04g04200	Heat shock transcription factor	Q00M81_SOYBN	0	AT1G46264.1	heat shock transcription factor B4	9e-118	6.44392	4.55199	4.40007	3.22823	1.4615	0.592839	-0.891919	-0.91204	0.00225974	-0.906951	7.1
Glyma.14G089600	Glyma14g10180	Basic helix-loop-helix family protein	B9H6N3_POPTR	1e-133	AT1G10120.1	basic helix-loop-helix (bHLH) DNA-binding superfamily protein	2e-78	9.22447	7.33352	6.83457	5.37398	2.49099	2.83043	2.59569	2.58089	2.4501	-0.907139	7.1
Glyma.13G144600	Glyma13g20760	Protein TRF-like 8	F4IPY7_ARATH	8e-33	AT2G37025.2	TRF-like 8	9e-36	9.43984	8.09117	8.01037	6.99341	5.80551	6.04178	6.27135	6.46139	6.05607	-0.907792	7.1
Glyma.07G024100	Glyma07g02740	XH domain-containing family protein	B9GVJ5_POPTR	0	AT1G15910.1	XH/XS domain-containing protein	0	8.569	6.38958	6.31491	5.08946	3.26506	3.82776	4.4289	4.31663	3.70428	-0.908127	7.1
Glyma.13G228600	Glyma13g30120	Transcription factor TGA5	G7ZXJ0_MEDTR	1e-92	AT4G18650.1	transcription factor-related	7e-83	9.28786	5.71325	5.65119	3.34285	2.05372	1.94151	3.16674	3.26273	2.84141	-0.908162	7.1
Glyma.17G101300	Glyma17g10941	MADS1 protein	G0KYA4_ARIFI	1e-117	AT1G18750.1	AGAMOUS-like 65	9e-93	8.39784	4.56309	4.48135	0.0555561	-0.362116	0.998455	1.29906	1.31204	-0.0798389	-0.908234	7.1
Glyma.16G155300	Glyma16g27171	Zinc finger family protein	B9HLK6_POPTR	7e-111	AT4G32890.1	GATA transcription factor 9	3e-44	9.71365	6.17699	6.27509	3.46589	1.24486	1.53107	2.05146	2.00372	2.74882	-0.91015	7.1
Glyma.19G192300	Glyma19g37660	PTL	T2ESU5_BRARC	3e-138	AT5G03680.1	Duplicated homeodomain-like superfamily protein	1e-139	6.52829	4.07603	4.40876	1.61804	-0.362116	0.998455	0.632741	0.608358	0.55635	-0.910176	7.1
Glyma.03G220800	Glyma03g37940	WRKY51	Q2PJR7_SOYBN	0	AT2G47260.1	WRKY DNA-binding protein 23	8e-63	8.66002	7.18091	7.02904	5.73777	4.1734	3.72918	3.81506	4.06659	3.85025	-0.910296	7.1
Glyma.14G135400	Glyma14g17730	WRKY transcription factor	G7I5P3_MEDTR	3e-156	AT4G31550.1	WRKY DNA-binding protein 11	4e-130	7.01607	5.31636	5.3301	4.58534	2.58072	2.18062	2.00847	1.99819	2.0047	-0.910829	7.1
Glyma.02G025400	Glyma02g02934	BHLH transcription factor	G7K714_MEDTR	2e-95	AT1G59640.1	BIG PETAL P	9e-89	4.51757	3.27695	2.62773	1.61804	-0.362116	0.592839	0.0047454	0.00190919	-1.07126	-0.911846	7.1
Glyma.17G256500	Glyma17g37580	Auxin response factor	I1MY19_SOYBN	0	AT1G19850.1	Transcriptional factor B3 family protein / auxin-responsive factor AUX/IAA-related	0	8.67185	7.58429	7.38714	6.21572	4.80516	4.63689	4.46249	4.59869	4.04715	-0.912359	7.1
Glyma.11G145500	Glyma11g20490	Auxin response factor	I1LL50_SOYBN	0	AT2G28350.1	auxin response factor 10	0	9.07388	6.48122	6.48643	4.68414	2.29243	2.41244	3.05739	3.08944	2.56198	-0.912475	7.1
Glyma.05G199100	Glyma05g33320	Nuclease domain-containing protein	G7J2R6_MEDTR	0	AT5G07350.1	TUDOR-SN protein 1	0	11.3518	8.31729	8.1038	5.39393	2.21567	3.28208	3.50369	3.6069	2.39033	-0.912921	7.1
Glyma.04G084000	Glyma04g08901	AP2 domain-containing transcription factor 2	C9WA60_SOYBN	3e-134	AT5G11590.1	Integrase-type DNA-binding superfamily protein	4e-70	5.46239	3.00327	3.22609	-0.52691	0.212256	0.602284	0.462664	0.511221	0	-0.913277	7.1
Glyma.14G010000	Glyma14g01360	Nuclear transcription factor Y subunit	G7IYA4_MEDTR	2e-121	AT3G20910.1	nuclear factor Y, subunit A9	3e-58	10.4731	8.31156	8.17501	6.74735	4.76603	3.21837	3.05739	3.08944	2.81423	-0.913312	7.1
Glyma.19G126800	Glyma19g30681	CAMP response element binding (CREB) protein	A2Q6G9_MEDTR	0	AT2G40950.1	Basic-leucine zipper (bZIP) transcription factor family protein	2e-164	10.2401	8.41286	8.07436	6.64727	5.40657	5.988	6.0221	6.28849	6.05178	-0.913352	7.1
Glyma.17G007600	Glyma17g01150	Chitin-inducible gibberellin-responsive protein	G7JLR5_MEDTR	0	AT4G17230.1	SCARECROW-like 13	0	9.29533	5.27561	5.12547	1.65927	1.8514	2.83043	2.36934	2.32006	3.05864	-0.914333	7.1
Glyma.13G136300	Glyma13g19910	MYB transcription factor MYB118	Q0PJJ0_SOYBN	0	AT3G09600.1	Homeodomain-like superfamily protein	4e-131	6.44827	5.11683	4.88778	3.57505	2.39194	1.58257	1.96491	1.99239	1.58888	-0.915396	7.1
Glyma.08G218600	Glyma08g23380	Transcription factor	B0LUR7_SOYBN	0	AT1G80840.1	WRKY DNA-binding protein 40	2e-95	8.92383	7.27235	7.1285	5.6103	4.11912	3.42505	3.92623	3.89421	3.52889	-0.916418	7.1
Glyma.05G111800	Glyma05g23660	AT-hook protein	G7JGG3_MEDTR	6e-122	AT4G17950.1	AT hook motif DNA-binding family protein	3e-72	6.64857	5.65822	5.31892	4.07983	2.57568	3.27178	2.33154	2.31897	1.75551	-0.916449	7.1
Glyma.17G175500	Glyma17g20175	B3 domain-containing protein	G8A1E2_MEDTR	0	AT3G19184.1	AP2/B3-like transcriptional factor family protein	1e-33	8.69785	7.06974	6.8905	5.4293	4.45869	5.15714	5.42759	5.21866	4.82065	-0.917011	7.1
Glyma.08G227700	Glyma08g24420	Wrinkled 1	K7N8B1_SOYBN	0	AT3G54320.3	Integrase-type DNA-binding superfamily protein	4e-109	8.97513	4.99865	4.64142	0.46158	0.376098	-0.986998	0.0047454	0.00190919	1.05405	-0.917038	7.1
Glyma.07G229800	Glyma07g35700	Two-component response regulator ARR1	G7JF47_MEDTR	1e-132	AT1G69580.1	Homeodomain-like superfamily protein	5e-75	7.2012	5.71243	5.87441	4.82025	3.30926	3.99509	3.47522	3.4503	3.81809	-0.917142	7.1
Glyma.10G013300	Glyma10g01640	BZIP transcription factor bZIP59	Q0GPH7_SOYBN	2e-104	AT3G62420.1	basic region/leucine zipper motif 53	7e-37	10.4895	8.9319	8.89093	7.98302	6.67672	6.89073	7.03907	7.26636	6.85712	-0.918067	7.1
Glyma.11G204200	Glyma11g31940	Auxin response factor	I1LM27_SOYBN	0	AT5G37020.1	auxin response factor 8	0	7.09411	6.25834	5.65334	4.78216	3.42599	4.2966	3.44647	3.37265	3.1962	-0.918463	7.1
Glyma.05G215900	Glyma05g36970	WRKY20 (Fragment)	A7LHG5_SOYBN	0	AT4G11070.1	WRKY family transcription factor	2e-71	10.0669	7.24456	7.65175	5.35914	2.90332	1.58257	1.35783	1.33157	0.951408	-0.918739	7.1
Glyma.09G261700	Glyma09g39730	Remorin family protein	T2DM60_PHAVU	6e-68	AT3G61260.1	Remorin family protein	2e-58	7.98018	6.12357	6.1025	4.66047	3.37912	4.05368	3.99165	3.86767	4.23242	-0.918906	7.1
Glyma.04G192400	Glyma04g36750	B3 domain-containing protein	N1QSF6_AEGTA	2e-13	AT4G01580.1	AP2/B3-like transcriptional factor family protein	1e-09	7.52923	5.45913	4.93523	3.78279	2.39829	3.40016	3.54282	3.34922	3.01881	-0.91923	7.1
Glyma.03G173300	Glyma03g33070	Zinc finger protein	G7L0M5_MEDTR	1e-60	AT2G37430.1	C2H2 and C2HC zinc fingers superfamily protein	8e-35	8.85996	5.491	5.60383	2.42313	0.503705	0.998455	0.11726	0.0787796	1.8671	-0.92073	7.1
Glyma.10G161200	Glyma10g30300	Trihelix transcription factor	B0EW04_SOYBN	0	AT5G28300.1	Duplicated homeodomain-like superfamily protein	5e-99	9.27506	7.40215	7.18212	5.39393	3.54837	3.12867	2.7833	2.91723	1.30282	-0.920768	7.1
Glyma.16G208800	Glyma16g33391	SWIB complex BAF60b domain-containing protein	D7M1C3_ARALL	2e-90	AT5G08430.1	SWIB/MDM2 domain;Plus-3;GYF	1e-109	9.63316	6.89909	6.68995	4.30904	0.929377	2.02495	1.07372	1.02918	0.951408	-0.920848	7.1
Glyma.17G148400	Glyma17g15820	Ureidoglycine aminohydrolase	UGHY_ARATH	3e-160	AT4G17050.1	ureidoglycine aminohydrolase	3e-163	7.89776	4.84581	4.54846	2.15039	0.376098	-0.986998	0.54722	0.563364	-1.07126	-0.921155	7.1
Glyma.11G208500	Glyma11g33015	Zinc finger CCCH domain-containing protein	G7J7X0_MEDTR	0	AT5G63700.1	zinc ion binding;DNA binding	4e-125	7.279	5.89006	5.51802	4.95294	3.28807	3.75878	3.152	2.97446	3.57288	-0.922094	7.1
Glyma.14G182300	Glyma14g36100	Protein VERNALIZATION INSENSITIVE	G7JYE8_MEDTR	0	AT4G30200.3	vernalization5/VIN3-like	6e-107	5.28785	2.52069	2.61194	0	1.53488	2.20885	0.710769	0.655196	0.497073	-0.922305	7.1
Glyma.07G132400	Glyma07g15850	Phantastica transcription factor a	Q4VPE6_SOYBN	0	AT2G37630.1	myb-like HTH transcriptional regulator family protein	1e-156	11.668	8.39985	8.23762	6.29314	4.54427	5.36314	5.90622	5.73257	5.45222	-0.922357	7.1
Glyma.07G013500	Glyma07g01601	EARLY FLOWERING 3 family protein	B9HE00_POPTR	6e-75	AT2G25930.1	hydroxyproline-rich glycoprotein family protein	2e-47	7.43556	3.58112	3.5946	0	-0.362116	0.998455	0.632741	0.608358	0.55635	-0.922699	7.1
Glyma.03G003400	Glyma03g00580	ABSCISIC ACID-INSENSITIVE 5-like protein	Q2HUH2_MEDTR	2e-141	AT3G56850.1	ABA-responsive element binding protein 3	2e-103	6.40924	4.8384	4.47263	3.50422	1.80815	1.8184	1.96491	1.99239	1.58888	-0.923249	7.1
Glyma.19G254800	Glyma19g44380	WRKY43 (Fragment)	A7LHI0_SOYBN	9e-171	AT4G11070.1	WRKY family transcription factor	1e-48	6.86313	3.63025	4.12626	0.5	-0.639723	0	0.462664	0.511221	-0.927841	-0.923862	7.1
Glyma.07G271900	Glyma07g40190	Zinc finger-homeodomain protein 2	B0LK13_SARHE	1e-106	AT2G02540.1	homeobox protein 21	5e-77	6.41501	4.37934	4.36724	3.21847	1.93451	1.02081	0.54722	0.563364	-1.07126	-0.923995	7.1
Glyma.04G050800	Glyma04g05361	BEL1-like homeodomain protein	G7IB93_MEDTR	0	AT4G32980.1	homeobox gene 1	4e-101	6.30185	4.59263	4.35605	2.61428	1.1166	1.8184	0.710769	0.655196	1.58888	-0.924087	7.1
Glyma.02G019300	Glyma02g02310	MYB domain class transcription factor	D9ZJ68_MALDO	0	AT2G02820.2	myb domain protein 88	5e-178	6.9311	4.79406	4.60332	2.54349	1.1831	2.05225	0.11726	0.0787796	1.62926	-0.92469	7.1
Glyma.14G212000	Glyma14g39280	Zinc finger protein 4	B9H3D1_POPTR	6e-121	AT1G66140.1	zinc finger protein 4	8e-51	7.67846	5.57342	5.59221	4.21103	2.49022	1.60921	1.92155	1.98553	1.34794	-0.925001	7.1
Glyma.19G138000	Glyma19g31960	AP2-like ethylene-responsive transcription factor	G7KTH8_MEDTR	0	AT2G41710.1	Integrase-type DNA-binding superfamily protein	6e-172	7.99725	5.88936	5.70022	3.95504	2.74741	2.55181	3.2566	3.33458	2.41992	-0.926014	7.1
Glyma.18G241300	Glyma18g47660	Zinc finger CCCH domain-containing protein	G7KRG6_MEDTR	0	AT3G02830.1	zinc finger protein 1	2e-177	6.57175	4.93376	4.67908	2.85493	0.929377	1.84561	0.632741	0.608358	0.55635	-0.926725	7.1
Glyma.18G181300	Glyma18g39771	PHAN3	K7MT37_SOYBN	0	AT2G37630.1	myb-like HTH transcriptional regulator family protein	1e-156	10.1185	7.56623	7.27655	5.33009	3.95651	4.5713	4.82009	4.83513	4.60583	-0.927017	7.1
Glyma.01G221100	Glyma01g43001	Zinc finger protein CONSTANS-like protein	G7KC16_MEDTR	2e-81	AT5G41380.1	CCT motif family protein	3e-48	9.10066	5.07057	5.17376	0.46158	-0.362116	1.30728	0.710769	0.655196	0.497073	-0.927028	7.1
Glyma.15G020300	Glyma15g02350	Auxin-induced protein	I1MCV5_SOYBN	0	AT3G16500.1	phytochrome-associated protein 1	1e-85	11.3361	8.375	8.43975	7.02555	5.94751	6.33705	6.59674	6.83395	6.55405	-0.927294	7.1
Glyma.19G010100	Glyma19g01300	Transcription factor Homeobox	B3IX27_LOTJA	3e-145	AT3G01470.1	homeobox 1	9e-86	9.2794	7.23288	7.10376	6.06821	4.96026	5.23218	5.51449	5.67731	5.26915	-0.928491	7.1
Glyma.11G035900	Glyma11g03850	Homeobox-leucine zipper protein	Q39862_SOYBN	4e-155	AT5G47370.1	Homeobox-leucine zipper protein 4 (HB-4) / HD-ZIP protein	3e-109	6.23058	3.94989	3.53939	1.92849	1.24486	0.97597	1.35783	1.33157	1.83039	-0.928563	7.1
Glyma.15G169300	Glyma15g18380	GATA transcription factor	G7IIE3_MEDTR	2e-69	AT4G26150.1	cytokinin-responsive gata factor 1	5e-32	10.7709	6.00539	5.82825	0.5	0.503705	0.998455	1.00604	1.00061	1.34794	-0.928704	7.1
Glyma.14G034800	Glyma14g03900	LATERAL ROOT PRIMORDIUM 1 family protein	B9HNF9_POPTR	8e-100	AT5G12330.4	Lateral root primordium (LRP) protein-related	8e-88	7.54359	5.68861	5.63214	4.14541	3.10008	2.20885	1.07372	1.02918	0.497073	-0.929893	7.1
Glyma.01G205100	Glyma01g41370	Zinc finger family protein	B9N2W6_POPTR	0	AT4G17570.3	GATA transcription factor 26	9e-155	7.10282	5.40225	5.49015	3.88731	2.74278	3.03981	3.21171	3.15646	2.84811	-0.929896	7.1
Glyma.20G113600	Glyma20g24766	PERIANTHIA family protein	B9HJ06_POPTR	0	AT1G68640.1	bZIP transcription factor family protein	5e-153	7.95594	6.13079	5.65092	4.99625	3.0012	3.39553	3.19383	3.25671	2.81423	-0.93061	7.1
Glyma.13G088100	Glyma13g01930	Dehydration-responsive element binding protein	I1SZ67_9FABA	3e-114	AT1G78080.1	related to AP2 4	6e-83	9.32422	7.99488	7.81228	6.8011	5.78861	5.8815	6.01619	5.9632	5.92945	-0.93241	7.1
Glyma.20G091200	Glyma20g22291	Transcription factor PIF3	G7IAC4_MEDTR	0	AT1G09530.2	phytochrome interacting factor 3	3e-76	8.85104	7.40154	6.83364	5.82738	4.327	4.26102	3.30997	3.3209	3.43617	-0.93253	7.1
Glyma.05G178200	Glyma05g31190	Ethylene-responsive calmodulin-binding family protein	B9HFG2_POPTR	0	AT5G64220.2	Calmodulin-binding transcription activator protein with CG-1 and Ankyrin domains	0	9.41521	7.71857	7.64176	6.18277	4.6305	4.59498	4.20957	4.37161	3.57288	-0.932547	7.1
Glyma.07G117500	Glyma07g13423	Transcription factor bHLH25	G7LCK6_MEDTR	1e-38	AT4G17880.1	Basic helix-loop-helix (bHLH) DNA-binding family protein	3e-16	7.57512	5.02255	4.54174	2.6462	0.760157	-0.000621929	0.54722	0.563364	-1.07126	-0.932569	7.1
Glyma.06G284500	Glyma06g43721	Transcription factor PCF5	G7ZZY9_MEDTR	2e-103	AT1G53230.1	TEOSINTE BRANCHED 1, cycloidea and PCF transcription factor 3	6e-47	6.56033	4.6456	4.07554	2.37216	0.844749	0.602284	-1.10717	-1.08887	-0.927841	-0.933752	7.1
Glyma.14G068100	Glyma14g07370	Transcription factor X1-like protein	G7KBR6_MEDTR	0	AT3G48670.2	XH/XS domain-containing protein	0	8.19898	6.12432	5.9875	4.25186	2.65725	3.47645	3.29172	3.14049	3.08103	-0.933873	7.1
Glyma.04G089900	Glyma04g09550	Auxin-induced protein	C6TKM2_SOYBN	0	AT2G22670.3	indoleacetic acid-induced protein 8	1e-119	10.7702	9.00965	8.94682	7.77975	6.5945	6.95096	6.88236	7.12503	6.76742	-0.934149	7.1
Glyma.06G086400	Glyma06g09080	GATA transcription factor	G7J3H0_MEDTR	4e-121	AT5G25830.1	GATA transcription factor 12	4e-86	7.84225	5.94699	5.8818	4.77171	3.31473	3.25482	3.18378	3.16273	3.43617	-0.935454	7.1
Glyma.14G167000	Glyma14g33800	Transcription factor TGA3	G7K933_MEDTR	0	AT1G77920.1	bZIP transcription factor family protein	7e-132	6.12691	3.08762	3.44449	0.856474	0.760157	-1.01334	0	0	0	-0.935623	7.1
Glyma.15G083900	Glyma15g09020	Transcription factor TGA5	G7ZXJ0_MEDTR	2e-90	AT4G18650.1	transcription factor-related	4e-81	11.0521	9.04596	8.93304	8.62432	7.11147	7.02199	7.09631	7.29193	6.88031	-0.935771	7.1
Glyma.04G177900	Glyma04g34820	T23J18.20	G7JNT1_MEDTR	2e-90	AT5G62920.1	response regulator 6	2e-73	8.22177	6.28021	6.10404	4.98304	3.21291	3.0674	3.04241	2.98861	2.207	-0.936361	7.1
Glyma.03G170100	Glyma03g32720	Extra response regulator	G7KZK5_MEDTR	8e-61	AT5G26594.1	response regulator 24	2e-50	5.52585	3.03029	2.6074	-0.52691	-0.362116	0.592839	-0.891919	-0.91204	0.00225974	-0.936882	7.1
Glyma.20G150300	Glyma20g28870	Heat Stress Transcription Factor family protein	B9HKA5_POPTR	3e-133	AT3G22830.1	heat shock transcription factor A6B	2e-129	5.23923	3.72169	3.46391	2.15039	0.617159	1.35684	0.54722	0.563364	0.00225974	-0.937537	7.1
Glyma.05G066500	Glyma05g05490	Ureidoglycine aminohydrolase	UGHY_ARATH	2e-160	AT4G17050.1	ureidoglycine aminohydrolase	2e-163	7.02959	4.9994	4.88444	3.07852	1.53488	2.46949	1.69272	1.61149	1.96958	-0.937655	7.1
Glyma.01G219600	Glyma01g42870	DNA-binding PD1-like protein	G7KC38_MEDTR	2e-142	AT1G63470.1	AT hook motif DNA-binding family protein	1e-94	7.9787	6.54384	6.22115	5.51595	4.00933	4.63102	4.38513	4.17854	3.95094	-0.93794	7.1
Glyma.06G091700	Glyma06g09650	Auxin-induced protein	I1K9K9_SOYBN	0	AT2G22670.4	indoleacetic acid-induced protein 8	8e-107	11.1211	9.19477	9.08337	8.13862	7.47728	7.85271	7.81048	7.99492	7.82281	-0.938887	7.1
Glyma.07G049100	Glyma07g05500	Transcription factor bHLH70	BH070_ARATH	7e-79	AT2G46810.1	basic helix-loop-helix (bHLH) DNA-binding superfamily protein	8e-82	9.85558	7.99915	7.6614	7.07675	5.45548	5.51721	5.34547	5.41772	5.34745	-0.939604	7.1
Glyma.01G136300	Glyma01g33270	SCL6	C9EHU3_PONTR	0	AT4G00150.1	GRAS family transcription factor	6e-128	6.9286	5.48862	5.17611	4.23126	3.26506	2.76604	2.15869	2.16598	1.54812	-0.939927	7.1
Glyma.18G202900	Glyma18g43250	Transcription factor HBP-1b(C1)	G7LF21_MEDTR	8e-35	AT1G09950.1	RESPONSE TO ABA AND SALT 1	1e-31	8.20469	5.39211	5.08917	2.92459	1.4615	0.00114721	-0.114753	-0.081287	0.0814936	-0.939946	7.1
Glyma.11G127100	Glyma11g13570	Salt-tolerance protein	Q308N9_SOYBN	4e-154	AT1G06040.1	B-box zinc finger family protein	5e-96	9.75446	6.19861	6.23255	2.68125	0.760157	0.574819	0.632741	0.608358	0.55635	-0.940248	7.1
Glyma.02G248400	Glyma02g41581	Transcription factor X1-like protein	G7KBR6_MEDTR	0	AT3G48670.2	XH/XS domain-containing protein	0	8.35734	5.81042	5.9875	3.94691	2.49099	3.0674	2.88174	2.79502	2.98166	-0.940544	7.1
Glyma.11G176500	Glyma11g22960	MYB transcription factor MYB57	Q0PJL5_SOYBN	6e-150	AT5G58900.1	Homeodomain-like transcriptional regulator	1e-98	6.19654	3.84376	3.5068	1.45771	0.0476376	-0.000621929	-0.891919	-0.91204	0.00225974	-0.941312	7.1
Glyma.16G023900	Glyma16g02690	Myc2 bHLH protein	A6-B4_VITVI	0	AT1G01260.3	basic helix-loop-helix (bHLH) DNA-binding superfamily protein	0	7.1677	5.85358	5.37499	4.81754	3.92407	3.36157	2.92377	3.00853	2.9792	-0.941653	7.1
Glyma.15G118800	Glyma15g12570	Nuclear transcription factor Y subunit B-3	G7K4Q5_MEDTR	2e-71	AT4G14540.1	nuclear factor Y, subunit B3	7e-72	6.44821	3.05632	3.53689	0	0.0476376	-1.01334	-0.114753	-0.081287	-0.927841	-0.942139	7.1
Glyma.06G314400	Glyma06g47220	BZIP domain class transcription factor	D9ZIQ3_MALDO	7e-166	AT3G56850.1	ABA-responsive element binding protein 3	1e-91	8.95802	4.75361	4.65309	-0.52691	-0.362116	0.00114721	0	0	-0.927841	-0.942156	7.1
Glyma.17G188500	Glyma17g24602	BZIP transcription factor bZIP16	Q0GPE8_SOYBN	0	AT5G24800.1	basic leucine zipper 9	5e-58	7.14617	5.49376	5.58016	4.42889	3.32142	3.75028	2.55749	2.45566	3.10796	-0.942499	7.1
Glyma.12G236800	Glyma12g36540	Nuclear transcription factor Y subunit A7	I3TAV7_MEDTR	2e-141	AT5G12840.4	nuclear factor Y, subunit A1	5e-42	11.6942	8.44287	8.33173	5.30849	4.16535	4.41869	4.31871	4.5256	4.49988	-0.942546	7.1
Glyma.09G107400	Glyma09g16080	C2H2L domain class transcription factor	D9ZIS3_MALDO	7e-68	AT2G41940.1	zinc finger protein 8	5e-37	7.91498	5.50378	5.5861	3.25655	4.15517	4.01893	3.89177	4.04053	3.41311	-0.942564	7.1
Glyma.17G136200	Glyma17g14520	DNA-binding family protein	B9GVU0_POPTR	6e-128	AT4G12080.1	AT-hook motif nuclear-localized protein 1	2e-126	7.33713	5.67726	5.87092	4.13809	3.07959	3.3149	3.07145	2.98373	2.84811	-0.942718	7.1
Glyma.19G110200	Glyma19g28650	GATA transcription factor	A2Q5Q2_MEDTR	1e-125	AT4G32890.1	GATA transcription factor 9	1e-41	9.00803	7.20663	6.99095	6.21125	5.32122	5.63972	5.62984	5.74362	5.62743	-0.942994	7.1
Glyma.09G193000	Glyma09g32570	Auxin-induced protein	I1L4K7_SOYBN	0	AT4G29080.1	phytochrome-associated protein 2	3e-113	6.35573	3.19316	3.11348	-1.52331	0.0476376	-0.000621929	-0.891919	-0.91204	-1.07126	-0.943628	7.1
Glyma.09G061900	Glyma09g06980	WRKY42 (Fragment)	A7LHH9_SOYBN	1e-152	AT4G31550.1	WRKY DNA-binding protein 11	7e-98	9.98338	7.60859	7.79151	6.3357	4.90583	4.14793	4.01154	4.05409	3.32073	-0.944388	7.1
Glyma.07G174000	Glyma07g27820	C2H2L domain class transcription factor	D9ZIT1_MALDO	5e-78	AT1G66140.1	zinc finger protein 4	3e-37	5.16339	3.52207	3.83235	2.19028	2.07986	2.05225	0.632741	0.608358	1.34794	-0.945209	7.1
Glyma.10G039700	Glyma10g04540	Two-component response regulator ARR	G7KXD8_MEDTR	0	AT4G28610.1	phosphate starvation response _x0001_1	6e-96	8.73273	7.35638	7.16056	6.02029	5.0098	5.77267	5.34818	5.2393	4.91713	-0.946217	7.1
Glyma.02G099500	Glyma02g11060	AP2 domain-containing transcription factor	G7JY94_MEDTR	0	AT1G25560.1	AP2/B3 transcription factor family protein	2e-144	7.34963	5.2011	4.48888	3.17093	1.67486	1.36878	0	0	0	-0.946557	7.1
Glyma.13G356600	Glyma13g43310	Auxin-induced protein	I1M5I6_SOYBN	0	AT4G29080.1	phytochrome-associated protein 2	7e-105	5.12704	3.41014	3.29042	1.80097	1.4615	0.592839	0.0047454	0.00190919	0.618643	-0.946883	7.1
Glyma.05G103300	Glyma05g22120	Lateral organ boundaries domain protein	Q0PN09_9FABA	7e-121	AT4G37540.1	LOB domain-containing protein 39	6e-83	5.72598	3.42337	2.94281	1.5	1.95136	2.318	1.69272	1.61149	1.96958	-0.94771	7.1
Glyma.09G203000	Glyma09g33590	BHLH transcription factor	A9YWR2_MEDTR	0	AT5G65640.1	beta HLH protein 93	2e-86	11.3118	6.85787	6.90234	1.86529	0.503705	1.30728	0.710769	0.655196	0.497073	-0.947803	7.1
Glyma.14G205600	Glyma14g38610	Ethylene-responsive transcription factor 1A	G7K0V4_MEDTR	3e-89	AT4G27950.1	cytokinin response factor 4	3e-37	9.53389	5.74543	5.81564	2.24814	2.80302	3.24539	2.69516	2.69728	2.84141	-0.948087	7.1
Glyma.17G160500	Glyma17g17370	MYB transcription factor MYB85	Q0PJK3_SOYBN	0	AT5G67580.2	Homeodomain-like/winged-helix DNA-binding family protein	7e-74	7.15302	5.31125	5.10981	3.50981	2.57907	2.80208	2.62992	2.5791	2.69288	-0.948739	7.1
Glyma.12G171000	Glyma12g29280	Auxin response factor	I1LTG4_SOYBN	0	AT5G60450.1	auxin response factor 4	0	7.65576	5.95044	5.51344	4.62091	3.30926	3.88294	3.50369	3.6069	3.00756	-0.949163	7.1
Glyma.06G079800	Glyma06g08390	BZIP transcription factor bZIP62	Q0GPH5_SOYBN	0	AT5G24800.1	basic leucine zipper 9	3e-57	8.95255	5.67292	5.6216	2.46843	0.617159	1.60921	0.632741	0.608358	0.55635	-0.950023	7.1
Glyma.08G325900	Glyma08g43780	Scarecrow-like transcription factor PAT1	G7J211_MEDTR	0	AT1G50600.1	scarecrow-like 5	0	9.12006	7.09309	6.96903	5.86348	5.27568	5.09896	5.50509	5.55664	5.09179	-0.950489	7.1
Glyma.07G243000	Glyma07g37190	GATA transcription factor 16	GAT16_ARATH	8e-24	AT5G49300.1	GATA transcription factor 16	9e-27	7.8334	6.10131	5.98692	4.68602	3.51471	4.2966	3.73789	3.7567	3.1962	-0.951066	7.1
Glyma.17G030900	Glyma17g03410	GATA transcription factor 16	GAT16_ARATH	5e-33	AT5G49300.1	GATA transcription factor 16	6e-36	7.60941	5.59652	5.31014	3.45539	2.242	3.04702	1.53995	1.57063	1.8671	-0.951163	7.1
Glyma.17G066600	Glyma17g07420	CONSTANS-like zinc finger protein	D0EP03_SOYBN	0	AT5G57660.1	CONSTANS-like 5	4e-120	7.20315	5.90023	5.49226	4.27473	3.70935	3.3149	3.07145	2.98373	3.15341	-0.951838	7.1
Glyma.05G025900	Glyma05g00970	DOF domain class transcription factor	G3EXN0_9ROSI	0	AT3G47500.1	cycling DOF factor 3	1e-123	6.57812	4.25327	4.40007	1.88928	1.1166	1.60921	1.29906	1.31204	0.55635	-0.952253	7.1
Glyma.08G135200	Glyma08g14370	Ethylene-responsive calmodulin-binding family protein	B9HFG2_POPTR	0	AT5G64220.2	Calmodulin-binding transcription activator protein with CG-1 and Ankyrin domains	0	9.30498	7.82521	7.74959	6.6658	5.79951	6.1223	5.59721	5.83511	5.39504	-0.955361	7.1
Glyma.07G024800	Glyma07g02810	XH domain-containing family protein	B9GVJ5_POPTR	2e-63	AT1G15910.1	XH/XS domain-containing protein	5e-57	5.02471	3.25993	2.6445	0.774788	0.977188	0	0	0	0.0814936	-0.955432	7.1
Glyma.08G056700	Glyma08g06120	Zinc finger homeodomain protein SZF-HD2	Q5IR71_SOYBN	4e-59	AT4G24660.1	homeobox protein 22	8e-38	6.38772	3.82333	3.57102	0.774788	0.760157	-0.000621929	0.0047454	0.00190919	0.00225974	-0.957241	7.1
Glyma.15G176500	Glyma15g19460	-	-	-	AT3G13960.1	growth-regulating factor 5	5e-53	8.98765	6.71515	6.55293	5.5	3.98326	4.44624	4.19168	4.15482	3.67168	-0.957326	7.1
Glyma.06G194800	Glyma06g20950	Dof1 protein	D8UXL3_JATCU	2e-169	AT3G47500.1	cycling DOF factor 3	5e-119	6.99644	4.86495	4.81414	2.92459	2.86965	3.27178	2.84241	2.91203	1.50838	-0.957684	7.1
Glyma.11G187500	Glyma11g19260	MAR-binding filament-like protein 1-1	G7JKW2_MEDTR	0	AT3G16000.1	MAR binding filament-like protein 1	4e-160	7.65576	5.95044	5.51344	4.10218	3.04943	3.72528	2.69559	2.57724	2.63708	-0.958034	7.1
Glyma.08G006400	Glyma08g00910	Nuclease domain-containing protein	G7J2R6_MEDTR	0	AT5G07350.1	TUDOR-SN protein 1	0	11.3725	8.92346	8.7078	7.19386	5.80035	5.947	5.77482	5.78029	5.39256	-0.958366	7.1
Glyma.03G208800	Glyma03g36710	Auxin response factor	I1JQG4_SOYBN	0	AT4G23980.2	auxin response factor 9	5e-107	5.84162	2.768	2.6629	0.539935	0.503705	1.30728	0.710769	0.655196	0.497073	-0.958541	7.1
Glyma.14G216400	Glyma14g40660	JHL18I08.14 protein	E6NU70_JATCU	1e-99	AT1G19790.2	SHI-related sequence 7	2e-80	4.20707	2.25859	2.19347	0.0969565	0.844749	1.33261	0.11726	0.0787796	-0.0798389	-0.959356	7.1
Glyma.10G276900	Glyma10g42360	KOW domain-containing transcription factor family protein	B9HL78_POPTR	0	AT5G04290.1	kow domain-containing transcription factor 1	0	10.4856	8.28039	7.99325	6.65547	5.45152	5.86162	5.69549	5.67465	5.03995	-0.959499	7.1
Glyma.15G017500	Glyma15g02040	Auxin-induced protein	C6TA77_SOYBN	0	AT4G29080.1	phytochrome-associated protein 2	1e-103	7.29222	4.74809	4.21273	2.42313	1.4615	1.30728	1.07372	1.02918	1.30282	-0.959718	7.1
Glyma.06G312900	Glyma06g47000	GAMYB1 protein	I6LZP2_SOYBN	0	AT3G11440.1	myb domain protein 65	4e-102	6.73723	3.86311	3.57394	1.06292	0.503705	0.00114721	0	0	0	-0.960497	7.1
Glyma.09G168000	Glyma09g29810	Homeodomain protein HOX3	Q66Q67_GOSHI	0	AT1G73360.1	homeodomain GLABROUS 11	0	6.59473	4.5612	4.72652	3.42433	2.79791	3.22744	1.96491	1.99239	2.67568	-0.960561	7.1
Glyma.14G050000	Glyma14g05460	Zinc finger CCCH domain-containing protein	G7KH86_MEDTR	0	AT1G04990.1	Zinc finger C-x8-C-x5-C-x3-H type family protein	7e-114	6.80424	4.985	4.53506	2.91778	2.19631	2.37469	1.35783	1.33157	0.497073	-0.960835	7.1
Glyma.11G124200	Glyma11g13220	B3 domain-containing protein	G7JEX9_MEDTR	2e-29	AT3G06220.1	AP2/B3-like transcriptional factor family protein	5e-11	6.48213	4.61511	4.42135	2.54349	2.07986	2.20885	1.96491	1.99239	1.30282	-0.961765	7.1
Glyma.19G006600	Glyma19g00941	DNA mismatch repair protein Msh6	G7KHL7_MEDTR	5e-135	AT3G27860.1	Tudor/PWWP/MBT superfamily protein	1e-63	8.70425	5.73588	5.48029	3.43219	4.24912	4.48797	3.90396	3.9034	3.32073	-0.96188	7.1
Glyma.03G191700	Glyma03g34960	PTL	T2ESU5_BRARC	2e-136	AT5G03680.1	Duplicated homeodomain-like superfamily protein	4e-138	9.41845	5.68214	5.84624	2.24814	1.1166	1.60921	0.11726	0.0787796	0.55635	-0.962535	7.1
Glyma.02G085900	Glyma02g09451	RRB1 type-b response regulator	G1APJ8_TOBAC	0	AT4G16110.1	response regulator 2	3e-110	6.95207	4.80264	4.79018	3.01286	3.60878	3.87326	3.30296	3.23029	3.12881	-0.963257	7.1
Glyma.14G139700	Glyma14g20040	BZIP transcription factor bZIP16	Q0GPE8_SOYBN	0	AT5G24800.1	basic leucine zipper 9	1e-44	8.08872	6.35913	6.14914	5.53229	4.62493	4.86612	4.32816	4.47123	4.59168	-0.963357	7.1
Glyma.08G227000	Glyma08g24340	BZIP transcription factor	G7L6Z1_MEDTR	2e-164	AT3G56850.1	ABA-responsive element binding protein 3	2e-93	10.0851	6.10577	5.77833	2.53924	2.73748	2.66456	1.79161	1.80166	2.67568	-0.963728	7.1
Glyma.19G163300	Glyma19g34621	Basic helix-loop-helix family protein	U5GDI4_POPTR	0	AT1G06150.2	basic helix-loop-helix (bHLH) DNA-binding superfamily protein	8e-159	8.02496	5.38578	5.29335	3.70121	2.49103	2.3466	1.83869	1.81051	2.0047	-0.964588	7.1
Glyma.06G009500	Glyma06g01186	BEL30 protein	B2ZTC7_9SOLN	1e-169	AT4G34610.2	BEL1-like homeodomain 6	2e-122	6.70914	3.96467	3.82419	0.774788	1.78481	0.592839	-0.891919	-0.91204	-1.07126	-0.965252	7.1
Glyma.19G122800	Glyma19g30230	ABSCISIC ACID-INSENSITIVE 5-like protein	Q2HUH2_MEDTR	3e-143	AT3G56850.1	ABA-responsive element binding protein 3	1e-102	9.06019	6.7209	6.6044	5.48738	4.38497	4.29042	3.5524	3.59137	3.8999	-0.965428	7.1
Glyma.11G064800	Glyma11g06940	Homeodomain leucine zipper protein	G7KC72_MEDTR	5e-102	AT4G36740.1	homeobox protein 40	6e-68	7.41534	4.54976	4.1147	1.76077	0.844749	1.33261	0.11726	0.0787796	0.55635	-0.965962	7.1
Glyma.15G203900	Glyma15g33020	Roothairless1/slippery	D0PX88_LOTJA	3e-146	AT2G24260.1	LJRHL1-like 1	2e-86	8.53814	6.42132	6.20237	4.36431	3.90766	4.50592	3.79784	3.87714	3.6171	-0.96671	7.1
Glyma.11G216500	Glyma11g33720	DELLA protein	A5HVE5_PHAVU	0	AT3G03450.1	RGA-like 2	0	10.3828	8.76174	8.47905	7.0218	6.80633	6.89379	5.87388	6.19697	5.81691	-0.968748	7.1
Glyma.19G118500	Glyma19g29670	MYB domain class transcription factor	D9ZJ60_MALDO	1e-73	AT1G26780.1	myb domain protein 117	8e-69	8.35693	5.13105	5.0789	3.25465	3.07959	3.19098	3.2211	3.25034	2.39033	-0.969136	7.1
Glyma.06G289300	Glyma06g44330	Two-component response regulator-like APRR2	G7JTX7_MEDTR	2e-149	AT2G20570.1	GBF's pro-rich region-interacting factor 1	8e-98	8.50041	6.56703	6.40122	4.54367	4.4598	4.49039	4.35708	4.24536	3.89553	-0.969161	7.1
Glyma.19G242600	Glyma19g43180	Transcription regulator	D7L304_ARALL	2e-80	AT5G28040.1	DNA-binding storekeeper protein-related transcriptional regulator	6e-89	8.74555	6.43304	6.62036	4.50485	4.65777	4.88088	4.27855	4.28381	4.32693	-0.970288	7.1
Glyma.04G084900	Glyma04g08990	GATA transcription factor	G7J3H0_MEDTR	4e-115	AT4G32890.1	GATA transcription factor 9	1e-83	5.92099	3.82211	3.26305	1.92849	1.78481	1.55591	1.1338	1.06224	1.54812	-0.970891	7.1
Glyma.06G118300	Glyma06g12451	PHD finger family protein	B9GTY7_POPTR	6e-163	AT1G77250.1	RING/FYVE/PHD-type zinc finger family protein	3e-107	10.1873	8.88221	8.73129	8.04924	7.47878	7.486	7.24756	7.30106	6.95497	-0.971466	7.1
Glyma.08G035000	Glyma08g03910	Ethylene-responsive transcription factor TINY	G7L848_MEDTR	3e-77	AT5G11590.1	Integrase-type DNA-binding superfamily protein	3e-55	8.05323	4.37811	4.19212	1.70234	1.34225	1.63411	1.23988	1.29073	0.00225974	-0.9759	7.1
Glyma.09G072000	Glyma09g08330	Ethylene-responsive transcription factor	G7IIR2_MEDTR	3e-74	AT1G19210.1	Integrase-type DNA-binding superfamily protein	4e-48	8.46938	5.06031	5.4579	3.92612	3.3758	2.42424	2.03988	2.15022	2.10438	-0.977339	7.1
Glyma.08G014000	Glyma08g01721	AT-hook motif nuclear localized protein 1	O04696_PEA	1e-149	AT1G63470.1	AT hook motif DNA-binding family protein	7e-93	8.23317	6.20591	6.11405	4.54377	4.18338	4.3995	3.83029	3.72217	3.83853	-0.97761	7.1
Glyma.11G016100	Glyma11g01850	GRAS family transcription factor	G7K9A5_MEDTR	0	AT1G50420.1	scarecrow-like 3	0	8.11889	5.46376	5.11847	2.80523	2.94072	3.0239	1.59224	1.58434	1.83039	-0.978166	7.1
Glyma.18G040000	Glyma18g04500	DELLA protein	A5HVE5_PHAVU	0	AT3G03450.1	RGA-like 2	0	11.6381	8.99638	8.94495	7.47812	7.36386	7.24758	6.74437	7.03644	6.93383	-0.978323	7.1
Glyma.10G210600	Glyma10g35481	Auxin response factor	K7LKL9_SOYBN	0	AT4G30080.1	auxin response factor 16	0	8.80259	6.67535	6.50764	5.64285	5.21933	5.75752	5.01235	5.12865	4.93939	-0.979464	7.1
Glyma.03G161800	Glyma03g31876	Basic helix-loop-helix family protein	U5GDI4_POPTR	0	AT1G06150.2	basic helix-loop-helix (bHLH) DNA-binding superfamily protein	4e-161	7.82164	5.43237	5.26434	3.53853	3.55605	3.68081	2.33154	2.31897	2.1584	-0.984093	7.1
Glyma.10G294100	Glyma10g44041	High mobility group protein B3	G7IF34_MEDTR	0	AT1G04880.1	HMG (high mobility group) box protein with ARID/BRIGHT DNA-binding domain	5e-136	6.13891	3.59883	3.6564	2.36831	2.07986	2.3466	1.64364	1.59746	1.79287	-0.985466	7.1
