# Supplementary material for: Molecular characterization of the acquisition of longevity during seed maturation in soybean
Source: PLoS One. 2017 Jul 12;12(7):e0180282. doi: 10.1371/journal.pone.0180282 (PMC5507495; doi:10.1371/journal.pone.0180282)
Supplement: S5 Table — List of differentially expressed genes that are higher/lower in mature seeds exhibiting maximal longevity (stage 9) compared to dried immature seeds (stage 7.2D) with low longevity. (XLSX) [file pone.0180282.s006.xlsx]

## Sheet: DEG UP
S5 Table: List of differentially expressed genes associaited with longevity . List of differentially expressed genes that are higher/lower in mature seeds exhibiting maximal longevity (stage 9) compared to dried immature seeds (stage 7.2D) with low longevity.
D=dried, F=fresh
RNAseq data are the average of the biological replicates and represented as log2 values (yellow columns)
The ratios between stage 9/stage 7.2D (column J) and stage 7.2D / stage 7.2F (column O) are colored from green (negative values) to red (positive values)
BH-corrected p-values are indicated in col K and P and are colored in blue when significant (<0.05)
Gmax 2.0 ID	Name (Soybase)	Tax Hit	pvalue	Arabidopsis	Name Arabdopsis gene	pvalue	log7.2D	log9	log 9/7.2D	BH_pval_DESeq2		log7.2F	log7.2D	log 7.2D/7.2F	BH_pval_DESeq2
Glyma.01G000400	Far-red impaired responsive family protein	B9HPM0_POPTR	0	AT4G38170.1	FAR1-related sequence 9	0	6.85944	7.89797	1.03853	0.0141606		7.17995	7.09351	-0.0864391	0.782642
Glyma.01G001000	Activator of 90 kDa heat shock protein ATPase	D2E9R5_DACGL	4e-73	AT5G58110.1	chaperone binding;ATPase activators	2e-78	8.99024	10.097	1.10678	0.00547276		8.10958	9.32119	1.21161	0.000353973
Glyma.01G006100	Arginyl-tRNA synthetase	W0G2X0_9FABA	0	AT4G26300.1	Arginyl-tRNA synthetase, class Ic	0	6.95764	7.98512	1.02749	0.0205144		8.3475	7.30378	-1.04372	0.000711384
Glyma.01G006400	Arginyl-tRNA synthetase	B6ETP1_SOYBN	0	AT4G26300.1	Arginyl-tRNA synthetase, class Ic	0	7.13393	8.41917	1.28524	0.000784151		6.93253	7.3201	0.387569	0.204561
Glyma.01G007300	Hexokinase	Q9FVD3_CITSI	0	AT2G19860.1	hexokinase 2	0	8.34775	9.43241	1.08466	0.00159365		8.15452	8.60835	0.453832	0.0454081
Glyma.01G007400	Receptor-like protein kinase	G7KPN7_MEDTR	0	AT5G25930.1	Protein kinase family protein with leucine-rich repeat domain	0	6.27806	7.8459	1.56784	0.000338307		4.23532	6.85311	2.61779	1.67e-08
Glyma.01G026500	F-box family protein	B9HTU2_POPTR	1e-150	AT1G70590.1	F-box family protein	2e-136	8.72568	9.76841	1.04273	0.0021195		9.11307	8.98274	-0.130323	0.496026
Glyma.01G039900	Wall-associated receptor kinase-like protein	G7K8A0_MEDTR	1e-176	AT1G10380.1	Putative membrane lipoprotein	4e-102	4.62183	5.97689	1.35507	0.0241219		3.61272	4.73882	1.1261	0.0322461
Glyma.01G061100	Cytochrome P450 78A11	G7JZ14_MEDTR	0	AT1G13710.1	cytochrome P450, family 78, subfamily A, polypeptide 5	0	7.57388	9.10103	1.52715	0.00013833		7.62606	7.6629	0.0368476	0.942422
Glyma.01G070300	Uridine kinase	I1J693_SOYBN	0	AT1G26190.1	Phosphoribulokinase / Uridine kinase family	0	8.58829	9.70219	1.11389	0.000883528		7.78833	8.92075	1.13242	0.000568192
Glyma.01G086000	Ribosome biogenesis protein WDR12 homolog	I1J6P4_SOYBN	0	AT5G15550.1	Transducin/WD40 repeat-like superfamily protein	0	8.13463	9.36867	1.23404	0.0011861		7.6798	8.35407	0.674267	0.0657896
Glyma.01G086700	Two-component response regulator ARR14	G7JYB4_MEDTR	2.33e-156	AT1G25550.1	myb-like transcription factor family protein	2e-84	6.91421	8.57699	1.66278	3.15761e-05		5.81742	7.08254	1.26512	5.73e-06
Glyma.01G119500	AMP deaminase	G7JQ45_MEDTR	0	AT2G38280.2	AMP deaminase, putative / myoadenylate deaminase, putative	0	7.81606	9.11045	1.29438	0.000850513		7.34688	8.0234	0.676526	0.0442384
Glyma.01G131100	Aspartate aminotransferase	B9SZA2_RICCO	0	AT2G30970.2	aspartate aminotransferase 1	0	3.87582	5.94137	2.06555	0.00162857		4.28105	3.619	-0.662057	0.481108
Glyma.01G153200	AP-4 complex subunit epsilon-1	G7L7U1_MEDTR	0	AT1G31730.1	Adaptin family protein	0	9.61634	10.9904	1.37403	3.56845e-05		9.92587	9.79042	-0.135456	0.665878
Glyma.01G173200	Pentatricopeptide repeat-containing protein	G7KEX9_MEDTR	0	AT5G66520.1	Tetratricopeptide repeat (TPR)-like superfamily protein	0	4.72726	6.05214	1.32487	0.0316167		4.29385	4.75995	0.4661	0.453449
Glyma.01G174000	ATPase family AAA domain-containing protein	G7KEW5_MEDTR	0	AT2G18330.1	AAA-type ATPase family protein	0	6.72295	7.93267	1.20971	0.00358571		7.28599	6.93324	-0.352745	0.212166
Glyma.01G192200	Ribonuclease	G7IU12_MEDTR	0	AT4G37510.1	Ribonuclease III family protein	0	6.61829	7.95001	1.33172	0.00146334		7.75386	6.85451	-0.899355	0.00552536
Glyma.01G194700	Amino-acid acetyltransferase	G7K2G8_MEDTR	0	AT2G22910.1	N-acetyl-l-glutamate synthase 1	0	6.43556	7.53548	1.09992	0.0176746		5.868	6.6929	0.824896	0.00726775
Glyma.01G198500	-	-	-	AT2G35260.1	unknown protein; FUNCTIONS IN: molecular_function unknown; INVOLVED IN: biological_process unknown; LOCATED IN: chloroplast; EXPRESSED IN: 21 plant structures; EXPRESSED DURING: 13 growth stages; BEST Arabidopsis thaliana protein match is: unknown protein (TAIR:AT4G17840.1); Has 42 Blast hits to 42 proteins in 14 species: Archae - 0; Bacteria - 0; Metazoa - 0; Fungi - 0; Plants - 42; Viruses - 0;…	2e-134	6.08719	7.60703	1.51984	0.00103464		8.55192	6.54571	-2.00621	2.31e-08
Glyma.01G204500	DNA repair endonuclease UVH1	G7JYL5_MEDTR	2e-125	AT5G41150.2	Restriction endonuclease, type II-like superfamily protein	1e-108	7.81921	8.87715	1.05794	0.00605894		6.2661	8.42415	2.15805	1.15e-17
Glyma.01G207500	Acyl-coenzyme A oxidase	I1J9T7_SOYBN	0	AT4G16760.1	acyl-CoA oxidase 1	0	5.15269	6.7112	1.55851	0.00192162		6.31042	5.29076	-1.01966	0.00659459
Glyma.01G217500	Myb	G7KDF4_MEDTR	4e-136	AT5G02320.2	myb domain protein 3r-5	3e-76	3.85472	5.45267	1.59795	0.0247868		2.60533	3.57214	0.966816	0.182568
Glyma.01G220600	Aquaporin	G7KC21_MEDTR	0	AT4G00430.1	plasma membrane intrinsic protein 1;4	0	5.3487	7.57128	2.22258	7.85542e-07		3.42706	5.37442	1.94736	0.0012333
Glyma.01G223100	Spastin	G7KBY9_MEDTR	0	AT1G64110.2	P-loop containing nucleoside triphosphate hydrolases superfamily protein	0	4.29518	5.67833	1.38315	0.0480861		6.49239	5.00176	-1.49063	0.0780929
Glyma.01G226900	Hexokinase	G7K998_MEDTR	0	AT1G50460.1	hexokinase-like 1	0	8.72177	9.95534	1.23357	0.000171699		8.08959	8.99863	0.909043	1.12e-06
Glyma.01G231600	Calcium-dependent protein kinase	G7K7Z0_MEDTR	0	AT4G10030.1	alpha/beta-Hydrolases superfamily protein	0	7.85886	8.87432	1.01546	0.0136659		6.66731	8.30923	1.64192	8.06e-08
Glyma.01G238600	Heat shock protein 70	B9HJX1_POPTR	0	AT2G32120.2	heat-shock protein 70T-2	0	12.5745	13.5987	1.02425	0.00959756		11.9588	12.8799	0.921074	0.012989
Glyma.01G240500	OSJNBb0004A17.10 protein	Q7XPH9_ORYSJ	9e-09	AT4G21215.2	unknown protein; Has 35333 Blast hits to 34131 proteins in 2444 species: Archae - 798; Bacteria - 22429; Metazoa - 974; Fungi - 991; Plants - 531; Viruses - 0; Other Eukaryotes - 9610 (source: NCBI BLink).	5e-24	5.73534	6.93681	1.20147	0.0141673		7.27852	6.04549	-1.23303	4.46e-06
Glyma.01G244900	Presequence protease	G7ZVC0_MEDTR	0	AT1G49630.2	presequence protease 2	0	9.76055	10.9589	1.19836	0.00681557		10.5458	10.0013	-0.544462	0.283774
Glyma.02G000200	Eukaryotic translation initiation factor 5	IF5_PHAVU	0	AT1G36730.1	Translation initiation factor IF2/IF5	4e-177	14.0194	15.1165	1.09708	0.000266193		13.6891	14.3023	0.613233	1.16e-06
Glyma.02G001400	E3 ubiquitin ligase	W0TQK0_ACAMN	0	AT1G76390.2	ARM repeat superfamily protein	1e-41	6.53556	7.94644	1.41088	0.000430508		4.14878	7.37542	3.22664	6.96e-08
Glyma.02G011200	Pentatricopeptide repeat-containing protein	G7ICW4_MEDTR	0	AT1G02370.1	Tetratricopeptide repeat (TPR)-like superfamily protein	2e-111	4.60349	5.96022	1.35672	0.0251474		5.61351	4.73158	-0.881933	0.0360442
Glyma.02G024400	Wall-associated receptor kinase-like protein	G7K8B0_MEDTR	0	AT1G69910.1	Protein kinase superfamily protein	0	5.68353	6.82938	1.14585	0.0390755		6.3231	5.88116	-0.441936	0.397645
Glyma.02G027500	MYND finger family protein	G7K5L7_MEDTR	4e-117	AT1G70150.1	zinc ion binding	2e-110	4.73443	6.10661	1.37218	0.0207148		5.3212	4.8232	-0.497997	0.312298
Glyma.02G033500	Trehalose 6-phosphate synthase	G8XR07_GOSAR	0	AT1G23870.1	trehalose-phosphatase/synthase 9	0	6.96538	8.55095	1.58557	1.34812e-05		7.51498	7.07393	-0.441048	0.0791417
Glyma.02G034500	-	-	-	AT1G23790.1	Plant protein of unknown function (DUF936)	0	6.02994	7.49675	1.46681	0.000842911		5.99728	6.12123	0.123946	0.798659
Glyma.02G039700	-	-	-	-	-	-	3.21953	4.8367	1.61717	0.0334855		5.0274	3.23828	-1.78911	0.00275553
Glyma.02G062400	Prolyl oligopeptidase family protein	Q9FGD4_ARATH	0	AT5G66960.1	Prolyl oligopeptidase family protein	0	6.74637	8.04988	1.30351	0.00137614		7.0361	6.92055	-0.115551	0.729474
Glyma.02G081000	Sterol 3-beta-glucosyltransferase	G7IBZ1_MEDTR	0	AT1G43620.3	UDP-Glycosyltransferase superfamily protein	0	5.69384	7.60166	1.90781	2.01711e-05		6.13286	5.63559	-0.497268	0.264174
Glyma.02G127300	Peroxidase 11 family protein	B9HWR4_POPTR	5e-180	AT1G68850.1	Peroxidase superfamily protein	8e-175	6.96839	8.35144	1.38304	0.000217023		4.24802	8.15044	3.90242	5.19e-22
Glyma.02G150600	Probable LRR receptor-like serine/threonine-protein kinase RKF3	RKF3_ARATH	0	AT2G48010.1	receptor-like kinase in in flowers 3	0	6.15155	7.17453	1.02298	0.0396761		6.11028	6.37488	0.264607	0.521314
Glyma.02G150700	Rop-interacting receptor-like cytoplasmic kinase 2	C1L343_MEDTR	0	AT5G35960.1	Protein kinase family protein	0	5.82011	7.90348	2.08337	6.79473e-07		6.79868	5.78648	-1.01221	0.00195294
Glyma.02G169200	Serine/threonine-protein phosphatase PP2A-3 catalytic subunit	PP2A3_ARATH	0	AT3G58500.1	protein phosphatase 2A-4	0	9.66007	10.6801	1.02005	0.00404165		9.2075	9.96069	0.753188	0.00336678
Glyma.02G170500	Kinesin-like protein	G7KWB5_MEDTR	0	AT3G12020.1	P-loop containing nucleoside triphosphate hydrolases superfamily protein	0	4.81503	6.05618	1.24116	0.0365949		5.93072	5.00158	-0.929146	0.0147812
Glyma.02G171100	Aha1 domain-containing protein	D7KZN7_ARALL	2e-164	AT3G12050.1	Aha1 domain-containing protein	2e-166	6.15355	8.20231	2.04877	6.30511e-07		5.34027	6.07444	0.734168	0.0872457
Glyma.02G180100	Kinase family protein	B9GW98_POPTR	5e-156	AT3G20860.1	NIMA-related kinase 5	2e-151	6.28795	7.35973	1.07178	0.0359096		6.80818	6.51112	-0.297059	0.548049
Glyma.02G188200	Carotenoid isomerase (Fragment)	V5K7G6_9ASTR	0	AT1G06820.1	carotenoid isomerase	0	7.20966	8.24428	1.03462	0.0139011		8.53105	7.54007	-0.990986	9.4e-05
Glyma.02G203300	Omega-6 fatty acid desaturase, chloroplastic	FAD6C_SOYBN	0	AT4G30950.1	fatty acid desaturase 6	0	5.99087	7.16649	1.17562	0.0208662		7.08434	6.24173	-0.842612	0.0347686
Glyma.02G211200	Chaperone protein dnaJ	G7KBD5_MEDTR	0	AT1G28210.2	DNAJ heat shock family protein	2e-174	5.03569	6.3305	1.29481	0.0236544		6.11229	5.23226	-0.880029	0.0392855
Glyma.02G212600	Glucose-6-phosphate isomerase	I1JGY5_SOYBN	0	AT4G24620.1	phosphoglucose isomerase 1	0	7.32405	8.75514	1.43108	7.69948e-05		6.94883	7.48529	0.536464	0.0906468
Glyma.02G223400	Ribonuclease E	G7KE17_MEDTR	0	AT2G04270.1	RNAse E/G-like	0	6.28532	7.35368	1.06836	0.0248344		8.07625	6.68023	-1.39602	1.09e-06
Glyma.02G223700	Zinc finger protein CONSTANS-like protein	G7KE22_MEDTR	0	AT3G07650.4	CONSTANS-like 9	9e-149	5.48191	7.15345	1.67154	0.000340361		6.42789	5.58215	-0.845736	0.0744785
Glyma.02G224100	Histone H4	K7M9J2_SOYBN	2e-65	AT5G59970.1	Histone superfamily protein	7e-67	7.21422	8.81202	1.5978	8.91549e-06		5.29147	7.75229	2.46082	6.15e-16
Glyma.02G244300	Peroxisomal small heat shock protein	B0M1A7_SOYBN	5e-99	AT5G37670.1	HSP20-like chaperones superfamily protein	5e-55	5.27126	6.9856	1.71435	0.000438411		4.48632	5.27445	0.788128	0.103714
Glyma.02G245400	Nucleolar complex protein-like protein	G7K1U1_MEDTR	0	AT2G17250.1	CCAAT-binding factor	0	8.97644	10.1957	1.21929	0.00018004		8.71692	9.20941	0.492488	0.0230349
Glyma.02G263600	Ankyrin repeat domain-containing protein	G7LAY3_MEDTR	3e-160	AT2G31820.1	Ankyrin repeat family protein	4e-13	4.09312	5.57735	1.48423	0.0229639		2.8473	4.06161	1.21431	0.0545235
Glyma.02G275500	AKIN beta1	Q7XYX8_MEDTR	7e-173	AT5G21170.1	5'-AMP-activated protein kinase beta-2 subunit protein	6e-111	6.04681	7.34156	1.29475	0.00395151		6.3951	6.20771	-0.18739	0.682256
Glyma.02G279300	Rho GTPase-activating protein	G7K336_MEDTR	0	AT5G19390.2	Rho GTPase activation protein (RhoGAP) with PH domain	0	6.93197	8.01323	1.08126	0.0199252		8.06253	7.22631	-0.836225	0.0198889
Glyma.02G280500	GTP-binding protein	G7KCX1_MEDTR	0	AT3G49725.1	GTP-binding protein, HflX	0	9.22396	10.2478	1.02382	0.00178888		9.47746	9.48895	0.011484	0.952173
Glyma.02G288700	Small heat shock protein C4	G7K3F3_MEDTR	2e-141	AT1G06460.1	alpha-crystallin domain 32.1	2e-53	4.82731	6.5748	1.74749	0.000992833		4.4542	4.73144	0.277241	0.655593
Glyma.02G292300	Rab3 GTPase-activating protein catalytic subunit	G7K3L4_MEDTR	0	AT5G55060.1	unknown protein; FUNCTIONS IN: molecular_function unknown; INVOLVED IN: biological_process unknown; LOCATED IN: cellular_component unknown; EXPRESSED IN: 25 plant structures; EXPRESSED DURING: 15 growth stages; BEST Arabidopsis thaliana protein match is: unknown protein (TAIR:AT5G58510.1); Has 223 Blast hits to 218 proteins in 80 species: Archae - 0; Bacteria - 2; Metazoa - 117; Fungi - 6; Plants…	0	7.83317	9.18376	1.35059	7.82678e-05		7.00614	8.10369	1.09755	9.51e-08
Glyma.02G292800	GDP-L-galactose phosphorylase	G3E7M6_SOYBN	0	AT4G26850.1	mannose-1-phosphate guanylyltransferase (GDP)s;GDP-galactose:mannose-1-phosphate guanylyltransferases;GDP-galactose:glucose-1-phosphate guanylyltransferases;GDP-galactose:myoinositol-1-phosphate guanylyltransferases;glucose-1-phosphate guanylyltransferase	0	9.52015	10.6548	1.1347	0.000870065		10.089	9.76652	-0.32249	0.253169
Glyma.02G301000	Ribosomal RNA small subunit methyltransferase	G7KEH7_MEDTR	0	AT3G13180.1	NOL1/NOP2/sun family protein / antitermination NusB domain-containing protein	0	8.21918	9.23501	1.01583	0.00497493		8.2174	8.47892	0.261519	0.223445
Glyma.02G305600	Heat-shock protein	G7KEN6_MEDTR	0	AT3G07770.1	HEAT SHOCK PROTEIN 89.1	0	8.39156	10.031	1.63942	1.97421e-07		8.60094	8.49147	-0.109473	0.649847
Glyma.03G027500	Transketolase family protein	B9GPE7_POPTR	0	AT2G45290.1	Transketolase	0	8.91376	9.93356	1.0198	0.0117539		9.09443	9.16221	0.0677763	0.881956
Glyma.03G032100	VAMP/SYNAPTOBREVIN-ASSOCIATED protein 27-1	B9MUW8_POPTR	5e-129	AT2G45140.1	plant VAP homolog 12	1e-113	8.72554	9.89098	1.16544	0.00139826		8.22931	8.9867	0.757389	0.0138209
Glyma.03G062800	Alpha-amylase	G7JN22_MEDTR	2e-135	AT5G01260.1	Carbohydrate-binding-like fold	3e-37	6.02949	7.31605	1.28656	0.0060557		7.26281	6.26422	-0.998587	0.000706477
Glyma.03G063000	Alpha-amylase	G7JN22_MEDTR	6e-135	AT5G01260.1	Carbohydrate-binding-like fold	5e-36	6.2125	7.34279	1.13029	0.0132471		6.36042	6.40979	0.0493716	0.892687
Glyma.03G068100	Rubisco activase	D4N5G1_SOYBN	0	AT2G39730.1	rubisco activase	0	5.91571	8.36365	2.44794	1.0768e-07		5.58661	5.56232	-0.0242876	0.9727
Glyma.03G085700	Serine/threonine protein kinase MHK	G7LF72_MEDTR	0	AT4G13020.1	Protein kinase superfamily protein	0	3.66952	5.48177	1.81225	0.00770592		3.98302	3.37678	-0.606244	0.389808
Glyma.03G086200	FK506-binding protein	G5ELZ2_TOBAC	0	AT3G25230.1	rotamase FKBP 1	0	11.4649	12.9786	1.5137	2.0124e-07		10.1256	11.8463	1.72071	3.17e-20
Glyma.03G135000	GTP-binding family protein	B9H9S8_POPTR	0	AT2G41670.1	P-loop containing nucleoside triphosphate hydrolases superfamily protein	0	5.05254	6.34615	1.29361	0.0188498		5.56952	5.17535	-0.39417	0.335452
Glyma.03G146100	Activator of 90 kDa heat shock protein ATPase-like protein	G7KW94_MEDTR	2e-177	AT3G12050.1	Aha1 domain-containing protein	1e-164	8.7385	10.0642	1.32566	4.95902e-05		7.15093	9.27716	2.12623	4.54e-24
Glyma.03G157300	Heat shock transcription factor HSFA6b	K4HFU8_SOYBN	9e-147	AT3G22830.1	heat shock transcription factor A6B	5e-123	7.46667	9.25479	1.78811	4.05913e-07		6.6505	7.55617	0.905668	0.00286212
Glyma.03G158900	F-box family protein	B9GS69_POPTR	0	AT3G54650.1	RNI-like superfamily protein	0	5.42542	7.0338	1.60838	0.00129168		4.76586	5.44079	0.674927	0.263581
Glyma.03G159000	Lipase class 3 family protein	D7LC63_ARALL	0	AT2G30550.2	alpha/beta-Hydrolases superfamily protein	0	10.6225	12.6166	1.99411	1.61566e-11		11.1225	10.6322	-0.490306	0.0385771
Glyma.03G159200	Glycosyl transferase family 8 family protein	B9H8H7_POPTR	0	AT1G06780.1	galacturonosyltransferase 6	0	6.96861	8.3216	1.35299	0.000510568		6.609	7.14298	0.533974	0.146081
Glyma.03G165400	Tetratricopeptide repeat protein 7B	G7I4S4_MEDTR	0	AT4G28600.1	no pollen germination related 2	0	4.98499	6.15976	1.17477	0.0472957		4.57004	5.11074	0.540702	0.313314
Glyma.03G175200	Type IIA calcium ATPase	F9W2W4_MEDTR	0	AT1G07670.1	endomembrane-type CA-ATPase 4	0	7.39485	8.96822	1.57337	6.37487e-06		8.41223	7.57286	-0.839371	0.00458848
Glyma.03G180300	Arabidopsis thaliana genomic DNA, chromosome 5, P1 clone:MOK16	Q9LYW6_ARATH	4e-114	AT3G53400.1	BEST Arabidopsis thaliana protein match is: conserved peptide upstream open reading frame 47 (TAIR:AT5G03190.1); Has 285 Blast hits to 285 proteins in 23 species: Archae - 0; Bacteria - 0; Metazoa - 1; Fungi - 0; Plants - 279; Viruses - 0; Other Eukaryotes - 5 (source: NCBI BLink).	8e-129	10.0007	11.0074	1.00665	0.00466109		10.9474	10.3107	-0.636665	0.0437626
Glyma.03G186500	Transducin family protein	B9MTI3_POPTR	0	AT3G21540.1	transducin family protein / WD-40 repeat family protein	0	9.69929	10.7658	1.06653	0.000790867		9.76318	9.95595	0.192773	0.513202
Glyma.03G189900	Cytochrome P450	Q8H0I7_PETHY	0	AT3G52970.1	cytochrome P450, family 76, subfamily G, polypeptide 1	1e-143	5.66586	8.06859	2.40273	3.07679e-09		5.69128	5.40176	-0.289512	0.600645
Glyma.03G191300	PAN domain-containing protein	G7L503_MEDTR	0	AT5G03700.1	D-mannose binding lectin protein with Apple-like carbohydrate-binding domain	1e-161	5.73452	6.968	1.23348	0.0169223		4.8512	5.93625	1.08505	0.0161316
Glyma.03G192100	-	-	-	AT2G36410.2	Family of unknown function (DUF662) _x0001_	2e-80	6.80448	8.18591	1.38142	0.000297878		6.65976	6.95877	0.299007	0.290154
Glyma.03G202300	BEL1-like homeodomain transcription factor	Q2PF41_TRIPR	0	AT2G35940.3	BEL1-like homeodomain 1	8e-172	6.1738	7.34684	1.17305	0.0225342		6.77461	6.37735	-0.397264	0.447135
Glyma.03G205900	AMP1-like carboxypeptidase	L0N3R1_LOTJA	0	AT3G54720.1	Peptidase M28 family protein	0	6.64536	7.93182	1.28646	0.00252548		7.75543	6.89612	-0.859306	0.00131605
Glyma.03G212900	Protein LOW PSII ACCUMULATION 1, chloroplastic	LPA1_ARATH	0	AT1G02910.1	tetratricopeptide repeat (TPR)-containing protein	0	5.53209	6.80125	1.26916	0.0109118		6.44939	5.73729	-0.712098	0.0713262
Glyma.03G216400	Rela-spot homolog family protein	B9I9P5_POPTR	0	AT4G02260.2	RELA/SPOT homolog 1	0	7.42346	8.76224	1.33878	0.000631423		8.39622	7.64647	-0.749756	0.0214343
Glyma.03G220300	INO80 complex subunit B	G7KSU6_MEDTR	0	AT2G47350.1	HIT zinc finger ;PAPA-1-like conserved region	1e-119	6.90478	7.99209	1.08731	0.0202605		7.28616	7.1229	-0.163262	0.725164
Glyma.03G232800	Importin subunit alpha	I1JR71_SOYBN	0	AT4G16143.2	importin alpha isoform 2	0	9.21825	10.5148	1.29657	8.79833e-05		9.20917	9.41302	0.203848	0.444814
Glyma.03G237100	DNA polymerase	G7KYM5_MEDTR	0	AT1G55040.1	zinc finger (Ran-binding) family protein	0	8.22286	9.56636	1.3435	0.000155651		8.06098	8.40136	0.340374	0.304594
Glyma.03G240000	Transcription factor bHLH96	G7KZP3_MEDTR	6e-129	AT1G72210.1	basic helix-loop-helix (bHLH) DNA-binding superfamily protein	2e-81	5.25272	6.5386	1.28588	0.0163726		4.01727	5.51155	1.49428	0.000867481
Glyma.03G241900	Peptidase, cysteine peptidase active site	A2Q3H3_MEDTR	0	AT5G27290.1	unknown protein; LOCATED IN: chloroplast; EXPRESSED IN: 22 plant structures; EXPRESSED DURING: 13 growth stages; BEST Arabidopsis thaliana protein match is: unknown protein (TAIR:AT1G54680.3); Has 30201 Blast hits to 17322 proteins in 780 species: Archae - 12; Bacteria - 1396; Metazoa - 17338; Fungi - 3422; Plants - 5037; Viruses - 0; Other Eukaryotes - 2996 (source: NCBI BLink).	9e-179	5.7315	7.50948	1.77798	6.9421e-05		4.03159	5.95748	1.92589	5.51e-06
Glyma.03G247100	BZIP transcription factor bZIP105	Q0GPG5_SOYBN	0	AT5G28770.2	bZIP transcription factor family protein	3e-69	8.58443	9.77062	1.18619	0.000754583		8.13761	8.83785	0.700236	0.00689055
Glyma.03G250100	Peroxisome assembly protein 12	B9I5P7_POPTR	0	AT3G04460.1	peroxin-12	0	9.49645	10.5663	1.06983	0.00136074		9.4946	9.75136	0.256763	0.1978
Glyma.03G258600	-	-	-	AT2G46550.1	unknown protein; BEST Arabidopsis thaliana protein match is: unknown protein (TAIR:AT1G01240.3); Has 72 Blast hits to 68 proteins in 13 species: Archae - 0; Bacteria - 0; Metazoa - 1; Fungi - 0; Plants - 71; Viruses - 0; Other Eukaryotes - 0 (source: NCBI BLink).	9e-80	7.92778	9.64128	1.7135	1.48325e-07		7.26783	8.04025	0.772425	0.00101517
Glyma.04G017500	Catalase-4	CATA4_SOYBN	0	AT4G35090.1	catalase 2	0	14.0393	15.0772	1.03784	0.00115701		13.0441	14.4639	1.41975	3.2e-14
Glyma.04G021200	RING-H2 finger protein ATL5J	G7J5U8_MEDTR	4e-60	AT5G42200.1	RING/U-box superfamily protein	8e-47	8.98663	10.5891	1.60248	1.43932e-07		9.02836	9.09902	0.0706583	0.850611
Glyma.04G034200	Metalloendopeptidase/ metallopeptidase/ zinc ion binding protein	D7MS22_ARALL	0	AT5G42620.2	metalloendopeptidases;zinc ion binding	0	5.13438	6.43389	1.29951	0.0167943		6.70225	5.40269	-1.29957	7.35e-05
Glyma.04G036200	Serpin-like protein	G7J5Q8_MEDTR	0	AT1G47710.1	Serine protease inhibitor (SERPIN) family protein	7e-173	5.62839	6.79794	1.16955	0.0247639		7.53906	6.01903	-1.52004	6.9e-06
Glyma.04G038500	Glycogenin glucosyltransferase	G7I3L3_MEDTR	0	AT4G33330.2	plant glycogenin-like starch initiation protein 3	0	6.77937	7.96485	1.18548	0.00447819		5.26993	7.26652	1.99659	4.86e-08
Glyma.04G049900	Asparaginyl endopeptidase (VmPE-1)	Q9XFZ4_VIGMU	0	AT4G32940.1	gamma vacuolar processing enzyme	0	6.78122	7.84695	1.06573	0.0127129		7.54241	7.03202	-0.510383	0.0492627
Glyma.04G052000	Heat shock transcription factor HSFA2	I1JTX5_SOYBN	0	AT2G26150.1	heat shock transcription factor A2	1e-118	8.8262	10.7424	1.91622	2.29509e-10		8.1644	8.87171	0.707303	0.00129237
Glyma.04G054400	Cytosolic class II low molecular weight heat shock protein	Q9XGS6_PRUDU	2e-79	AT5G12020.1	17.6 kDa class II heat shock protein	6e-58	10.5214	12.2372	1.71573	0.00142239		7.51462	11.4463	3.93168	2.18e-10
Glyma.04G062200	ClpB	Q9LLI0_PHALU	0	AT2G25140.1	casein lytic proteinase B4	0	9.6325	11.5948	1.96229	2.28749e-09		9.30987	9.61375	0.30388	0.368558
Glyma.04G066900	Grr1	O22512_SOYBN	0	AT2G25490.1	EIN3-binding F box protein 1	0	6.70903	7.94603	1.237	0.00213396		10.952	7.69668	-3.25529	3.6e-72
Glyma.04G077700	-	-	-	-	-	-	6.73454	8.03507	1.30053	0.000904642		7.07681	6.91158	-0.165225	0.558475
Glyma.04G088800	Leucine-rich repeat transmembrane protein kinase	U5GPC3_POPTR	0	AT1G09970.1	Leucine-rich receptor-like protein kinase family protein	0	7.15449	8.22822	1.07373	0.0100163		8.63183	7.51025	-1.12159	9.42e-05
Glyma.04G096200	GATA transcription factor	G7J4K3_MEDTR	2e-103	AT4G24470.2	GATA-type zinc finger protein with TIFY domain	5e-82	8.10626	9.24311	1.13685	0.00226148		7.66987	8.36682	0.696948	0.0128322
Glyma.04G100700	Probable pectin methyltransferase QUA2	PMTT_ARATH	0	AT1G78240.2	S-adenosyl-L-methionine-dependent methyltransferases superfamily protein	0	7.9393	9.47402	1.53472	5.75597e-05		7.49841	8.061	0.562595	0.145301
Glyma.04G147600	IDS4-like protein	A2TEC3_PHAVU	1e-161	AT5G20150.1	SPX domain gene 1	2e-116	5.00729	6.65044	1.64315	0.00521869		5.41574	4.94456	-0.47118	0.5104
Glyma.04G148400	Protein kinase G11A	G7JVA3_MEDTR	0	AT2G26700.1	AGC (cAMP-dependent, cGMP-dependent and protein kinase C) kinase family protein	0	4.52036	5.88456	1.3642	0.0296538		4.70848	4.54174	-0.166738	0.788243
Glyma.04G160400	Mitochondrial transcription termination factor family protein	Q9C6A1_ARATH	8e-39	AT1G74120.1	Mitochondrial transcription termination factor family protein	9e-42	5.46301	6.65432	1.19132	0.0228274		6.87695	5.76634	-1.1106	0.000299473
Glyma.04G182000	HVA22-like protein a	G7J5H8_MEDTR	0	AT1G27510.1	Protein of unknown function (DUF3506)	0	11.0231	12.1801	1.157	0.000168222		10.4429	11.3237	0.880832	7.85e-10
Glyma.04G184300	17.3 kDa class I heat shock protein	G7J5E5_MEDTR	0	AT5G33320.1	Glucose-6-phosphate/phosphate translocator-related	0	3.14966	4.96242	1.81276	0.0148951		5.239	3.17154	-2.06746	0.000238831
Glyma.04G196100	Acetolactate synthase	U5JCC7_SOYBN	0	AT3G48560.1	chlorsulfuron/imidazolinone resistant 1	0	7.05804	8.31635	1.25831	0.00104041		8.1043	7.30615	-0.79815	6.46e-05
Glyma.04G200700	Fibrillarin	G7IDD7_MEDTR	8e-171	AT4G25630.1	fibrillarin 2	1e-164	9.70717	11.0572	1.35004	1.67609e-05		9.48079	9.90433	0.423539	0.0461068
Glyma.04G200800	ADP-ribosylation factor GTPase-activating protein	G7J3A5_MEDTR	0	AT5G61980.1	ARF-GAP domain 1	0	4.17521	5.60627	1.43105	0.0401519		2.87741	4.11898	1.24157	0.0761324
Glyma.04G217300	Ribonucleoside-diphosphate reductase	I1JY66_SOYBN	0	AT2G21790.1	ribonucleotide reductase 1	0	7.54826	8.83336	1.28509	0.00030659		7.05483	7.77464	0.719809	0.00509799
Glyma.04G222500	Sorghum bicolor protein targeted either to mitochondria or chloroplast proteins T50848	C7IVU8_9POAL	2e-25	AT5G05250.1	unknown protein; BEST Arabidopsis thaliana protein match is: unknown protein (TAIR:AT3G56360.1); Has 30201 Blast hits to 17322 proteins in 780 species: Archae - 12; Bacteria - 1396; Metazoa - 17338; Fungi - 3422; Plants - 5037; Viruses - 0; Other Eukaryotes - 2996 (source: NCBI BLink).	3e-44	7.07109	10.1249	3.05386	7.22556e-21		7.25085	6.62833	-0.622516	0.141343
Glyma.04G228300	Two-component response regulator-like PRR73	G7J905_MEDTR	0	AT5G24470.1	pseudo-response regulator 5	3e-98	8.62126	9.97107	1.34982	0.000358097		10.1016	8.93187	-1.16975	0.000359267
Glyma.04G228700	-	-	-	AT1G64720.1	Polyketide cyclase/dehydrase and lipid transport superfamily protein	8e-169	8.3686	10.0761	1.70746	1.23869e-06		7.31918	8.5266	1.20742	0.000158129
Glyma.04G229800	Small heat shock protein, chloroplastic (Fragment)	HS22C_SOYBN	5e-129	AT4G27670.1	heat shock protein 21	2e-86	10.5904	11.7011	1.11074	0.0154117		7.69249	12.0073	4.31484	3.1e-23
Glyma.04G234800	Emb|CAB82814.1	Q9LVV0_ARATH	3e-150	AT5G53020.1	Ribonuclease P protein subunit P38-related	3e-153	5.45471	6.82727	1.37256	0.0197568		4.39983	5.59438	1.19454	0.0595132
Glyma.04G236900	NADH glutamate synthase	Q93WZ8_PHAVU	0	AT5G53460.3	NADH-dependent glutamate synthase 1	0	6.78653	8.14359	1.35705	0.000519094		8.78564	7.22832	-1.55732	0.000197053
Glyma.04G242800	ACT domain-containing family protein	B9GTP9_POPTR	0	AT1G76990.5	ACT domain repeat 3	0	7.36241	8.67278	1.31037	0.00104428		7.13113	7.53266	0.401526	0.272297
Glyma.04G247200	SWIRM domain-containing family protein	B9H7H8_POPTR	0	AT1G21700.1	SWITCH/sucrose nonfermenting 3C	0	8.255	9.50294	1.24794	0.000286311		8.35435	8.45549	0.101143	0.711607
Glyma.04G247500	F-box protein	B7FL96_MEDTR	0	AT1G21760.1	F-box protein 7	0	6.27829	7.32481	1.04652	0.0365177		5.46815	6.55461	1.08646	0.0127547
Glyma.04G252000	CrcB-like protein	G7J3J9_MEDTR	0	AT2G41705.2	camphor resistance CrcB family protein	2e-145	4.79892	6.32819	1.52927	0.00639076		5.25628	4.84881	-0.407478	0.588338
Glyma.04G254100	Avr9 elicitor response protein	G7J458_MEDTR	0	AT1G77810.2	Galactosyltransferase family protein	0	6.74409	8.52466	1.78057	2.09678e-05		6.45495	6.7098	0.254856	0.642453
Glyma.05G007600	L-aspartate oxidase	D2DWB4_PHAVU	0	AT5G14760.1	L-aspartate oxidase	0	8.12187	9.24596	1.12408	0.00173349		6.34898	8.79349	2.44451	3.62e-10
Glyma.05G025000	Timing of CAB expression 1	C0SNP3_SOYBN	0	AT5G61380.1	CCT motif -containing response regulator protein	0	7.71599	8.89128	1.17529	0.00517036		7.89252	7.91883	0.0263096	0.957881
Glyma.05G038800	U3 small nucleolar ribonucleoprotein	T2FD46_NICBE	5e-124	AT5G66540.1	FUNCTIONS IN: molecular_function unknown; INVOLVED IN: rRNA processing; LOCATED IN: cytosol, nucleolus, nucleus; EXPRESSED IN: 22 plant structures; EXPRESSED DURING: 12 growth stages; CONTAINS InterPro DOMAIN/s: U3 small nucleolar ribonucleoprotein complex, subunit Mpp10p (InterPro:IPR012173), Mpp10 protein (InterPro:IPR007151); Has 30201 Blast hits to 17322 proteins in 780 species: Archae - 12; …	4e-159	8.76236	10.0884	1.326	0.000197039		8.55196	8.94295	0.390992	0.300295
Glyma.05G041700	-	-	-	AT4G24700.1	unknown protein; Has 20 Blast hits to 20 proteins in 7 species: Archae - 0; Bacteria - 0; Metazoa - 0; Fungi - 0; Plants - 20; Viruses - 0; Other Eukaryotes - 0 (source: NCBI BLink).	1e-18	5.1439	6.64819	1.50429	0.00521653		5.59759	5.1928	-0.404783	0.41168
Glyma.05G042400	Quinolinate synthase, chloroplastic	-DA_ARATH	0	AT5G50210.1	quinolinate synthase	0	8.75006	10.1364	1.38636	4.20523e-05		6.73775	9.42816	2.69041	1.5e-07
Glyma.05G043900	BTB/POZ and TAZ domain-containing protein 2	T2DML5_PHAVU	3e-140	AT3G48360.1	BTB and TAZ domain protein 2	8e-90	6.39273	8.26025	1.86752	1.31693e-06		6.99416	6.4083	-0.585856	0.0344468
Glyma.05G046100	Adenylate kinase B	B7FN18_MEDTR	2e-166	AT5G63400.1	adenylate kinase 1	3e-148	4.7868	6.10885	1.32206	0.0299607		5.6717	4.9348	-0.736899	0.115512
Glyma.05G067200	MORN	B8XY96_BRARP	8e-49	AT4G17080.1	Histone H3 K4-specific methyltransferase SET7/9 family protein	2e-54	4.91925	6.46167	1.54242	0.0050081		5.60908	4.97186	-0.637222	0.162404
Glyma.05G068500	Senescence-associated family protein	B9MTW2_POPTR	4e-55	AT5G47060.1	Protein of unknown function (DUF581)	3e-41	12.232	13.501	1.26902	9.42978e-05		11.2387	12.5767	1.33802	5.93e-09
Glyma.05G075400	COP9 signalosome complex subunit	G7KNL3_MEDTR	0	AT5G14250.1	Proteasome component (PCI) domain protein	0	7.02828	8.42882	1.40055	0.000199098		7.1448	7.17173	0.0269252	0.938461
Glyma.05G107600	ACT domain-containing protein	G7K2F4_MEDTR	0	AT5G65890.1	ACT domain repeat 1	1e-146	12.79	14.5004	1.7104	3.11143e-09		12.562	12.8814	0.319419	0.152363
Glyma.05G109300	Branched-chain-amino-acid aminotransferase 5	F4JXK3_ARATH	0	AT5G65770.3	little nuclei4	0	7.74281	8.75494	1.01214	0.0498365		8.9697	8.08921	-0.880488	0.0868687
Glyma.05G121000	Methyltransferase/ nucleic acid binding protein	D7LR49_ARALL	0	AT3G26410.1	methyltransferases;nucleic acid binding	0	7.44875	8.75397	1.30521	0.00141188		7.02837	7.6242	0.59583	0.153357
Glyma.05G129900	3-beta hydroxysteroid dehydrogenase/isomerase	B6U1C8_MAIZE	1e-109	AT2G34460.1	NAD(P)-binding Rossmann-fold superfamily protein	2e-141	7.54559	8.87808	1.33249	0.000202142		7.27591	7.73651	0.460594	0.0561564
Glyma.05G131200	MSI1	A8VFK7_SOYBN	0	AT5G58230.1	Transducin/WD40 repeat-like superfamily protein	0	10.0799	11.1218	1.04191	0.00139771		10.2452	10.339	0.0937864	0.710841
Glyma.05G132600	Thioredoxin	E5GCL6_CUCME	5e-49	AT2G35010.2	thioredoxin O1	2e-51	8.93183	10.0102	1.0784	0.000945339		8.08281	9.30545	1.22264	8.91e-16
Glyma.05G141900	Ornithine aminotransferase	Q38IW9_SOYBN	0	AT5G46180.1	ornithine-delta-aminotransferase	0	7.50311	8.8537	1.35059	0.000173495		7.44441	7.67143	0.227018	0.379829
Glyma.05G142300	Pentatricopeptide repeat-containing family protein	B9HUN0_POPTR	0	AT2G37230.1	Tetratricopeptide repeat (TPR)-like superfamily protein	0	7.17429	8.2043	1.03001	0.0129386		7.60909	7.42514	-0.183949	0.59454
Glyma.05G142400	Carbohydrate transporter/sugar porter	G7IGM5_MEDTR	0	AT1G30220.1	inositol transporter 2	0	6.92466	8.79014	1.86547	9.91039e-07		7.13643	6.92172	-0.214707	0.66529
Glyma.05G149900	FK506-binding protein	G5ELZ2_TOBAC	0	AT5G48570.1	FKBP-type peptidyl-prolyl cis-trans isomerase family protein	0	9.18418	11.296	2.11186	7.19061e-10		7.91563	9.23218	1.31655	1.34e-15
Glyma.05G155400	-	-	-	AT1G55280.1	Lipase/lipooxygenase, PLAT/LH2 family protein	5e-113	5.22131	6.4774	1.25609	0.0202332		5.42698	5.34384	-0.0831433	0.857953
Glyma.05G170300	UDP-D-xylose 4-epimerase	M4QEJ8_PRUPE	0	AT1G30620.2	NAD(P)-binding Rossmann-fold superfamily protein	0	3.83002	5.35946	1.52944	0.0282802		2.91047	3.66376	0.753292	0.305958
Glyma.05G173400	Endoglucanase	G7J343_MEDTR	0	AT1G13130.1	Cellulase (glycosyl hydrolase family 5) protein	0	4.47525	5.79874	1.32349	0.0334406		4.9025	4.55812	-0.344378	0.63353
Glyma.05G180000	-	-	-	AT5G10110.1	unknown protein; BEST Arabidopsis thaliana protein match is: unknown protein (TAIR:AT5G65120.1); Has 30201 Blast hits to 17322 proteins in 780 species: Archae - 12; Bacteria - 1396; Metazoa - 17338; Fungi - 3422; Plants - 5037; Viruses - 0; Other Eukaryotes - 2996 (source: NCBI BLink).	1e-26	4.35901	5.78695	1.42794	0.023162		6.74108	4.7209	-2.02018	1.01e-07
Glyma.05G180100	Acyl-coenzyme A oxidase	I1K4K8_SOYBN	0	AT5G65110.1	acyl-CoA oxidase 2	0	7.52566	8.57434	1.04868	0.00940763		9.26191	7.93092	-1.33099	1.66e-07
Glyma.05G182600	Alanine-glyoxylate aminotransferase-like protein	B7FLF5_MEDTR	0	AT4G39660.1	alanine:glyoxylate aminotransferase 2	0	9.89976	12.1641	2.26432	7.57586e-15		9.38977	9.79496	0.40519	0.0557067
Glyma.05G186000	TSL-kinase interacting protein	G7LC60_MEDTR	1e-157	AT2G36960.2	TSL-kinase interacting protein 1	7e-52	5.71506	6.91015	1.19508	0.0184355		4.75074	5.96911	1.21837	0.00241558
Glyma.05G195200	Transcription factor HBP-1b(C1)	G7LF21_MEDTR	3e-114	AT3G14880.2	FUNCTIONS IN: molecular_function unknown; INVOLVED IN: response to karrikin; BEST Arabidopsis thaliana protein match is: transcription factor-related (TAIR:AT4G18650.1); Has 30201 Blast hits to 17322 proteins in 780 species: Archae - 12; Bacteria - 1396; Metazoa - 17338; Fungi - 3422; Plants - 5037; Viruses - 0; Other Eukaryotes - 2996 (source: NCBI BLink).	1e-44	4.47664	6.07166	1.59502	0.00762542		4.83765	4.46432	-0.373329	0.68059
Glyma.05G197500	Class E vacuolar protein-sorting machinery protein HSE1	G7LGG3_MEDTR	0	AT5G63640.1	ENTH/VHS/GAT family protein	1e-153	7.32038	8.34385	1.02348	0.00829837		7.26499	7.57587	0.310874	0.207442
Glyma.05G208400	GMP synthase (Glutamine-hydrolyzing)	R7WFT8_AEGTA	0	AT1G63660.1	GMP synthase (glutamine-hydrolyzing), putative / glutamine amidotransferase, putative	0	7.76576	9.32754	1.56178	3.35281e-06		7.4265	7.88624	0.45974	0.193219
Glyma.05G209600	Zinc finger family protein	B9GKF5_POPTR	8e-75	AT5G41350.1	RING/U-box superfamily protein	2e-66	6.30195	7.44437	1.14243	0.0160967		8.0044	6.65909	-1.34531	6.91e-08
Glyma.05G220100	Dehydration-responsive family protein	B9I0N1_POPTR	0	AT1G33170.1	S-adenosyl-L-methionine-dependent methyltransferases superfamily protein	0	3.84648	5.34472	1.49823	0.0310899		1.17226	4.34693	3.17467	8.76e-05
Glyma.05G221500	Sequence-specific DNA-binding transcription factor	F1DGB2_COFAR	0	AT4G12750.1	Homeodomain-like transcriptional regulator	0	8.18176	9.58583	1.40407	0.000630934		8.76853	8.3472	-0.42132	0.357897
Glyma.05G225500	Derlin-1	G7L7D6_MEDTR	3e-147	AT4G29330.1	DERLIN-1	3e-120	4.56298	5.83424	1.27126	0.0437506		4.63912	4.6258	-0.0133201	0.982052
Glyma.05G235700	Glucan endo-1 family protein	B9HJE7_POPTR	0	AT2G01630.1	O-Glycosyl hydrolases family 17 protein	0	3.15606	4.72255	1.56648	0.0410529		3.35545	2.87198	-0.483472	0.583355
Glyma.05G244800	Golgin candidate	G7LDC1_MEDTR	0	AT1G18190.1	golgin candidate 2	3e-163	8.91275	9.93032	1.01756	0.0021333		8.39524	9.23477	0.839524	1.48e-08
Glyma.06G011700	Glucose-1-phosphate adenylyltransferase	I1K764_SOYBN	0	AT4G39210.1	Glucose-1-phosphate adenylyltransferase family protein	0	6.20826	8.21162	2.00336	2.34151e-07		7.27219	6.25013	-1.02206	0.00944196
Glyma.06G018600	O-fucosyltransferase-like protein	Q949U4_ARATH	0	AT1G76270.1	O-fucosyltransferase family protein	0	6.25523	7.57576	1.32053	0.00242819		6.78087	6.4234	-0.357469	0.356393
Glyma.06G026400	Guanine nucleotide-binding protein subunit beta-like protein-like protein	G7J4P6_MEDTR	0	AT4G29860.1	Transducin/WD40 repeat-like superfamily protein	2e-176	5.7785	7.05536	1.27685	0.0104804		5.43847	5.92798	0.489511	0.259056
Glyma.06G029200	Homeodomain-containing family protein	B9GRJ0_POPTR	2e-164	AT1G75430.1	BEL1-like homeodomain 11	1e-100	3.39019	4.97347	1.58328	0.0331312		1.07385	3.1095	2.03565	0.0157567
Glyma.06G031900	5' nucleotidase family protein	B9IBG2_POPTR	0	AT1G75210.1	HAD-superfamily hydrolase, subfamily IG, 5'-nucleotidase	0	7.48715	8.54911	1.06196	0.0158831		7.41892	7.71943	0.300505	0.481052
Glyma.06G054700	Cytosolic class II low molecular weight heat shock protein	Q9XGS6_PRUDU	4e-75	AT5G12020.1	17.6 kDa class II heat shock protein	4e-56	10.0343	11.5459	1.51159	0.000437826		8.4248	10.3912	1.96638	2.13e-05
Glyma.06G063200	ClpB	Q9LLI0_PHALU	0	AT2G25140.1	casein lytic proteinase B4	0	3.16101	5.0044	1.84339	0.01292		2.90944	2.5606	-0.348848	0.692501
Glyma.06G068400	Grr1	O22512_SOYBN	0	AT2G25490.1	EIN3-binding F box protein 1	0	7.15961	8.51618	1.35657	0.000799834		11.0062	8.04463	-2.96154	1.74e-25
Glyma.06G075900	-	-	-	AT4G31430.3	unknown protein; LOCATED IN: plasma membrane; EXPRESSED IN: 25 plant structures; EXPRESSED DURING: 15 growth stages; Has 35333 Blast hits to 34131 proteins in 2444 species: Archae - 798; Bacteria - 22429; Metazoa - 974; Fungi - 991; Plants - 531; Viruses - 0; Other Eukaryotes - 9610 (source: NCBI BLink).	8e-46	5.71516	7.06732	1.35216	0.0241495		5.91533	5.79636	-0.118966	0.886704
Glyma.06G076600	RING finger protein	G7I5S1_MEDTR	2e-167	AT5G24870.2	RING/U-box superfamily protein	5e-119	9.48441	10.4848	1.00035	0.00538346		7.68763	10.2041	2.51645	8.03e-09
Glyma.06G090800	Leucine-rich repeat transmembrane protein kinase	U5GPC3_POPTR	0	AT1G09970.1	Leucine-rich receptor-like protein kinase family protein	0	10.7416	11.754	1.01248	0.00172759		10.3583	11.0455	0.68726	0.000125654
Glyma.06G093500	Ubiquitin carboxyl-terminal hydrolase	G7J555_MEDTR	0	AT4G24560.1	ubiquitin-specific protease 16	0	5.89322	6.93878	1.04556	0.0354694		7.05526	6.18027	-0.874992	0.0019518
Glyma.06G113400	TLC domain-containing protein	G7J4X1_MEDTR	9e-143	AT1G21790.1	TRAM, LAG1 and CLN8 (TLC) lipid-sensing domain containing protein	3e-131	7.43697	8.4428	1.00583	0.0114591		7.48596	7.69441	0.208447	0.452814
Glyma.06G114100	Replication factor C subunit	G7J4X7_MEDTR	0	AT1G77470.1	replication factor C subunit 3	0	6.75717	7.95166	1.19449	0.0104863		6.53111	6.94679	0.41568	0.352776
Glyma.06G114600	F8K7.18 protein	Q9XI02_ARATH	0	AT1G21740.1	Protein of unknown function (DUF630 and DUF632)	0	4.15721	6.59667	2.43947	8.67611e-06		4.80056	3.77527	-1.0253	0.0675923
Glyma.06G116200	Protein tolB	G7LH84_MEDTR	0	AT1G21680.1	DPP6 N-terminal domain-like protein	0	10.2152	11.9497	1.73448	1.05138e-07		9.41101	10.3384	0.927418	0.00243338
Glyma.06G123700	EF2 protein	U3PWQ0_TOBAC	9e-93	AT1G78780.2	pathogenesis-related family protein	4e-83	9.94424	11.5035	1.55928	1.26049e-07		10.3303	10.0815	-0.248861	0.131508
Glyma.06G123800	EF2 protein	U3PWQ0_TOBAC	1e-88	AT1G78780.2	pathogenesis-related family protein	8e-79	10.3356	12.0264	1.6908	2.64116e-09		10.0094	10.4433	0.433901	0.0021033
Glyma.06G126600	Cyclic nucleotide-gated channel C family protein	B9I565_POPTR	0	AT5G53130.1	cyclic nucleotide gated channel 1	0	7.2108	8.31444	1.10364	0.00709738		7.95742	7.45733	-0.50009	0.0818293
Glyma.06G129400	Starch synthase I	Q75T80_PHAVU	0	AT5G24300.2	Glycogen/starch synthases, ADP-glucose type	0	7.16784	9.02138	1.85354	6.31063e-06		6.91867	7.13679	0.21812	0.673639
Glyma.06G129700	Emb|CAB82814.1	Q9LVV0_ARATH	6e-149	AT5G53020.1	Ribonuclease P protein subunit P38-related	7e-152	6.03492	7.36646	1.33154	0.0123041		5.1632	6.20851	1.04531	0.0386793
Glyma.06G131400	WD repeat-containing protein	G7ZWE5_MEDTR	0	AT5G24320.1	Transducin/WD40 repeat-like superfamily protein	0	8.9064	9.94604	1.03965	0.00465908		8.19867	9.24241	1.04374	8.65e-05
Glyma.06G134900	Heat shock protein	A9QVH3_9FABA	2e-125	AT4G27670.1	heat shock protein 21	6e-89	9.97029	12.758	2.78773	2.31554e-17		6.23246	11.0233	4.79083	1.43e-29
Glyma.06G142900	Sorghum bicolor protein targeted either to mitochondria or chloroplast proteins T50848	C7IVU8_9POAL	2e-25	AT5G05250.1	unknown protein; BEST Arabidopsis thaliana protein match is: unknown protein (TAIR:AT3G56360.1); Has 30201 Blast hits to 17322 proteins in 780 species: Archae - 12; Bacteria - 1396; Metazoa - 17338; Fungi - 3422; Plants - 5037; Viruses - 0; Other Eukaryotes - 2996 (source: NCBI BLink).	3e-46	6.92907	11.0423	4.11326	1.06407e-35		7.61276	6.15032	-1.46244	0.000792515
Glyma.06G159100	Magnesium transporter NIPA2	G7LFS0_MEDTR	0	AT4G38730.1	Protein of unknown function (DUF803)	3e-149	3.67598	5.15667	1.48069	0.046568		4.61266	3.64834	-0.964326	0.169265
Glyma.06G160200	Patellin-5	G7LGG8_MEDTR	0	AT1G72160.1	Sec14p-like phosphatidylinositol transfer family protein	7e-169	6.18384	7.35262	1.16878	0.0107677		6.06034	6.36614	0.3058	0.526204
Glyma.06G164300	Mei2-like protein	G7J3A0_MEDTR	0	AT5G61960.2	MEI2-like protein 1	0	4.11934	6.05355	1.93421	0.00113028		5.68361	4.10359	-1.58002	0.000531237
Glyma.06G169700	Acetolactate synthase	I1KC25_SOYBN	0	AT3G48560.1	chlorsulfuron/imidazolinone resistant 1	0	5.68337	7.06292	1.37955	0.0076246		6.70644	5.8598	-0.84664	0.0498786
Glyma.06G172400	Plastid RNA-binding protein	D6QX33_NICBE	0	AT3G48500.1	Nucleic acid-binding, OB-fold-like protein	0	7.33671	8.50533	1.16862	0.0041044		8.68182	7.66185	-1.01997	0.00362617
Glyma.06G174200	Protein cbbY	G8A2H2_MEDTR	3e-163	AT3G48420.1	Haloacid dehalogenase-like hydrolase (HAD) superfamily protein	7e-162	4.66547	6.22328	1.55781	0.00655626		2.70441	4.82009	2.11568	0.00512875
Glyma.06G191300	ABC transporter A family member	G7J4J8_MEDTR	0	AT3G47730.1	ATP-binding cassette A2	0	6.86454	7.95624	1.0917	0.0356453		9.61058	7.53364	-2.07694	8.65e-07
Glyma.06G195100	Thioredoxin-like protein	T2DNK5_PHAVU	8e-143	AT1G08570.1	atypical CYS HIS rich thioredoxin 4	2e-80	9.13415	10.3	1.16584	0.00525993		7.71843	9.58941	1.87098	8.35e-06
Glyma.06G195300	YGL010w-like protein	O65074_PICMA	1e-76	AT1G18720.1	Protein of unknown function (DUF962)	2e-83	6.1978	7.58768	1.38987	0.0011435		7.04506	6.36694	-0.678116	0.0155709
Glyma.06G223400	-	-	-	AT4G30780.1	unknown protein; BEST Arabidopsis thaliana protein match is: unknown protein (TAIR:AT2G24100.1); Has 109 Blast hits to 109 proteins in 18 species: Archae - 0; Bacteria - 0; Metazoa - 1; Fungi - 0; Plants - 95; Viruses - 0; Other Eukaryotes - 13 (source: NCBI BLink).	2e-162	8.25773	9.37325	1.11552	0.00447703		8.11452	8.48795	0.373427	0.293692
Glyma.06G235100	-	-	-	AT3G15110.1	unknown protein; FUNCTIONS IN: molecular_function unknown; INVOLVED IN: biological_process unknown; LOCATED IN: chloroplast thylakoid membrane; EXPRESSED IN: 20 plant structures; EXPRESSED DURING: 13 growth stages; CONTAINS InterPro DOMAIN/s: Protein of unknown function DUF3082 (InterPro:IPR021434); Has 77 Blast hits to 77 proteins in 38 species: Archae - 0; Bacteria - 37; Metazoa - 0; Fungi - 0;…	4e-59	3.80624	7.05696	3.25073	4.5864e-09		3.94808	2.8161	-1.13198	0.0925138
Glyma.06G266500	Kinesin-3	G7JF36_MEDTR	0	AT5G54670.1	kinesin 3	0	7.0999	8.5412	1.44129	0.000112113		6.24088	7.32524	1.08436	0.000273014
Glyma.06G276000	50S ribosomal protein L1	G7JCN1_MEDTR	0	AT2G42710.1	Ribosomal protein L1p/L10e family	6e-125	8.90048	10.0346	1.13416	0.000977592		7.56305	9.40201	1.83896	2.94e-21
Glyma.06G283300	Transcription factor bHLH30	G7JCJ8_MEDTR	4e-130	AT1G68810.1	basic helix-loop-helix (bHLH) DNA-binding superfamily protein	2e-30	4.30746	6.00976	1.70229	0.00650126		1.67212	4.50287	2.83075	0.000276174
Glyma.06G297900	-	-	-	AT4G10265.1	Wound-responsive family protein	8e-29	5.32955	7.10372	1.77417	0.0046119		3.35391	5.20545	1.85154	0.0115837
Glyma.06G298900	-	-	-	AT4G10265.1	Wound-responsive family protein	8e-29	3.59138	5.3966	1.80521	0.0111427		1.30737	3.12539	1.81802	0.031514
Glyma.06G305700	Aconitate hydratase	G7JDJ4_MEDTR	0	AT2G05710.1	aconitase 3	0	11.6588	13.2644	1.60554	1.26551e-07		10.9289	11.8288	0.899973	0.00417885
Glyma.06G308300	Gb|AAF02136.1	Q9FNH0_ARATH	7e-10	AT3G11690.1	unknown protein; FUNCTIONS IN: molecular_function unknown; INVOLVED IN: biological_process unknown; LOCATED IN: chloroplast; EXPRESSED IN: 24 plant structures; EXPRESSED DURING: 15 growth stages; BEST Arabidopsis thaliana protein match is: unknown protein (TAIR:AT5G06380.1); Has 84 Blast hits to 84 proteins in 12 species: Archae - 0; Bacteria - 0; Metazoa - 0; Fungi - 0; Plants - 84; Viruses - 0;…	4e-15	4.78326	6.05396	1.27071	0.0316051		3.27838	5.07643	1.79805	0.00109467
Glyma.06G317500	Prohibitin-1 mitochondrial-like isoform 1	T2DPD9_PHAVU	0	AT5G40770.1	prohibitin 3	1e-171	6.48229	7.89193	1.40964	0.00120316		6.85692	6.60931	-0.247614	0.585174
Glyma.06G318200	Probable folate-biopterin transporter 9, chloroplastic	FBT9_ARATH	0	AT1G04570.1	Major facilitator superfamily protein	2e-168	4.24699	5.8789	1.63192	0.0114597		5.78317	4.36104	-1.42213	0.0103548
Glyma.06G320300	Avirulence-responsive family protein	B9IQD4_POPTR	6e-135	AT1G33970.5	P-loop containing nucleoside triphosphate hydrolases superfamily protein	3e-106	6.38949	7.88029	1.4908	0.000630526		3.54189	7.49081	3.94892	1.11e-13
Glyma.07G006300	97 kDa heat shock protein	G7II48_MEDTR	0	AT1G79930.1	heat shock protein 91	0	6.58902	7.95276	1.36374	0.0013595		8.60561	6.96237	-1.64324	1.11e-13
Glyma.07G009100	Zinc finger protein	G7LHG9_MEDTR	0	AT3G13810.1	indeterminate(ID)-domain 11	1e-132	4.70942	6.11067	1.40126	0.0173617		7.91481	5.31734	-2.59747	3.99e-15
Glyma.07G020300	KH domain-containing family protein	U5G2T3_POPTR	1e-144	AT1G51580.1	RNA-binding KH domain-containing protein	3e-130	9.44572	10.485	1.03932	0.00240283		8.32957	9.89775	1.56817	3.52e-13
Glyma.07G028500	Pyrophosphate-energized vacuolar membrane proton pump	E2GMU5_GOSHI	0	AT1G15690.1	Inorganic H pyrophosphatase family protein	0	7.8632	9.84833	1.98513	3.73739e-08		8.51513	7.87575	-0.639379	0.165595
Glyma.07G032500	-	-	-	AT1G15420.1	CONTAINS InterPro DOMAIN/s: Small-subunit processome, Utp12 (InterPro:IPR007148); Has 764 Blast hits to 656 proteins in 193 species: Archae - 0; Bacteria - 42; Metazoa - 237; Fungi - 154; Plants - 85; Viruses - 23; Other Eukaryotes - 223 (source: NCBI BLink).	3e-60	6.25742	7.88234	1.62492	4.70031e-05		7.07952	6.37526	-0.704262	0.0461499
Glyma.07G034600	Glycine-rich family protein	U5GTH5_POPTR	5e-155	AT1G80000.2	CASC3/Barentsz eIF4AIII binding	7e-83	7.7759	8.97403	1.19813	0.000840388		7.74378	7.9888	0.245021	0.356736
Glyma.07G037300	ELF4-like protein	C6ZKI2_MEDTR	1e-65	AT1G17455.2	ELF4-like 4	4e-51	4.6423	6.43251	1.79021	0.00135968		5.52425	4.62095	-0.903301	0.0977895
Glyma.07G043100	Chaperone protein dnaJ	G7L8C9_MEDTR	3e-112	AT3G14200.1	Chaperone DnaJ-domain superfamily protein	6e-55	3.08348	4.88082	1.79734	0.0185209		3.02685	2.52493	-0.501925	0.606068
Glyma.07G045100	Fiber protein Fb21	G7L956_MEDTR	0	AT3G43240.1	ARID/BRIGHT DNA-binding domain-containing protein	0	7.09849	8.13237	1.03388	0.00965891		7.78672	7.3606	-0.426124	0.0491329
Glyma.07G049200	Zinc ion transmembrane transporter	C9WEK2_MEDSA	0	AT3G58810.2	metal tolerance protein A2	1e-165	7.08839	8.21061	1.12221	0.0056421		7.47212	7.31858	-0.153532	0.620188
Glyma.07G061500	BCL-2 associated athanogene 6A	U3LTJ1_SOYBN	0	AT2G46240.1	BCL-2-associated athanogene 6	2e-49	6.93313	9.2786	2.34547	2.79261e-06		4.47319	6.99376	2.52056	0.000168114
Glyma.07G062200	Protein ABIL1	G7L308_MEDTR	2.33e-156	AT2G46225.1	ABI-1-like 1	1e-127	8.03534	9.07473	1.03938	0.0109394		6.58493	8.58453	1.9996	2.2e-08
Glyma.07G080400	Phospholipase D	G7L1G0_MEDTR	0	AT2G42010.1	phospholipase D beta 1	0	6.77552	9.33803	2.56251	1.89996e-09		6.51715	6.41843	-0.0987218	0.884251
Glyma.07G085300	Lin-54-like protein	G7KPW4_MEDTR	0	AT4G29000.1	Tesmin/TSO1-like CXC domain-containing protein	0	5.69023	6.71265	1.02243	0.0489262		5.96028	5.90427	-0.0560051	0.910983
Glyma.07G092300	Chloroplastic group IIA intron splicing facilitator CRS1	G7KN37_MEDTR	0	AT3G18390.1	CRS1 / YhbY (CRM) domain-containing protein	0	7.25548	8.70398	1.4485	8.04772e-05		8.36783	7.46398	-0.903842	0.000146213
Glyma.07G102200	Prostaglandin E synthase	G7KPS4_MEDTR	0	AT5G42150.1	Glutathione S-transferase family protein	1e-140	7.95571	9.12369	1.16798	0.000928285		7.07896	8.2919	1.21294	3.73e-07
Glyma.07G109000	Pentatricopeptide repeat-containing protein	G7LAS1_MEDTR	5e-179	AT2G17670.1	Tetratricopeptide repeat (TPR)-like superfamily protein	6e-161	8.01227	9.02853	1.01626	0.00547276		8.58897	8.27844	-0.310524	0.0939795
Glyma.07G130400	Auxin response factor	I1KJW6_SOYBN	0	AT1G19220.1	auxin response factor 19	0	7.34527	9.06184	1.71657	0.000617588		7.9657	7.38572	-0.57998	0.369652
Glyma.07G132500	Protein kinase	C6ZRR1_SOYBN	0	AT5G02290.2	Protein kinase superfamily protein	0	6.10388	7.15204	1.04816	0.0332047		7.75987	6.46935	-1.29052	6.33e-06
Glyma.07G135600	Lectin-like receptor kinase 7;3	Q6UY58_MEDTR	0	AT3G55550.1	Concanavalin A-like lectin protein kinase family protein	0	6.19736	7.47305	1.27569	0.00365481		7.13428	6.42194	-0.712337	0.00985829
Glyma.07G152300	Chlorophyll synthase	F8SPG5_CAMSI	0	AT3G51820.1	UbiA prenyltransferase family protein	0	4.73844	6.31143	1.573	0.00434795		6.99447	5.06905	-1.92543	2.92e-09
Glyma.07G156200	DRE-binding protein 2D1	K0GYZ0_SOYBN	0	AT2G40340.1	Integrase-type DNA-binding superfamily protein	9e-43	8.92131	10.2325	1.31115	0.00198942		8.30866	9.08022	0.771562	0.223256
Glyma.07G166300	U-box domain-containing protein	G7IA05_MEDTR	0	AT1G23180.1	ARM repeat superfamily protein	0	5.11025	6.2787	1.16845	0.0447671		6.05414	5.30314	-0.751003	0.0653691
Glyma.07G178400	Armadillo/beta-catenin repeat family protein	B9N4V7_POPTR	1e-176	AT4G33945.1	ARM repeat superfamily protein	4e-169	8.53625	9.8663	1.33006	0.000434669		8.48043	8.70627	0.225843	0.548945
Glyma.07G178500	Two-component response regulator ARR14	G7JMI0_MEDTR	2e-72	AT4G37180.1	Homeodomain-like superfamily protein	2e-49	7.38647	8.581	1.19454	0.00192421		6.84629	7.63963	0.793343	0.002
Glyma.07G179400	EMB1273	D7KEY0_ARALL	5e-70	AT1G49510.1	embryo defective 1273	1e-72	5.92652	7.04619	1.11967	0.0220125		7.3268	6.25565	-1.07115	0.00458837
Glyma.07G184300	Heat shock 70 kDa protein, mitochondrial	HSP7M_PHAVU	0	AT5G09590.1	mitochondrial HSO70 2	0	8.92176	10.2597	1.33796	0.000122391		8.45489	9.12104	0.666149	0.0739755
Glyma.07G185000	S-acyltransferase	I1KL80_SOYBN	0	AT2G14255.1	Ankyrin repeat family protein with DHHC zinc finger domain	0	8.52393	9.76933	1.2454	0.00236722		8.67174	8.71078	0.0390412	0.951136
Glyma.07G196900	EMB2001	D7LE52_ARALL	3e-149	AT2G22870.1	P-loop containing nucleoside triphosphate hydrolases superfamily protein	4e-149	6.95397	8.31523	1.36126	0.000431103		6.53847	7.1323	0.593824	0.0395547
Glyma.07G200200	18.5 kDa class I heat shock protein	HSP16_SOYBN	7e-110	AT1G07400.1	HSP20-like chaperones superfamily protein	4e-75	11.2094	13.6538	2.44441	2.8102e-16		8.61481	11.7154	3.10056	7.12e-41
Glyma.07G200700	17.5 kDa class I heat shock protein	HSP13_SOYBN	2e-98	AT1G07400.1	HSP20-like chaperones superfamily protein	4e-75	10.0235	11.7463	1.72287	0.00275227		6.43729	11.3509	4.91365	1.29e-11
Glyma.07G223100	Baculoviral IAP repeat-containing protein	G7IFV4_MEDTR	1e-95	AT5G45100.1	SBP (S-ribonuclease binding protein) family protein	1e-80	3.51113	5.45494	1.94382	0.00640708		5.01083	3.2762	-1.73463	0.00245001
Glyma.07G226200	Pentatricopeptide repeat-containing protein	G7JGB1_MEDTR	0	AT2G03380.1	Pentatricopeptide repeat (PPR) superfamily protein	0	6.18065	7.23071	1.05007	0.0301322		5.87782	6.40322	0.525401	0.256588
Glyma.07G240600	Ubiquitin carrier protein E2	G7JMU6_MEDTR	0	AT3G17000.1	ubiquitin-conjugating enzyme 32	1e-129	7.26052	8.37861	1.11809	0.00406229		7.65354	7.48832	-0.165212	0.588188
Glyma.07G240700	Seed maturation protein PM36	PM36_SOYBN	3e-134	AT3G16990.1	Haem oxygenase-like, multi-helical	1e-83	8.84085	9.95317	1.11232	0.00454178		9.0888	9.06686	-0.0219387	0.962514
Glyma.07G245000	Multiple organellar RNA editing factor 3	Q84JZ6_ARATH	2e-92	AT3G06790.2	plastid developmental protein DAG, putative	2e-95	8.39212	9.44592	1.0538	0.00351288		8.58382	8.64267	0.058854	0.786311
Glyma.07G253700	Pyruvate, phosphate dikinase, chloroplastic	PPDK_MESCR	0	AT4G15530.6	pyruvate orthophosphate dikinase	0	6.27991	7.50731	1.22739	0.00767907		6.37696	6.45378	0.0768237	0.893772
Glyma.07G260400	tRNA wybutosine-synthesizing protein 2/3/4	G7JJ74_MEDTR	0	AT4G04670.1	Met-10+ like family protein / kelch repeat-containing protein	0	7.11701	8.77938	1.66238	2.30697e-05		7.80934	7.2154	-0.593946	0.127283
Glyma.07G261900	U3 small nucleolar RNA-associated protein-like protein	G7JJ94_MEDTR	0	AT4G28200.1	FUNCTIONS IN: molecular_function unknown; INVOLVED IN: RNA processing; LOCATED IN: intracellular; EXPRESSED IN: 22 plant structures; EXPRESSED DURING: 13 growth stages; CONTAINS InterPro DOMAIN/s: RNA-processing protein, HAT helix (InterPro:IPR003107), U3 small nucleolar RNA-associated protein 6 (InterPro:IPR013949); Has 492 Blast hits to 480 proteins in 206 species: Archae - 0; Bacteria - 2; Met…	0	6.91344	8.13254	1.21911	0.00258795		7.4142	7.11873	-0.295474	0.433813
Glyma.07G267800	Oligopeptide transporter 3	OPT3_ARATH	0	AT4G16370.1	oligopeptide transporter	0	7.47757	10.2683	2.79073	6.69569e-19		7.74166	7.16876	-0.572898	0.256229
Glyma.07G268300	Endoplasmic reticulum-Golgi intermediate compartment protein	G7IJN8_MEDTR	1e-07	AT3G20560.1	PDI-like 5-3	2e-10	5.65038	7.14904	1.49866	0.00499212		4.58027	5.70047	1.1202	0.0530058
Glyma.08G003300	Meiotically up-regulated gene 70 protein	G7LFP6_MEDTR	0	AT3G52950.2	CBS / octicosapeptide/Phox/Bemp1 (PB1) domains-containing protein	0	9.82474	10.8452	1.02048	0.00188897		9.22646	10.1596	0.933096	1.73e-07
Glyma.08G006600	-	-	-	-	-	-	8.03277	9.67397	1.6412	3.34096e-07		6.34553	8.47436	2.12883	7.37e-14
Glyma.08G006700	OSIGBa0155K12.4 protein	Q01LH0_ORYSA	7e-129	AT5G61800.1	Pentatricopeptide repeat (PPR) superfamily protein	0	7.53771	8.93508	1.39737	0.000132823		8.75705	7.77854	-0.97851	7.52e-05
Glyma.08G015000	GMP synthase (Glutamine-hydrolyzing)	R7WFT8_AEGTA	0	AT1G63660.1	GMP synthase (glutamine-hydrolyzing), putative / glutamine amidotransferase, putative	0	7.91271	8.9421	1.02939	0.00585423		7.64381	8.18147	0.537658	0.137834
Glyma.08G016800	OSJNBa0011J08.25 protein	Q7X711_ORYSJ	0	AT1G63850.1	BTB/POZ domain-containing protein	0	9.46768	11.059	1.59131	1.04483e-07		7.99658	9.86438	1.86781	3.59e-30
Glyma.08G017800	Monodehydroascorbate reductase	U3RE33_TOBAC	0	AT1G63940.2	monodehydroascorbate reductase 6	0	5.90249	7.41253	1.51004	0.000543025		7.57624	6.17051	-1.40572	8.14e-08
Glyma.08G028000	Sequence-specific DNA-binding transcription factor	F1DGB2_COFAR	0	AT4G12750.1	Homeodomain-like transcriptional regulator	0	7.64458	9.19959	1.55501	0.000108869		8.44575	7.79257	-0.653176	0.124925
Glyma.08G032900	HSP90	T2AUM9_POPTO	0	AT5G56030.1	heat shock protein 81-2	0	4.10361	5.55444	1.45083	0.0289442		5.2622	4.20618	-1.05602	0.026032
Glyma.08G040200	Carbon catabolite repressor protein-like protein	G7L904_MEDTR	2e-176	AT3G18500.2	DNAse I-like superfamily protein	6e-120	7.35301	8.61331	1.26029	0.000600336		6.60339	7.60822	1.00483	0.0250873
Glyma.08G041600	Proline-rich protein	O81698_SOYBN	0	AT1G73840.1	hydroxyproline-rich glycoprotein family protein	1e-84	5.56791	7.15233	1.58442	0.00172759		5.67626	5.59414	-0.0821226	0.903406
Glyma.08G047600	Telomeric repeat-binding factor	G7J729_MEDTR	2e-24	AT1G15720.1	TRF-like 5	2e-10	9.06332	10.4932	1.42984	1.07809e-05		8.89904	9.22779	0.328752	0.187163
Glyma.08G047700	-	-	-	-	-	-	5.79561	6.99297	1.19735	0.0132734		5.25126	6.00205	0.750791	0.032436
Glyma.08G049200	F5O11.6	Q9LNB2_ARATH	2e-161	AT1G12330.1	unknown protein; INVOLVED IN: biological_process unknown; LOCATED IN: chloroplast; EXPRESSED IN: 21 plant structures; EXPRESSED DURING: 12 growth stages; BEST Arabidopsis thaliana protein match is: unknown protein (TAIR:AT5G12900.1); Has 249 Blast hits to 249 proteins in 27 species: Archae - 0; Bacteria - 0; Metazoa - 7; Fungi - 14; Plants - 217; Viruses - 0; Other Eukaryotes - 11 (source: NCBI B…	2e-164	5.08322	6.48047	1.39725	0.0120529		6.9196	5.3727	-1.5469	6.35e-07
Glyma.08G055900	Transcriptional repressor NF-X1	G7JH33_MEDTR	0	AT1G10170.1	NF-X-like 1	0	5.09215	6.24754	1.15539	0.0468744		6.82593	5.42655	-1.39938	8.68e-05
Glyma.08G056400	Purple acid phosphatase	E2D740_PHAVU	0	AT3G17790.1	purple acid phosphatase 17	2e-165	4.07853	5.80809	1.72955	0.00610776		7.47856	4.69457	-2.78398	5.36e-12
Glyma.08G063600	Mutator-like transposase	Q9SR14_ARATH	0	AT1G64260.1	MuDR family transposase	6e-38	6.75312	8.0544	1.30128	0.00100258		7.11589	6.92306	-0.19283	0.501397
Glyma.08G065000	Octicosapeptide/Phox/Bem1p domain-containing protein	T2DP86_PHAVU	0	AT5G64430.1	Octicosapeptide/Phox/Bem1p family protein	3e-94	9.43636	10.6049	1.16853	0.00241305		9.17411	9.65912	0.48501	0.20031
Glyma.08G065100	Heat shock 70 kDa protein, mitochondrial	HSP7M_PHAVU	0	AT5G09590.1	mitochondrial HSO70 2	0	9.35826	10.6241	1.26582	8.45659e-05		9.40826	9.56472	0.156462	0.54087
Glyma.08G067200	GATA transcription factor	G7JV51_MEDTR	2e-154	AT3G21175.1	ZIM-like 1	1e-63	4.96897	6.2374	1.26843	0.028941		5.86194	5.13774	-0.724198	0.0743744
Glyma.08G068800	17.3 kDa class I heat shock protein	HSP11_SOYBN	2e-98	AT1G07400.1	HSP20-like chaperones superfamily protein	1e-77	11.8818	13.5469	1.66512	0.00529077		8.65291	12.9043	4.25137	2.14e-09
Glyma.08G084600	3-beta hydroxysteroid dehydrogenase/isomerase	B6U1C8_MAIZE	4e-111	AT2G34460.1	NAD(P)-binding Rossmann-fold superfamily protein	8e-141	6.24194	8.34869	2.10675	5.23703e-08		6.08218	6.11592	0.0337343	0.935636
Glyma.08G091200	Virion binding protein	V5N8I8_PHAVU	0	AT2G02180.1	tobamovirus multiplication protein 3	0	9.03367	10.0443	1.0106	0.00240799		9.33553	9.3008	-0.0347301	0.854365
Glyma.08G094200	C2H2L domain class transcription factor	D9ZIT1_MALDO	3e-79	AT1G66140.1	zinc finger protein 4	2e-38	4.3022	5.63549	1.33329	0.0414441		4.14721	4.30731	0.160091	0.844586
Glyma.08G101500	ABC transporter C family member 3	M7YF87_TRIUA	0	AT3G13080.1	multidrug resistance-associated protein 3	0	6.4252	7.64608	1.22087	0.0122021		7.22792	6.63418	-0.593747	0.152392
Glyma.08G103100	U-box domain-containing protein	G7JC16_MEDTR	0	AT1G24330.1	ARM repeat superfamily protein	0	8.87054	9.96835	1.09781	0.00100521		8.34494	9.16684	0.821903	0.000364965
Glyma.08G104700	Transducin family protein	B9H4T0_POPTR	0	AT2G19540.1	Transducin family protein / WD-40 repeat family protein	0	8.69018	9.96313	1.27295	0.00024109		8.19815	8.92418	0.726028	0.0113927
Glyma.08G106700	FK506-binding protein	G5ELZ2_TOBAC	0	AT5G48570.1	FKBP-type peptidyl-prolyl cis-trans isomerase family protein	0	5.57388	8.84277	3.26888	1.84221e-15		3.24762	5.09161	1.844	0.00199842
Glyma.08G116000	SCAR-like protein	G7LIR6_MEDTR	0	AT2G34150.2	SCAR family protein	1e-103	4.65906	6.01285	1.35379	0.0496509		6.44518	4.9947	-1.45047	0.0221975
Glyma.08G117900	Pentatricopeptide repeat-containing protein	G7JMF1_MEDTR	2e-74	AT3G19810.1	Protein of unknown function (DUF177)	4e-78	6.67215	7.83545	1.1633	0.00520857		6.04947	6.9375	0.888035	0.00111695
Glyma.08G139600	Regulation of nuclear pre-mRNA domain-containing protein 1B	G7J4E0_MEDTR	0	AT5G10060.1	ENTH/VHS family protein	1e-145	6.78791	7.81472	1.0268	0.0194447		6.56153	7.03672	0.475192	0.12157
Glyma.08G140200	Alanine-glyoxylate aminotransferase-like protein	B7FLF5_MEDTR	0	AT4G39660.1	alanine:glyoxylate aminotransferase 2	0	9.34515	10.3901	1.04492	0.00770892		9.29813	9.59073	0.292604	0.443553
Glyma.08G147400	WD repeat-containing protein	G7LD74_MEDTR	0	AT1G48870.1	Transducin/WD40 repeat-like superfamily protein	1e-124	4.7749	6.72552	1.95062	0.000217023		6.35486	4.85552	-1.49934	0.000187793
Glyma.08G170400	S-RNase binding protein	G7IH38_MEDTR	8e-96	AT3G12920.1	SBP (S-ribonuclease binding protein) family protein	3e-76	4.92748	6.52401	1.59653	0.00323443		7.69826	5.4107	-2.28756	4.1e-13
Glyma.08G172000	Arginine/serine-rich protein	U5U2Q2_PHAVU	4e-119	AT1G16610.1	arginine/serine-rich 45	1e-67	10.698	11.7744	1.07634	0.0019022		10.9032	10.9448	0.0416108	0.903518
Glyma.08G173300	Ribosomal L1 domain-containing protein	G7IGY3_MEDTR	2e-146	AT3G58660.1	Ribosomal protein L1p/L10e family	2e-109	8.95492	10.3087	1.35374	2.29654e-05		8.6305	9.15197	0.521465	0.0795653
Glyma.08G174700	Glutathione S-transferase GST 9	Q9FQE9_SOYBN	1e-145	AT1G78380.1	glutathione S-transferase TAU 19	1e-107	11.6833	12.8445	1.16116	0.00875564		11.208	11.9004	0.69236	0.150409
Glyma.08G180800	LCR-like protein	E2IXG1_MEDTR	0	AT4G33430.1	BRI1-associated receptor kinase	0	8.44466	9.65949	1.21483	0.000238116		8.57369	8.65846	0.0847615	0.685185
Glyma.08G181100	NAC transcription factor 020	R4NEQ6_JATCU	3e-91	AT5G64530.1	xylem NAC domain 1	6e-82	8.67108	10.0468	1.37577	0.000197227		7.12912	9.12356	1.99444	8.89e-08
Glyma.08G184300	Ribosomal protein L10	A2Q489_MEDTR	3e-138	AT1G25260.1	Ribosomal protein L10 family protein	2e-116	6.91167	8.04074	1.12907	0.00783713		7.97506	7.19812	-0.77694	0.00833718
Glyma.08G188300	Serine/threonine protein kinase	Q5U9E3_MEDTR	0	AT1G60940.2	SNF1-related protein kinase 2.10	0	12.522	13.9119	1.38998	1.07351e-06		11.5339	12.8461	1.31222	7.28e-33
Glyma.08G194600	ABC transporter C family member	G7LHL6_MEDTR	0	AT3G21250.2	multidrug resistance-associated protein 6	0	8.273	9.93136	1.65836	1.21402e-06		10.2017	8.59241	-1.60933	4.53e-10
Glyma.08G196200	Glutamate dehydrogenase family protein	U5GQK2_POPTR	0	AT1G51720.1	Amino acid dehydrogenase family protein	0	7.82715	8.82786	1.00072	0.00622811		8.28635	8.09325	-0.193096	0.357347
Glyma.08G200600	Hexokinase	G7LGP4_MEDTR	0	AT2G19860.1	hexokinase 2	0	6.40725	7.51279	1.10554	0.0186324		3.37196	7.93876	4.56679	2.36e-14
Glyma.08G210000	-	-	-	AT1G15420.1	CONTAINS InterPro DOMAIN/s: Small-subunit processome, Utp12 (InterPro:IPR007148); Has 764 Blast hits to 656 proteins in 193 species: Archae - 0; Bacteria - 42; Metazoa - 237; Fungi - 154; Plants - 85; Viruses - 23; Other Eukaryotes - 223 (source: NCBI BLink).	2e-59	6.19508	7.22842	1.03334	0.0322689		6.97691	6.45853	-0.518382	0.155216
Glyma.08G212000	26.5 kDa heat shock protein	G7JGZ4_MEDTR	1e-81	AT1G52560.1	HSP20-like chaperones superfamily protein	2e-81	13.7272	15.0638	1.33659	7.2362e-06		11.8493	14.4256	2.5763	1.21e-42
Glyma.08G224700	Lipid binding protein	B6UI71_MAIZE	2e-80	AT3G20270.3	lipid-binding serum glycoprotein family protein	5e-77	5.67072	6.97647	1.30574	0.00646041		4.33974	6.0025	1.66275	2.16e-05
Glyma.08G235000	OSJNBa0070C17.17 protein	Q7XLD2_ORYSJ	1e-76	AT1G16320.1	Uncharacterized conserved protein (DUF2358)	3e-112	5.14416	6.85933	1.71517	0.000542125		6.30849	5.22396	-1.08453	0.00486662
Glyma.08G241400	tRNA guanosine-2'-O-methyltransferase	G7L451_MEDTR	6e-171	AT5G15390.1	tRNA/rRNA methyltransferase (SpoU) family protein	8e-132	5.14681	6.49415	1.34734	0.0142588		6.02274	5.28932	-0.733417	0.037547
Glyma.08G263000	DNA-directed RNA polymerase	K7MG42_SOYBN	0	AT1G68990.1	male gametophyte defective 3	0	9.45657	10.4747	1.0181	0.00960922		9.77082	9.7103	-0.0605111	0.890749
Glyma.08G271900	Phaseolin G-box binding protein PG1	Q41101_PHAVU	0	AT1G32640.1	Basic helix-loop-helix (bHLH) DNA-binding family protein	0	4.49614	5.85392	1.35778	0.0320127		6.34367	4.76163	-1.58203	0.000185877
Glyma.08G274200	BHLH transcription factor	A9YWR2_MEDTR	1e-134	AT5G65640.1	beta HLH protein 93	8e-76	9.85093	10.9442	1.09331	0.000526201		9.35815	10.1509	0.792746	2.36e-05
Glyma.08G274400	Serine hydroxymethyltransferase	C6ZJZ0_SOYBN	0	AT4G37930.1	serine transhydroxymethyltransferase 1	0	8.54139	10.1137	1.57235	6.28926e-07		8.34847	8.66406	0.315586	0.125792
Glyma.08G291800	Pentatricopeptide repeat-containing protein	G7LE99_MEDTR	0	AT3G16610.1	pentatricopeptide (PPR) repeat-containing protein	0	7.12868	8.7846	1.65592	2.90296e-05		7.87147	7.23465	-0.636829	0.107245
Glyma.08G302600	Serine glyoxylate aminotransferase 3	B7U528_SOYBN	0	AT2G13360.2	alanine:glyoxylate aminotransferase	0	10.0883	11.5207	1.43234	2.26291e-06		9.26076	10.3452	1.08448	4.87e-07
Glyma.08G303000	DEAD-box ATP-dependent RNA helicase	G7KCY5_MEDTR	0	AT3G22330.1	putative mitochondrial RNA helicase 2	0	6.18755	7.78887	1.60132	8.90709e-05		8.13531	6.48925	-1.64606	8.47e-13
Glyma.08G309300	Ribose-phosphate pyrophosphokinase	G7K0V0_MEDTR	0	AT2G42910.1	Phosphoribosyltransferase family protein	0	6.42529	8.06474	1.63945	4.53397e-05		6.06325	6.47383	0.410585	0.348402
Glyma.08G313100	ATP-dependent RNA helicase	G7J1D1_MEDTR	0	AT4G16630.1	DEA(D/H)-box RNA helicase family protein	0	8.57447	9.77011	1.19564	0.000311586		7.74498	8.89273	1.14775	0.000444563
Glyma.08G318900	Small heat shock protein	G7J004_MEDTR	1e-119	AT4G27670.1	heat shock protein 21	2e-35	6.87207	9.20584	2.33377	1.29387e-06		3.47202	7.54534	4.07331	2.45e-09
Glyma.08G332000	Nucleolar protein-like	Q9FG73_ARATH	0	AT4G26600.1	S-adenosyl-L-methionine-dependent methyltransferases superfamily protein	0	8.38517	9.88332	1.49815	5.38851e-06		8.57612	8.51805	-0.0580742	0.845586
Glyma.08G334900	Proliferating cell nuclear antigen	I1N036_SOYBN	0	AT2G29570.1	proliferating cell nuclear antigen 2	1e-180	6.1914	7.29544	1.10404	0.0221704		6.37613	6.3922	0.016071	0.974379
Glyma.08G354300	Cyclin dependent kinase inhibitor	G7L186_MEDTR	1e-85	AT5G48820.1	inhibitor/interactor with cyclin-dependent kinase	1e-51	5.04934	6.6473	1.59796	0.00187513		4.74821	5.03657	0.288359	0.577152
Glyma.08G358300	Hop-interacting protein THI012	G8Z251_SOLLC	0	AT2G28840.1	XB3 ortholog 1 in Arabidopsis thaliana	0	8.07719	9.10396	1.02676	0.00905431		8.66858	8.34296	-0.325627	0.288222
Glyma.08G361200	General substrate transporter	A2Q2S7_MEDTR	0	AT2G43330.1	inositol transporter 1	0	8.95479	10.0658	1.111	0.000768657		10.0724	9.26059	-0.81182	9.72e-05
Glyma.08G363700	Glycyl-tRNA synthetase family protein	B9GMU1_POPTR	0	AT1G29880.1	glycyl-tRNA synthetase / glycine--tRNA ligase	0	8.53767	9.71235	1.17468	0.00262154		9.91197	8.86882	-1.04315	0.00177757
Glyma.09G003300	DUF246 domain-containing protein	G7JVS2_MEDTR	0	AT2G44500.1	O-fucosyltransferase family protein	0	6.77372	7.91522	1.1415	0.00757209		7.17823	6.99185	-0.186378	0.595665
Glyma.09G011500	Thymidine kinase	I1L011_SOYBN	0	AT5G23070.1	Thymidine kinase	2e-104	4.62375	6.26197	1.63821	0.00422899		4.94571	4.57159	-0.374119	0.482508
Glyma.09G026100	Tubulin beta-3 chain	TBB3_ORYSJ	0	AT5G23860.2	tubulin beta 8	0	7.29907	9.04976	1.7507	6.70862e-06		7.24948	7.31909	0.0696131	0.884199
Glyma.09G035500	Phytochrome	B4YB10_SOYBN	0	AT2G18790.1	phytochrome B	0	7.93857	9.59366	1.65509	1.88469e-05		8.63464	8.04293	-0.591708	0.126964
Glyma.09G040400	PR10.13.36 (Fragment)	E9KT46_9FABA	7e-86	-	-	-	2.73411	5.60976	2.87565	6.30006e-05		5.21081	2.52177	-2.68904	0.00125882
Glyma.09G049800	Plastid transcriptionally active 14 protein	Q84JF5_ARATH	0	AT4G20130.1	plastid transcriptionally active 14	0	6.27921	7.54155	1.26234	0.00650126		7.81563	6.57021	-1.24541	1.53e-07
Glyma.09G064300	RecA	G7IIL3_MEDTR	0	AT2G19490.1	recA DNA recombination family protein	0	5.43701	6.90775	1.47074	0.00412107		4.70366	5.49369	0.790024	0.126955
Glyma.09G069800	Cysteine proteinase	V5N8Z7_PHAVU	0	AT3G45310.1	Cysteine proteinases superfamily protein	0	8.59302	9.60177	1.00875	0.00462927		9.01291	8.86516	-0.147756	0.799863
Glyma.09G072400	DEAD-box ATP-dependent RNA helicase	G7JPD2_MEDTR	0	AT2G40700.1	P-loop containing nucleoside triphosphate hydrolases superfamily protein	0	9.21697	10.3215	1.10454	0.000757761		8.67957	9.51556	0.835993	0.000118873
Glyma.09G091900	Nodulin family protein	B9MWL6_POPTR	0	AT1G80530.1	Major facilitator superfamily protein	0	6.87712	8.44005	1.56293	0.000365925		7.31799	6.96438	-0.3536	0.456357
Glyma.09G093400	-	-	-	AT2G12400.1	unknown protein; FUNCTIONS IN: molecular_function unknown; INVOLVED IN: biological_process unknown; LOCATED IN: endomembrane system; EXPRESSED IN: 25 plant structures; EXPRESSED DURING: 13 growth stages; BEST Arabidopsis thaliana protein match is: unknown protein (TAIR:AT2G25270.1); Has 177 Blast hits to 172 proteins in 23 species: Archae - 0; Bacteria - 2; Metazoa - 3; Fungi - 0; Plants - 164; V…	0	7.5402	8.7516	1.2114	0.000743773		7.70541	7.74891	0.0434996	0.890085
Glyma.09G107000	PHD finger protein alfin-like-1-like isoform 1	K7VSQ7_PHAVU	1e-143	AT5G05610.2	alfin-like 1	4e-118	6.0646	7.29953	1.23494	0.00831429		6.86177	6.28107	-0.580695	0.0902421
Glyma.09G109200	Aha1 domain-containing protein	F4J8L7_ARATH	2e-72	AT3G12050.2	Aha1 domain-containing protein	2e-75	5.23112	6.63918	1.40806	0.0108146		6.21283	5.3772	-0.835626	0.0770761
Glyma.09G131500	Heat shock protein	Q71EE1_HEVBR	0	AT5G52640.1	heat shock protein 90.1	0	13.6227	14.7099	1.0872	0.000743773		10.331	15.4897	5.1587	1.14e-150
Glyma.09G132200	Beta-carotene hydroxylase 5	G4Y9K1_SOYBN	0	AT4G25700.1	beta-hydroxylase 1	2e-149	6.00083	7.41336	1.41253	0.00269649		5.61608	6.11064	0.494568	0.20231
Glyma.09G136100	-	-	-	AT5G52420.1	unknown protein; FUNCTIONS IN: molecular_function unknown; INVOLVED IN: biological_process unknown; LOCATED IN: endoplasmic reticulum; EXPRESSED IN: 24 plant structures; EXPRESSED DURING: 13 growth stages; BEST Arabidopsis thaliana protein match is: unknown protein (TAIR:AT5G23920.1); Has 30201 Blast hits to 17322 proteins in 780 species: Archae - 12; Bacteria - 1396; Metazoa - 17338; Fungi - 342…	9e-75	5.38533	6.49157	1.10624	0.0451981		2.5678	6.65628	4.08848	1.36e-10
Glyma.09G143600	Ankyrin repeat-containing protein	G7ZV34_MEDTR	0	AT5G07270.1	XB3 ortholog 3 in Arabidopsis thaliana	0	5.84036	7.29293	1.45257	0.00142234		5.09015	5.94326	0.853114	0.129447
Glyma.09G152700	1-aminocyclopropane-1-carboxylate synthase	G8E0Q0_GOSHI	0	AT5G51690.1	1-amino-cyclopropane-1-carboxylate synthase 12	0	4.31433	5.66498	1.35065	0.0360105		5.53824	4.48156	-1.05668	0.0231887
Glyma.09G173400	Nudix hydrolase	G7KQ94_MEDTR	8e-121	AT1G18300.1	nudix hydrolase homolog 4	8e-73	4.60874	6.35828	1.74954	0.00155723		5.92728	4.66342	-1.26386	0.00314977
Glyma.09G181200	Kinesin-like protein KIF3A	G7KML0_MEDTR	0	AT1G18370.1	ATP binding microtubule motor family protein	0	6.1725	8.80003	2.62752	4.14257e-12		3.96409	6.20338	2.23929	9.83e-07
Glyma.09G200500	1-Deoxy-D-xylulose 5-phosphate synthase 2	Q8L692_MEDTR	0	AT4G15560.1	Deoxyxylulose-5-phosphate synthase	0	3.60041	5.11945	1.51904	0.034691		4.11862	3.47069	-0.64793	0.299447
Glyma.09G224600	Nitric oxide synthase	G7IGS4_MEDTR	0	AT3G47450.2	P-loop containing nucleoside triphosphate hydrolases superfamily protein	0	7.11689	8.11957	1.00268	0.02227		7.42454	7.36058	-0.0639581	0.882457
Glyma.09G240200	KDPG and KHG aldolase	A2Q5T0_MEDTR	1e-121	-	-	-	7.29508	8.3606	1.06552	0.00607082		6.46871	7.643	1.17429	8.21e-07
Glyma.09G246300	Hydroxyproline-rich glycoprotein-like protein	G7KSH3_MEDTR	2e-134	AT3G25480.1	Rhodanese/Cell cycle control phosphatase superfamily protein	2e-75	4.80796	7.18247	2.37452	1.18745e-06		6.71046	4.7869	-1.92356	5.65e-07
Glyma.09G249400	T23K8.14 protein	Q9S9K3_ARATH	1e-98	AT1G65230.1	Uncharacterized conserved protein (DUF2358)	2e-123	4.84291	6.82513	1.98222	8.96535e-05		4.13786	4.64271	0.504853	0.381893
Glyma.09G254500	Diacylglycerol kinase	G7L6P0_MEDTR	0	AT2G46090.1	Diacylglycerol kinase family protein	0	9.9508	11.601	1.65025	1.81425e-08		9.68	10.0632	0.383196	0.0287311
Glyma.09G255100	Heavy-metal-associated domain-containing protein	O03982_ARATH	4e-51	AT1G01490.2	Heavy metal transport/detoxification superfamily protein	5e-54	5.37537	7.11812	1.74275	0.000545623		5.89416	5.35155	-0.542609	0.249306
Glyma.09G264600	Armadillo	A2Q5C9_MEDTR	0	AT2G45720.2	ARM repeat superfamily protein	0	7.47355	9.16033	1.68678	7.53181e-05		7.88535	7.5274	-0.357952	0.490267
Glyma.09G273300	Receptor-like kinase	C6ZRN8_SOYBN	0	AT3G51550.1	Malectin/receptor-like protein kinase family protein	0	7.55931	8.6943	1.13499	0.0281477		8.83343	7.88667	-0.946762	0.0737323
Glyma.09G273600	Serine/threonine-protein kinase AtPK19	B9IGV1_POPTR	0	AT3G08720.2	serine/threonine protein kinase 2	0	11.1023	12.1539	1.05159	0.00058154		10.6628	11.4082	0.745308	1.65e-05
Glyma.09G283400	Chaperone protein dnaJ	G7IBD4_MEDTR	0	AT5G23240.1	DNAJ heat shock N-terminal domain-containing protein	4e-161	5.86423	8.31509	2.45086	5.8134e-10		7.33231	5.82942	-1.50289	0.000159786
Glyma.10G005700	F4N2.4	Q9LQB3_ARATH	0	AT1G69070.1	FUNCTIONS IN: molecular_function unknown; INVOLVED IN: biological_process unknown; LOCATED IN: cellular_component unknown; EXPRESSED IN: 23 plant structures; EXPRESSED DURING: 13 growth stages; CONTAINS InterPro DOMAIN/s: Nop14-like protein (InterPro:IPR007276); Has 69842 Blast hits to 35213 proteins in 1572 species: Archae - 363; Bacteria - 20593; Metazoa - 20851; Fungi - 8010; Plants - 2912; Vi…	0	9.12422	10.2321	1.10789	0.00270855		9.68106	9.3725	-0.308563	0.382242
Glyma.10G022600	U3 small nucleolar RNA-associated protein-like protein	G7I2U5_MEDTR	0	AT2G47990.1	transducin family protein / WD-40 repeat family protein	0	8.96773	10.0323	1.06462	0.00129168		9.65115	9.23625	-0.414902	0.029223
Glyma.10G026700	Ran GTPase activating protein	G7IEC9_MEDTR	0	AT3G63130.2	RAN GTPase activating protein 1	0	5.43827	6.81126	1.37299	0.00723076		5.26535	5.50184	0.236494	0.74814
Glyma.10G029600	Heat shock transcription factor HSFA6b	K4HFU8_SOYBN	0	AT3G22830.1	heat shock transcription factor A6B	6e-106	3.28302	5.04615	1.76313	0.0176054		3.51925	2.86176	-0.657494	0.366202
Glyma.10G034000	PfkB-type carbohydrate kinase family protein	D7KG61_ARALL	0	AT1G06730.1	pfkB-like carbohydrate kinase family protein	0	5.9844	7.05205	1.06765	0.0282317		6.66632	6.22555	-0.440772	0.170063
Glyma.10G035900	Tetratricopeptide repeat-containing protein	D7LD08_ARALL	0	AT2G31240.1	Tetratricopeptide repeat (TPR)-like superfamily protein	0	6.6936	8.51761	1.82401	4.78122e-07		6.67243	6.69791	0.0254854	0.95499
Glyma.10G044300	Arginine biosynthesis bifunctional protein ArgJ	G7ZZJ5_MEDTR	0	AT2G37500.1	arginine biosynthesis protein ArgJ family	0	3.13979	5.15128	2.01149	0.00771023		2.05823	2.00007	-0.0581551	0.959281
Glyma.10G086700	Carotenoid isomerase (Fragment)	V5K7G6_9ASTR	0	AT1G06820.1	carotenoid isomerase	0	6.36348	7.393	1.02952	0.0299159		7.03114	6.61872	-0.412417	0.178087
Glyma.10G093100	mRNA, clone: RTFL01-22-A04	E4MXB6_THEHA	2e-86	AT2G42280.1	basic helix-loop-helix (bHLH) DNA-binding superfamily protein	5e-88	5.42031	8.04623	2.62592	7.59463e-10		5.4216	5.09522	-0.326381	0.709334
Glyma.10G131700	Ras GTPase-activating protein-binding protein	G7I6R2_MEDTR	0	AT5G43960.1	Nuclear transport factor 2 (NTF2) family protein with RNA binding (RRM-RBD-RNP motifs) domain	3e-108	6.2498	7.50533	1.25553	0.00402902		7.22824	6.47426	-0.753977	0.00977283
Glyma.10G141400	Phytochrome	B5U9F5_SOYBN	0	AT1G09570.1	phytochrome A	0	8.41181	10.4256	2.0138	3.18157e-09		8.61516	8.38008	-0.235075	0.65552
Glyma.10G146600	193CE90 ferroportin protein family	UPI000193CE90	0	AT5G26820.1	iron-regulated protein 3	0	7.36142	9.11567	1.75425	2.18777e-06		8.56412	7.50761	-1.05651	0.000868658
Glyma.10G146800	Carboxylate clamp-tetratricopeptide repeat	F4I546_ARATH	7e-146	AT1G56440.1	Tetratricopeptide repeat (TPR)-like superfamily protein	5e-152	7.80412	9.04014	1.23602	0.000347003		8.13662	8.01052	-0.126103	0.579799
Glyma.10G152900	DEAD-box ATP-dependent RNA helicase	G7I8N0_MEDTR	0	AT4G34910.1	P-loop containing nucleoside triphosphate hydrolases superfamily protein	0	8.51282	9.57044	1.05762	0.00372937		8.31415	8.77371	0.459564	0.106083
Glyma.10G156200	Protein kinase	C6ZRT6_SOYBN	0	AT1G54820.1	Protein kinase superfamily protein	3e-149	5.94704	7.4327	1.48566	0.00136083		5.3202	6.05518	0.734981	0.0372168
Glyma.10G158500	Acyl carrier protein	K7LJN9_SOYBN	2e-98	AT3G05020.1	acyl carrier protein 1	8e-39	7.69245	9.20339	1.51094	0.000291531		7.11605	7.79465	0.678601	0.148589
Glyma.10G159400	Late embryogenesis abundant protein D-34	LEA34_GOSHI	3e-75	AT3G22490.1	Seed maturation protein	1e-81	8.08306	9.45468	1.37162	0.000357696		6.82861	8.40793	1.57932	0.000125041
Glyma.10G162800	Zinc finger family protein	B9H8H8_POPTR	3e-132	AT2G30580.1	DREB2A-interacting protein 2	1e-123	6.80309	8.21561	1.41253	0.000385892		5.8699	7.03203	1.16212	0.00656317
Glyma.10G169300	F-box protein PP2-B10-like protein	T2DNH1_PHAVU	6e-113	AT2G02360.1	phloem protein 2-B10	2e-60	3.01512	5.23129	2.21618	0.00167376		5.94513	3.25142	-2.69371	5.45e-05
Glyma.10G170300	R3H domain containing protein	B4FB44_MAIZE	2e-59	-	-	-	8.53056	9.57109	1.04053	0.0022055		8.22271	8.81449	0.591788	0.00124357
Glyma.10G170800	Zinc finger CCCH domain-containing protein	G7KRG6_MEDTR	0	AT3G02830.1	zinc finger protein 1	3e-172	7.08361	8.17111	1.0875	0.00572037		7.36963	7.31973	-0.0499064	0.885313
Glyma.10G173800	-	-	-	AT1G73390.3	Endosomal targeting BRO1-like domain-containing protein	0	5.65121	7.02448	1.37327	0.00587636		7.73526	6.03161	-1.70365	1.32e-09
Glyma.10G176400	22.0 kDa class IV heat shock protein	HSP41_SOYBN	2e-109	AT4G10250.1	HSP20-like chaperones superfamily protein	2e-84	11.0159	12.4689	1.45299	8.64253e-07		7.85881	12.5939	4.73505	5.77e-133
Glyma.10G176800	cDNA, clone: J100065N04, full insert sequence	B7FAD8_ORYSJ	2e-117	AT1G33360.1	ATP-dependent Clp protease	2e-112	6.01451	8.42653	2.41202	3.20988e-10		6.1933	5.7798	-0.413504	0.278515
Glyma.10G193200	Chaperonin CPN60-like protein	Q1RSH3_MEDTR	0	AT3G23990.1	heat shock protein 60	0	9.56538	10.9935	1.42808	1.1542e-05		9.32768	9.73241	0.404731	0.146178
Glyma.10G197500	No apical meristem family protein	A9PB02_POPTR	1e-155	AT3G10490.2	NAC domain containing protein 52	5e-127	9.32604	10.4579	1.13191	0.00134155		9.50598	9.55701	0.0510221	0.884251
Glyma.10G212000	ATH subfamily protein ATH8	O80962_ARATH	0	AT2G39190.2	Protein kinase superfamily protein	0	8.13398	9.37399	1.24002	0.00082313		7.99594	8.33735	0.341404	0.319885
Glyma.10G212900	Elongation factor 1-alpha	Q3LUM5_GOSHI	0	AT5G60390.3	GTP binding Elongation factor Tu family protein	0	8.68546	9.74117	1.05571	0.00200695		8.71794	8.94294	0.224998	0.287462
Glyma.10G234100	RWP-RK domain-containing family protein	B9GXT6_POPTR	0	AT4G24020.1	NIN like protein 7	0	3.82755	5.36353	1.53598	0.0271937		6.68201	4.29236	-2.38964	2.53e-06
Glyma.10G248100	-	-	-	AT3G22430.1	CONTAINS InterPro DOMAIN/s: Domain of unknown function XS (InterPro:IPR005380); BEST Arabidopsis thaliana protein match is: XS domain-containing protein / XS zinc finger domain-containing protein-related (TAIR:AT5G23570.1); Has 565 Blast hits to 510 proteins in 121 species: Archae - 2; Bacteria - 90; Metazoa - 191; Fungi - 32; Plants - 51; Viruses - 4; Other Eukaryotes - 195 (source: NCBI BLink).	2e-159	8.65807	9.83062	1.17255	0.000799683		8.31748	8.90396	0.586475	0.0321535
Glyma.10G249600	Early nodulin-like protein	G7K2C2_MEDTR	5e-84	AT5G26330.1	Cupredoxin superfamily protein	2e-59	3.47521	5.12656	1.65135	0.0241408		2.45404	3.07027	0.616229	0.496771
Glyma.10G260900	Alpha-1,2-fucosidase	A8J657_LILLO	0	AT4G34260.1	1,2-alpha-L-fucosidases	0	6.36109	7.99193	1.63084	4.26152e-05		5.89435	6.42537	0.531017	0.359285
Glyma.10G261400	D-3-phosphoglycerate dehydrogenase family protein	B9HS53_POPTR	0	AT4G34200.1	D-3-phosphoglycerate dehydrogenase	0	9.06771	10.5127	1.44504	3.56585e-06		9.28814	9.22721	-0.0609232	0.799256
Glyma.10G267900	-	-	-	AT1G22970.1	unknown protein; BEST Arabidopsis thaliana protein match is: unknown protein (TAIR:AT1G71150.1); Has 134 Blast hits to 132 proteins in 48 species: Archae - 0; Bacteria - 0; Metazoa - 66; Fungi - 10; Plants - 48; Viruses - 0; Other Eukaryotes - 10 (source: NCBI BLink).	2e-83	5.38569	6.72617	1.34049	0.00932777		2.88824	6.29855	3.41031	2.19e-09
Glyma.10G270300	Nucleotide binding protein	D7KEY3_ARALL	0	AT1G49540.1	elongator protein 2	0	9.97186	11.0522	1.08036	0.000798003		10.0818	10.2235	0.14172	0.575716
Glyma.10G280600	Calcium-dependent protein kinase	B9HVN9_POPTR	4e-169	AT1G14590.1	Nucleotide-diphospho-sugar transferase family protein	1e-153	4.87442	6.08728	1.21286	0.0388395		4.00639	5.0565	1.05011	0.0451821
Glyma.11G009900	DNA-directed RNA polymerase III subunit RPC5	G7ZW30_MEDTR	0	AT5G49530.1	SIN-like family protein	2e-158	9.7252	10.7311	1.0059	0.00481485		8.98598	10.0797	1.09369	4.48e-05
Glyma.11G023200	Aquaporin	G7KC21_MEDTR	0	AT4G00430.1	plasma membrane intrinsic protein 1;4	0	8.28032	10.1044	1.8241	5.04711e-08		7.2473	8.41108	1.16379	1.3e-07
Glyma.11G027800	YTH family protein	F4JPV0_ARATH	9e-99	AT4G11970.2	YTH family protein	3e-102	6.74538	7.98303	1.23765	0.00282373		7.1798	6.94203	-0.237773	0.440637
Glyma.11G029800	Glycine cleavage T family protein	B9N3M4_POPTR	0	AT4G12130.1	Glycine cleavage T-protein family	2e-172	10.6814	11.7788	1.09742	0.00343437		9.84273	11.0182	1.17543	0.000226976
Glyma.11G039800	Senescence-associated family protein	B9N2T8_POPTR	7e-58	AT5G47060.1	Protein of unknown function (DUF581)	1e-40	7.0725	9.09371	2.0212	2.46026e-07		6.83262	6.96395	0.131329	0.804356
Glyma.11G057500	Transmembrane protein 131-like protein	G7ZY38_MEDTR	0	AT5G66820.1	unknown protein; Has 35333 Blast hits to 34131 proteins in 2444 species: Archae - 798; Bacteria - 22429; Metazoa - 974; Fungi - 991; Plants - 531; Viruses - 0; Other Eukaryotes - 9610 (source: NCBI BLink).	7e-33	5.94271	7.1668	1.2241	0.014828		7.12526	6.20969	-0.915575	0.0364626
Glyma.11G068600	Nucleolar protein	G7KDK7_MEDTR	0	AT1G63810.1	CONTAINS InterPro DOMAIN/s: Nrap protein (InterPro:IPR005554); Has 396 Blast hits to 382 proteins in 182 species: Archae - 3; Bacteria - 2; Metazoa - 142; Fungi - 146; Plants - 43; Viruses - 0; Other Eukaryotes - 60 (source: NCBI BLink).	0	6.32195	7.44932	1.12737	0.0143096		6.57545	6.52744	-0.048009	0.925686
Glyma.11G069000	ATPase family AAA domain-containing protein	G7KEW5_MEDTR	0	AT2G18330.1	AAA-type ATPase family protein	0	8.22099	9.29543	1.07444	0.00218673		7.95128	8.48653	0.535247	0.0505782
Glyma.11G081500	Phospholipase D	I1LI58_SOYBN	0	AT4G35790.2	phospholipase D delta	0	6.16689	7.21309	1.0462	0.0249569		6.18649	6.39498	0.208496	0.541948
Glyma.11G081800	Ankyrin repeat domain-containing protein	G7JW80_MEDTR	4e-174	AT5G66055.1	ankyrin repeat protein	6e-158	8.3754	9.43117	1.05577	0.00198098		8.56025	8.6296	0.0693433	0.739707
Glyma.11G089500	Protein root UVB sensitive 1	Q7X6P3_ARATH	0	AT3G45890.1	Protein of unknown function, DUF647	0	6.72306	8.0572	1.33413	0.00260021		6.40128	6.87659	0.475311	0.180823
Glyma.11G091700	AAA-type ATPase family protein	B9GK02_POPTR	0	AT3G03060.1	P-loop containing nucleoside triphosphate hydrolases superfamily protein	0	7.89785	9.24173	1.34388	0.000112019		7.42729	8.09901	0.671722	0.0548475
Glyma.11G091900	DP1	Q7XZI4_9ROSI	2e-155	AT5G03415.1	Transcription factor DP	2e-142	7.78228	8.92435	1.14207	0.00143263		7.44512	8.03418	0.589062	0.0145974
Glyma.11G100800	Photosystem II stability/assembly factor HCF136	G7JPH8_MEDTR	0	AT5G23120.1	photosystem II stability/assembly factor, chloroplast (HCF136)	2e-180	9.58801	10.8127	1.22471	0.000383394		8.91529	9.86434	0.949044	0.000448723
Glyma.11G103900	Zinc finger family protein	B9HY23_POPTR	3e-153	AT1G50300.1	TBP-associated factor 15	4e-138	8.034	9.17655	1.14255	0.00683055		7.90706	8.24899	0.341927	0.440624
Glyma.11G107900	Exostosin family protein-like protein	G7JSR8_MEDTR	0	AT5G16890.1	Exostosin family protein	0	7.70012	8.71498	1.01486	0.0163334		7.83739	7.94418	0.106794	0.786733
Glyma.11G115500	CM0216.320.nc protein	B0BLI0_LOTJA	3e-92	AT2G17080.1	Arabidopsis protein of unknown function (DUF241)	8e-50	6.20298	7.7144	1.51142	0.000780111		2.80486	7.71987	4.91501	3.91e-15
Glyma.11G120900	Hydroxymethylbutenyl diphosphate reductase	D2CFT5_CAMAC	0	AT4G34350.1	4-hydroxy-3-methylbut-2-enyl diphosphate reductase	0	9.28911	10.8035	1.51436	5.49174e-07		8.66936	9.48148	0.812112	1.18e-05
Glyma.11G133500	tRNA (5-methylaminomethyl-2-thiouridylate)-methyltransferase	D7KHQ3_ARALL	0	AT1G51310.1	transferases;tRNA (5-methylaminomethyl-2-thiouridylate)-methyltransferases	0	9.40004	10.4171	1.01708	0.00178888		9.00535	9.70493	0.699578	3.76e-07
Glyma.11G138400	SCARECROW-like protein	G7JUT6_MEDTR	0	AT1G07530.1	SCARECROW-like 14	0	6.73127	8.38909	1.65782	0.000423674		6.25172	6.7413	0.489579	0.473374
Glyma.11G140600	Inner membrane protein PPF-1, chloroplastic	PPF1_PEA	0	AT2G28800.1	63 kDa inner membrane family protein	0	9.89044	11.1605	1.27001	0.000202142		9.36091	10.1327	0.771752	0.00439956
Glyma.11G141600	Histone H2B	C6SWY5_SOYBN	2e-98	AT3G45980.1	Histone superfamily protein	2e-81	7.064	8.94323	1.87923	1.04483e-07		7.8644	7.11974	-0.74466	0.00285778
Glyma.11G141800	Histone H2B	C6SWY5_SOYBN	8e-93	AT3G45980.1	Histone superfamily protein	9e-78	5.50942	7.00604	1.49662	0.00254864		5.43933	5.55666	0.117335	0.813058
Glyma.11G142100	Histone H2B	C6SWY5_SOYBN	2e-98	AT3G45980.1	Histone superfamily protein	2e-81	7.96764	9.32487	1.35723	0.000234068		7.90983	8.13158	0.221755	0.519569
Glyma.11G147200	Zinc finger CCCH domain-containing protein	G7JPD7_MEDTR	0	AT2G28450.1	zinc finger (CCCH-type) family protein	0	7.61203	9.10903	1.497	0.000220028		7.52675	7.71759	0.190839	0.685912
Glyma.11G154800	SNF2 domain-containing family protein	B9GWX1_POPTR	0	AT3G54460.1	SNF2 domain-containing protein / helicase domain-containing protein / F-box family protein	0	6.20171	7.29094	1.08922	0.0172135		6.79005	6.43464	-0.355415	0.270818
Glyma.11G157700	Protein arginine methyltransferase	G7IYP7_MEDTR	0	AT3G12270.1	protein arginine methyltransferase 3	0	6.48467	7.56775	1.08307	0.017752		8.09861	6.86876	-1.22985	3.67e-06
Glyma.11G177900	Histone H4	K7M9J2_SOYBN	2e-65	AT5G59970.1	Histone superfamily protein	7e-67	4.56753	5.855	1.28746	0.0460819		3.84045	4.58516	0.744702	0.236695
Glyma.11G192700	Superoxide dismutase [Cu-Zn]	I1LKZ2_SOYBN	5e-149	AT2G28190.1	copper/zinc superoxide dismutase 2	1e-93	8.99899	10.1073	1.10829	0.00270855		9.61589	9.25111	-0.364773	0.251218
Glyma.11G209000	Protein kinase-like protein	G7L601_MEDTR	0	AT3G52890.2	KCBP-interacting protein kinase	0	5.57172	6.63095	1.05923	0.0445813		7.27394	5.97834	-1.2956	0.00214558
Glyma.11G210100	Transcription initiation factor IID subunit A family protein	B9HBK0_POPTR	2e-129	AT3G10070.1	TBP-associated factor 12	8e-111	7.46413	8.63946	1.17534	0.00203293		7.21778	7.68944	0.471661	0.0803086
Glyma.11G211200	General transcription factor IIH subunit	G7J329_MEDTR	4e-14	AT4G17020.1	transcription factor-related	2e-15	4.01224	5.74566	1.73342	0.00778748		2.31223	3.73306	1.42083	0.0617916
Glyma.11G227400	Peroxisomal membrane protein	G7KBX5_MEDTR	6e-169	AT2G39970.1	Mitochondrial substrate carrier family protein	1e-160	9.11347	10.2425	1.12904	0.000741054		7.84277	9.59351	1.75073	1.55e-14
Glyma.11G235500	Phosphorylated carbohydrates phosphatase	G7J2Z6_MEDTR	0	AT3G10970.1	Haloacid dehalogenase-like hydrolase (HAD) superfamily protein	0	9.2342	10.3609	1.12672	0.000631423		9.11233	9.48131	0.368984	0.0784407
Glyma.11G237200	Fibrillarin	G7IDD7_MEDTR	5e-171	AT4G25630.1	fibrillarin 2	2e-165	10.1285	11.4912	1.36276	2.88814e-05		9.64605	10.3397	0.693618	0.00736526
Glyma.11G240500	Ubiquitin carboxyl-terminal hydrolase	I1LNK3_SOYBN	0	AT2G22310.1	ubiquitin-specific protease 4	0	4.35117	5.93645	1.58528	0.0129386		5.2858	4.37506	-0.910741	0.116294
Glyma.11G243900	Dual specificity protein phosphatase	G7J353_MEDTR	0	AT3G55270.1	mitogen-activated protein kinase phosphatase 1	1e-177	6.30337	7.78577	1.4824	0.000264242		5.80868	6.42677	0.618087	0.130209
Glyma.11G249900	Microtubule-associated protein MAP65-1a	G7JC01_MEDTR	0	AT1G27920.1	microtubule-associated protein 65-8	0	5.25231	6.79843	1.54612	0.00415638		3.53658	5.55083	2.01425	5.37e-05
Glyma.11G252200	F17L21.8	Q9FZK6_ARATH	2e-41	AT1G27290.2	unknown protein; FUNCTIONS IN: molecular_function unknown; INVOLVED IN: biological_process unknown; EXPRESSED IN: 25 plant structures; EXPRESSED DURING: 15 growth stages; Has 44 Blast hits to 44 proteins in 12 species: Archae - 0; Bacteria - 0; Metazoa - 0; Fungi - 0; Plants - 44; Viruses - 0; Other Eukaryotes - 0 (source: NCBI BLink).	4e-44	10.2481	11.6856	1.43744	1.23869e-06		9.72617	10.4556	0.729386	1.07e-06
Glyma.11G252500	15-cis-zeta-carotene isomerase, chloroplastic	ZCIS_ARATH	7e-176	AT1G10830.1	15-cis-zeta-carotene isomerase	8e-179	10.08	11.3871	1.30712	0.000125619		8.93577	10.4451	1.50936	5.36e-09
Glyma.11G256200	DEAD-box ATP-dependent RNA helicase	G7JA48_MEDTR	0	AT2G42520.1	P-loop containing nucleoside triphosphate hydrolases superfamily protein	0	6.10078	7.13887	1.03809	0.0435651		7.38916	6.43009	-0.959074	0.0232613
Glyma.12G009500	-	-	-	AT2G30700.1	unknown protein; BEST Arabidopsis thaliana protein match is: unknown protein (TAIR:AT1G61900.1); Has 68 Blast hits to 67 proteins in 13 species: Archae - 0; Bacteria - 2; Metazoa - 0; Fungi - 0; Plants - 66; Viruses - 0; Other Eukaryotes - 0 (source: NCBI BLink).	0	5.06527	6.61932	1.55405	0.0024521		7.45211	5.46148	-1.99063	2.31e-10
Glyma.12G012400	Nitric oxide synthase	G7IGS4_MEDTR	0	AT3G47450.2	P-loop containing nucleoside triphosphate hydrolases superfamily protein	0	6.74768	8.31562	1.56794	2.65166e-05		7.20212	6.85297	-0.349144	0.177473
Glyma.12G013200	Glycerol-3-phosphate transporter	G8XQT2_SOYBN	0	AT3G47420.1	phosphate starvation-induced gene 3	0	8.00866	10.3282	2.3195	3.08334e-14		9.13457	7.9888	-1.14578	4.17e-08
Glyma.12G017700	AAA-type ATPase family protein	B9GK02_POPTR	0	AT3G03060.1	P-loop containing nucleoside triphosphate hydrolases superfamily protein	0	8.20377	9.50058	1.2968	0.000167497		7.61615	8.43585	0.819705	0.0136407
Glyma.12G020300	ABC transporter G family member	G7JRM5_MEDTR	0	AT3G21090.1	ABC-2 type transporter family protein	0	6.61214	7.87485	1.26271	0.00174467		5.40814	6.98566	1.57752	3.23e-08
Glyma.12G027400	RNA-binding protein	G7JNJ5_MEDTR	1e-103	AT3G18610.1	nucleolin like 2	7e-73	11.8985	12.9383	1.0398	0.0031134		12.4995	12.1688	-0.330745	0.31039
Glyma.12G028600	-	-	-	-	-	-	4.90903	6.13954	1.23051	0.0351237		3.37218	5.25673	1.88454	0.00143286
Glyma.12G040200	SAR DNA-binding protein-1	G7KC30_MEDTR	0	AT5G27120.1	NOP56-like pre RNA processing ribonucleoprotein	0	11.216	12.3561	1.14018	0.000161641		10.9686	11.4772	0.50854	0.00969144
Glyma.12G044700	Sorbitol-like transporter	Q7XA50_SOYBN	0	AT3G18830.1	polyol/monosaccharide transporter 5	0	5.82018	6.89219	1.07201	0.0420092		4.38699	6.25399	1.867	1.82e-05
Glyma.12G046000	Hydroxymethylbutenyl diphosphate reductase	D2CFT5_CAMAC	0	AT4G34350.1	4-hydroxy-3-methylbut-2-enyl diphosphate reductase	0	7.89791	9.04106	1.14316	0.00202841		8.35368	8.13187	-0.221806	0.427367
Glyma.12G057600	GTPase Der	B9HNV9_POPTR	0	AT3G12080.1	GTP-binding family protein	0	9.12685	10.3231	1.19621	0.000373893		9.68186	9.36042	-0.321445	0.118866
Glyma.12G064100	Inner membrane protein PPF-1, chloroplastic	PPF1_PEA	0	AT2G28800.1	63 kDa inner membrane family protein	0	9.04482	10.2786	1.2338	0.000251401		9.53885	9.26146	-0.277394	0.274756
Glyma.12G065100	Histone H2B	I1LQT0_SOYBN	5e-99	AT3G45980.1	Histone superfamily protein	1e-80	6.74864	8.02802	1.27938	0.0013595		7.316	6.94656	-0.369437	0.276957
Glyma.12G065200	Histone H2B	I1LQT0_SOYBN	2e-98	AT3G45980.1	Histone superfamily protein	2e-81	5.89698	7.62002	1.72304	0.000152568		6.34069	5.91468	-0.426007	0.277042
Glyma.12G071200	Transmembrane protein	G7JQG0_MEDTR	0	AT1G07970.1	CONTAINS InterPro DOMAIN/s: Cytochrome B561-related, N-terminal (InterPro:IPR019176); Has 215 Blast hits to 213 proteins in 79 species: Archae - 0; Bacteria - 6; Metazoa - 131; Fungi - 22; Plants - 42; Viruses - 0; Other Eukaryotes - 14 (source: NCBI BLink).	0	6.2008	7.41364	1.21285	0.00636362		6.9351	6.40749	-0.527605	0.0628611
Glyma.12G073100	Cytosolic ascorbate peroxidase 2	Q76LA6_SOYBN	2e-180	AT1G07890.8	ascorbate peroxidase 1	3e-151	7.97404	10.4342	2.46017	2.39383e-15		8.71513	7.83673	-0.878403	0.000318788
Glyma.12G074500	Histone H4	K7M9J2_SOYBN	2e-65	AT5G59970.1	Histone superfamily protein	7e-67	3.70282	5.7542	2.05139	0.00150363		3.33941	3.2139	-0.12551	0.880265
Glyma.12G074900	Ankyrin repeat-containing protein	G7JSN3_MEDTR	0	AT1G07710.1	Ankyrin repeat family protein	0	5.7217	7.18089	1.4592	0.00315636		4.92711	5.83033	0.903221	0.175972
Glyma.12G077400	Chromatin remodeling complex subunit	G7JNC6_MEDTR	8e-133	AT1G08060.2	ATP-dependent helicase family protein	3e-18	6.45171	7.66701	1.2153	0.0169483		7.26637	6.66834	-0.598027	0.222008
Glyma.12G087100	MAR-binding filament-like protein 1-1	G7JKW2_MEDTR	0	AT3G16000.1	MAR binding filament-like protein 1	5e-154	5.87397	7.75989	1.88592	7.0602e-06		5.85738	5.81261	-0.0447708	0.915316
Glyma.12G098900	Aconitate hydratase	G7JDJ4_MEDTR	0	AT2G05710.1	aconitase 3	0	7.99143	9.60307	1.61164	0.000190255		8.5707	8.08914	-0.481564	0.372567
Glyma.12G108100	H/ACA ribonucleoprotein complex non-core subunit NAF1	G7ZX23_MEDTR	4e-160	AT1G03530.1	nuclear assembly factor 1	2e-85	7.25108	8.2892	1.03812	0.00964598		7.64114	7.49503	-0.146111	0.601063
Glyma.12G108200	Secretory carrier membrane protein	B3TLU6_ELAGV	2e-171	AT1G61250.1	secretory carrier 3	4e-159	3.36809	4.9824	1.61431	0.0296194		6.07247	3.69345	-2.37902	7.6e-07
Glyma.12G157600	Uroporphyrinogen decarboxylase	M4EET2_BRARP	0	AT3G14910.1	unknown protein; Has 158 Blast hits to 158 proteins in 77 species: Archae - 0; Bacteria - 0; Metazoa - 104; Fungi - 0; Plants - 33; Viruses - 0; Other Eukaryotes - 21 (source: NCBI BLink).	0	7.39974	8.51808	1.11834	0.00592258		7.2498	7.6273	0.377506	0.261604
Glyma.12G168100	-	-	-	-	-	-	4.89005	6.43356	1.54351	0.00392447		6.7898	5.1759	-1.6139	1.23e-05
Glyma.12G169800	Serine/threonine protein kinase	Q5U9E3_MEDTR	0	AT1G60940.2	SNF1-related protein kinase 2.10	0	7.72758	8.83063	1.10305	0.00214787		7.82159	7.96575	0.144166	0.596365
Glyma.12G171700	Zinc finger protein	G7IKT3_MEDTR	3e-131	AT3G50700.1	indeterminate(ID)-domain 2	1e-106	5.59644	6.81365	1.21721	0.0171643		6.4684	5.79129	-0.677115	0.0347422
Glyma.12G172300	Emb|CAB72159.1	Q9FF51_ARATH	6e-34	AT3G45210.1	Protein of unknown function, DUF584	7e-41	4.35195	6.48502	2.13307	9.02079e-05		6.86697	4.59689	-2.27009	2.66e-07
Glyma.12G172500	Aquaporin PIP2-7	PIP27_MAIZE	0	AT2G37170.1	plasma membrane intrinsic protein 2	1e-165	8.57272	9.9899	1.41718	6.0992e-06		8.06426	8.7701	0.705842	0.0376318
Glyma.12G179800	Aspartyl protease family protein	Q0WRU5_ARATH	0	AT5G22850.1	Eukaryotic aspartyl protease family protein	0	5.70808	7.30202	1.59395	0.000461706		5.9748	5.75014	-0.224659	0.556905
Glyma.12G181600	EMB1211	D7M1H5_ARALL	0	AT5G22640.1	MORN (Membrane Occupation and Recognition Nexus) repeat-containing protein	0	7.84472	9.70746	1.86273	7.8257e-09		8.18131	7.87598	-0.305329	0.412986
Glyma.12G186400	Mitochondrial fission protein ELM1	ELM1_ARATH	0	AT5G22350.1	Protein of unknown function (DUF1022)	0	7.699	8.71271	1.01371	0.01078		6.81408	8.06323	1.24915	6.41e-05
Glyma.12G187700	Protein kinase	Q2HSJ8_MEDTR	0	AT3G44200.1	NIMA (never in mitosis, gene A)-related 6	0	5.61417	6.80137	1.18719	0.017752		5.77824	5.77827	3.38e-05	0.999922
Glyma.12G191100	rRNA-processing protein FCF1-like protein	T2DPI2_PHAVU	4e-136	AT2G46230.1	PIN domain-like family protein	1e-116	9.45422	10.5768	1.12256	0.00201143		8.93491	9.73006	0.795152	0.00618716
Glyma.12G194000	MATE efflux family protein	I1LU54_SOYBN	0	AT3G21690.1	MATE efflux family protein	0	7.98646	9.39813	1.41167	3.62812e-05		7.45009	8.17142	0.721328	0.0569989
Glyma.12G200400	-	-	-	AT4G10265.1	Wound-responsive family protein	2e-17	6.33895	8.97252	2.63357	7.19061e-10		5.41534	5.8411	0.425764	0.667932
Glyma.12G200600	-	-	-	AT4G10270.1	Wound-responsive family protein	2e-31	7.33319	10.4596	3.12636	2.8102e-16		5.22771	6.78807	1.56036	0.0484377
Glyma.12G200800	-	-	-	AT4G10265.1	Wound-responsive family protein	8e-30	3.747	5.44508	1.69808	0.0186854		3.18924	3.32905	0.139812	0.887816
Glyma.12G228000	Sodium/calcium exchanger family protein	E5GBG6_CUCME	1e-153	AT1G53210.1	sodium/calcium exchanger family protein / calcium-binding EF hand family protein	1e-124	4.31459	5.72955	1.41496	0.0324756		4.03783	4.26789	0.230052	0.748092
Glyma.12G230800	-	-	-	AT1G53380.3	Plant protein of unknown function (DUF641)	2e-180	5.32065	6.4619	1.14125	0.0365949		6.47451	5.57873	-0.895774	0.00819936
Glyma.12G231200	DNA polymerase delta subunit	G7ITE6_MEDTR	0	AT1G78650.1	DNA-directed DNA polymerases	4e-121	6.99863	8.12159	1.12296	0.00478341		7.3879	7.22944	-0.158462	0.554574
Glyma.12G234500	Protein RUPTURED POLLEN GRAIN	G8A244_MEDTR	6e-142	AT3G14770.1	Nodulin MtN3 family protein	5e-110	7.98694	8.99831	1.01137	0.00642825		7.55594	8.28432	0.728381	0.00248898
Glyma.12G239500	Chaperone protein dnaJ	G7IWH6_MEDTR	0	AT5G48030.1	gametophytic factor 2	0	9.00118	10.0671	1.06597	0.0029		8.65039	9.274	0.623612	0.0301006
Glyma.12G241600	Ligatin	G7JKR1_MEDTR	0	AT1G71350.1	eukaryotic translation initiation factor SUI1 family protein	0	8.04574	9.38403	1.33829	0.000140522		8.14202	8.21816	0.0761361	0.801522
Glyma.13G026700	-	-	-	AT2G32970.2	unknown protein; FUNCTIONS IN: molecular_function unknown; INVOLVED IN: biological_process unknown; LOCATED IN: cellular_component unknown; EXPRESSED IN: 24 plant structures; EXPRESSED DURING: 15 growth stages.	0	5.98282	6.99867	1.01585	0.03745		5.87126	6.2136	0.342346	0.319701
Glyma.13G031000	-	-	-	-	-	-	6.44636	7.63033	1.18398	0.00593742		7.70975	6.75437	-0.955377	0.011464
Glyma.13G046300	LOB domain-containing protein	G7KMR0_MEDTR	1e-113	AT3G02550.1	LOB domain-containing protein 41	9e-110	7.28756	9.17014	1.88258	6.5731e-06		5.10014	7.69655	2.59641	5.23e-06
Glyma.13G048700	Beta-glucan-binding protein 4	A0EJF3_MEDTR	0	AT5G15870.1	glycosyl hydrolase family 81 protein	0	7.06079	8.15755	1.09675	0.00816019		7.24755	7.28819	0.040647	0.903864
Glyma.13G056900	Ribosome biogenesis protein WDR12 homolog	I1LWS1_SOYBN	0	AT5G15550.1	Transducin/WD40 repeat-like superfamily protein	0	7.57922	9.07633	1.49711	0.000163701		7.39773	7.67594	0.278208	0.565709
Glyma.13G060100	WRKY transcription factor 11-2 (Fragment)	G3FF78_9ROSI	2e-173	AT3G29185.1	Domain of unknown function (DUF3598)	7e-176	6.27663	7.49636	1.21974	0.0144726		6.47614	6.44251	-0.0336293	0.955635
Glyma.13G064500	F-box family protein	G7L6Z5_MEDTR	6e-30	AT5G25150.1	TBP-associated factor 5	1e-08	7.74773	8.92878	1.18106	0.00240799		7.95097	7.95491	0.00393699	0.992902
Glyma.13G076600	BZIP transcription factor bZIP114 (Fragment)	Q0GPD1_SOYBN	0	AT2G27090.1	Protein of unknown function (DUF630 and DUF632)	0	6.11967	7.56189	1.44222	0.00092443		6.99787	6.27594	-0.72193	0.0246372
Glyma.13G095000	Xyloglucan endotransglucosylase/hydrolase	G7JD12_MEDTR	4e-170	AT4G25810.1	xyloglucan endotransglycosylase 6	1e-156	8.33694	9.99562	1.65869	2.65359e-07		9.98112	8.60486	-1.37626	3.81e-09
Glyma.13G119600	GTP pyrophosphokinase	G7JR05_MEDTR	0	AT3G17470.1	Ca2+-activated RelA/spot homolog	0	7.96239	8.99608	1.03369	0.00396178		7.87492	8.22645	0.351535	0.0934347
Glyma.13G122300	Tetratricopeptide repeat-containing protein	D7LD08_ARALL	0	AT2G31240.1	Tetratricopeptide repeat (TPR)-like superfamily protein	0	7.73826	8.80537	1.0671	0.00427741		7.40125	8.00346	0.602208	0.0508054
Glyma.13G148300	Cactin (ISS)	G7IA50_MEDTR	0	AT1G03910.1	EXPRESSED IN: 25 plant structures; EXPRESSED DURING: 13 growth stages; CONTAINS InterPro DOMAIN/s: Cactin protein, cactus-binding domain, C-terminal (InterPro:IPR019134), Cactin, central region (InterPro:IPR018816); BEST Arabidopsis thaliana protein match is: unknown protein (TAIR:AT2G36815.2); Has 11711 Blast hits to 7382 proteins in 452 species: Archae - 31; Bacteria - 352; Metazoa - 6006; Fung…	0	8.10316	9.17046	1.0673	0.00392122		7.59913	8.39537	0.796238	0.00151482
Glyma.13G155100	GPI-anchored protein	G7JHY0_MEDTR	0	AT5G58170.1	SHV3-like 5	0	4.4847	6.68491	2.20022	2.95829e-05		2.02588	4.51514	2.48926	0.000262309
Glyma.13G166800	SPX domain-containing protein 2	E5D6S6_PHAVU	2e-172	AT2G26660.1	SPX domain gene 2	1e-124	8.20189	9.54867	1.34678	8.73479e-05		8.32744	8.37552	0.0480837	0.873344
Glyma.13G166900	Kinase-like protein	G7JCZ3_MEDTR	0	AT1G34300.1	lectin protein kinase family protein	2e-84	4.13352	6.41558	2.28206	4.95889e-05		1.42416	4.01944	2.59528	0.000925276
Glyma.13G173100	Histone H3.2	H32_WHEAT	1e-91	AT5G65360.1	Histone superfamily protein	5e-94	5.69838	7.0955	1.39712	0.00414599		2.99953	6.66639	3.66686	1.48e-10
Glyma.13G175700	17.5 kDa class I heat shock protein	HSP14_SOYBN	9e-104	AT1G07400.1	HSP20-like chaperones superfamily protein	5e-75	12.223	13.7292	1.50626	2.58726e-07		9.01576	13.82	4.80428	7.05e-205
Glyma.13G176000	17.6 kDa class I heat shock protein	HSP15_SOYBN	1e-106	AT1G07400.1	HSP20-like chaperones superfamily protein	1e-73	11.2707	12.9754	1.70467	0.000191767		8.48653	12.184	3.69749	5.57e-13
Glyma.13G176200	17.5 kDa class I heat shock protein	HSP14_SOYBN	5e-106	AT1G53540.1	HSP20-like chaperones superfamily protein	6e-76	9.63701	12.5355	2.89853	7.21531e-19		5.73599	10.7454	5.00941	2.46e-42
Glyma.13G176300	18.5 kDa class I heat shock protein	HSP16_SOYBN	1e-105	AT1G07400.1	HSP20-like chaperones superfamily protein	9e-75	10.3863	12.1217	1.73545	1.5615e-05		7.98094	11.0824	3.10147	5.94e-13
Glyma.13G176500	18.5 kDa class I heat shock protein	HSP16_SOYBN	4e-91	AT1G53540.1	HSP20-like chaperones superfamily protein	1e-65	11.7538	12.9393	1.18552	0.0173617		8.91349	13.0452	4.13174	8.51e-18
Glyma.13G191900	mRNA, clone: RTFL01-01-A04	E4MVG7_THEHA	5e-21	AT3G12320.1	unknown protein; BEST Arabidopsis thaliana protein match is: unknown protein (TAIR:AT5G06980.4); Has 102 Blast hits to 102 proteins in 16 species: Archae - 0; Bacteria - 0; Metazoa - 0; Fungi - 0; Plants - 98; Viruses - 0; Other Eukaryotes - 4 (source: NCBI BLink).	8e-23	7.00739	8.3737	1.36631	0.000912498		6.6898	7.16542	0.475623	0.252563
Glyma.13G208200	EDGP (Fragment)	Q05929_DAUCA	3e-85	AT1G03220.1	Eukaryotic aspartyl protease family protein	2e-76	7.49392	9.21519	1.72127	4.05913e-07		6.27157	7.67579	1.40423	0.00315394
Glyma.13G211800	Protein phosphatase 2C and cyclic nucleotide-binding/kinase domain-containing protein	G7JHV5_MEDTR	0	AT3G06270.1	Protein phosphatase 2C family protein	1e-178	5.3785	6.95032	1.57182	0.00171632		6.27375	5.47921	-0.794539	0.0272631
Glyma.13G261400	Persulfide dioxygenase ETHE1 homolog, mitochondrial	ETHE1_ARATH	2e-152	AT1G53580.1	glyoxalase II 3	2e-155	6.92968	8.95007	2.02039	6.00412e-09		8.3589	7.0399	-1.319	2.01e-08
Glyma.13G268000	Gamma-glutamylhydrolase	G7ITD9_MEDTR	0	AT1G78680.1	gamma-glutamyl hydrolase 2	1e-169	7.17804	8.65971	1.48167	0.000988533		7.51513	7.27027	-0.244856	0.655253
Glyma.13G269500	Transcription factor TGA5	Q2HSA7_MEDTR	3e-117	AT3G14880.2	FUNCTIONS IN: molecular_function unknown; INVOLVED IN: response to karrikin; BEST Arabidopsis thaliana protein	1e-83	9.07824	10.6263	1.5481	5.36028e-06		8.98793	9.19338	0.205454	0.529881
Glyma.13G272000	Sodium/calcium exchanger family protein	E5GBG6_CUCME	0	AT1G53210.1	sodium/calcium exchanger family protein / calcium-binding EF hand family protein	0	10.0293	12.0956	2.06635	1.02625e-13		9.91368	9.99622	0.0825384	0.726062
Glyma.13G277700	Nucleotidyltransferase family protein (Fragment)	G5DW08_SILLA	0	AT5G53770.1	Nucleotidyltransferase family protein	0	6.75433	7.90197	1.14764	0.00731073		7.12625	6.95695	-0.169304	0.582791
Glyma.13G297200	Hydroxyproline-rich glycoprotein	B9IQU2_POPTR	3e-153	AT4G28300.1	Protein of unknown function (DUF1421)	3e-110	3.64614	5.20074	1.55459	0.037602		6.06942	3.98093	-2.08848	0.000834982
Glyma.13G297400	-	-	-	AT4G28290.1	unknown protein; FUNCTIONS IN: molecular_function unknown; INVOLVED IN: biological_process unknown; LOCATED IN:	2e-12	4.58896	5.84322	1.25426	0.0440358		2.96006	4.91982	1.95977	0.000592272
Glyma.13G299200	Photosystem 2 family protein	B9GT03_POPTR	1e-76	AT1G03600.1	photosystem II family protein	2e-62	5.19928	6.65787	1.45859	0.00465921		5.94154	5.29801	-0.643529	0.0778587
Glyma.13G301400	Cold tolerant protein	J9PDE1_9FABA	7e-29	AT4G10265.1	Wound-responsive family protein	8e-28	4.43387	6.22374	1.78987	0.0066034		5.30913	4.46906	-0.840072	0.341259
Glyma.13G301900	-	-	-	AT4G10265.1	Wound-responsive family protein	3e-17	5.42841	7.78426	2.35584	1.03082e-07		4.45158	5.05477	0.603185	0.541054
Glyma.13G320300	OSJNBb0065J09.14 protein	Q7XKF5_ORYSJ	1e-156	AT5G22790.1	reticulata-related 1	3e-162	4.94524	6.20686	1.26161	0.0300805		4.85624	5.03627	0.180028	0.740236
Glyma.13G325900	Aquaporin PIP2-7	PIP27_MAIZE	0	AT2G37170.1	plasma membrane intrinsic protein 2	4e-165	11.464	12.6065	1.14248	0.000242429		11.3246	11.7119	0.38736	0.17495
Glyma.13G326500	Protein binding protein	G7IRR0_MEDTR	0	AT5G60580.3	RING/U-box superfamily protein	6e-147	7.0316	8.40218	1.37058	0.00259388		6.96892	7.15362	0.184704	0.651288
Glyma.13G327500	Zinc finger protein	G7IKT3_MEDTR	8e-133	AT3G50700.1	indeterminate(ID)-domain 2	1e-105	7.31618	8.32004	1.00386	0.013634		7.40313	7.56464	0.161514	0.588752
Glyma.13G329700	Transcription factor APETALA2	G7IU38_MEDTR	0	AT2G28550.3	related to AP2.7	1e-118	5.37767	7.23884	1.86117	0.000799683		5.41142	5.24213	-0.169296	0.82985
Glyma.13G335700	U-box domain-containing protein 33	M8AWT6_AEGTA	2e-176	AT2G45910.1	U-box domain-containing protein kinase family protein	1e-168	3.58352	5.09123	1.50772	0.0379314		6.37836	3.99895	-2.37941	6.26e-08
Glyma.13G356500	Genomic DNA, chromosome 3, P1 clone: MYA6	Q9LU25_ARATH	0	AT3G16200.1	unknown protein; Has 97 Blast hits to 97 proteins in 15 species: Archae - 0; Bacteria - 8; Metazoa - 0; Fungi -	0	7.36783	8.76478	1.39695	0.000119611		6.85207	7.55794	0.705874	0.00207913
Glyma.13G359400	Regulator of telomere elongation helicase	G7II52_MEDTR	0	AT1G79950.1	RAD3-like DNA-binding helicase protein	0	6.84642	7.87877	1.03235	0.0219671		7.26366	7.08092	-0.18274	0.617114
Glyma.13G362200	BTB/POZ domain-containing protein	G7IMG1_MEDTR	0	AT3G15570.1	Phototropic-responsive NPH3 family protein	1e-172	5.78184	7.11032	1.32848	0.00473119		4.03636	6.24298	2.20663	5.4e-06
Glyma.13G367900	3-isopropylmalate dehydrogenase	I1M5X1_SOYBN	0	AT1G80560.1	isopropylmalate dehydrogenase 2	0	7.01165	8.16334	1.15169	0.00322982		7.05379	7.22731	0.173518	0.544831
Glyma.14G007100	Histidine kinase cytokinin receptor	G7KEP4_MEDTR	0	AT5G35750.1	histidine kinase 2	0	6.32297	7.33506	1.01209	0.0473689		8.70507	6.87891	-1.82615	2.85e-07
Glyma.14G007700	Heat-shock protein	G7KEN6_MEDTR	0	AT3G07770.1	HEAT SHOCK PROTEIN 89.1	0	8.78985	9.85111	1.06126	0.00136083		9.56448	9.0695	-0.494973	0.0383264
Glyma.14G012500	Red chlorophyll catabolite reductase	G7KEI7_MEDTR	8e-160	AT4G37000.1	accelerated cell death 2 (ACD2)	3e-101	4.13921	5.8722	1.73299	0.00476317		6.26647	4.33479	-1.93168	1.68e-06
Glyma.14G014300	Mitochondrial import inner membrane translocase subunit TIM50	G7K4N6_MEDTR	3e-178	AT1G55900.1	Haloacid dehalogenase-like hydrolase (HAD) superfamily protein	5e-123	5.53095	6.79909	1.26814	0.0154117		6.67829	5.77233	-0.905957	0.0133532
Glyma.14G024600	HEAT repeat-containing protein	G7K8G8_MEDTR	0	AT3G06530.1	ARM repeat superfamily protein	0	7.58404	8.60607	1.02202	0.0345612		8.85938	7.93276	-0.926619	0.0415945
Glyma.14G031400	Transmembrane protein 56	G7K374_MEDTR	8e-177	AT4G19645.2	TRAM, LAG1 and CLN8 (TLC) lipid-sensing domain containing protein	1e-140	5.41153	6.98927	1.57774	0.00108075		6.4736	5.54616	-0.927442	0.010505
Glyma.14G032700	Auxin response factor	I1M725_SOYBN	0	AT5G37020.1	auxin response factor 8	0	6.85224	7.87802	1.02578	0.0150531		7.96294	7.15113	-0.811808	0.000370815
Glyma.14G033400	DEAD-box ATP-dependent RNA helicase	G7KCY5_MEDTR	0	AT5G26742.1	DEAD box RNA helicase (RH3)	6e-163	9.67663	10.7173	1.0407	0.00129168		9.50509	9.95086	0.445769	0.0229955
Glyma.14G036100	LAS1-like protein	G7KCV9_MEDTR	0	AT5G12220.1	las1-like family protein	4e-113	6.28949	7.39768	1.10819	0.0185243		6.67873	6.50663	-0.172099	0.752692
Glyma.14G062500	Adenylosuccinate-AMP lyase	Q8VZX0_VIGUN	0	AT1G36280.1	L-Aspartase-like family protein	0	8.29746	9.42401	1.12654	0.000975341		8.51347	8.53405	0.020585	0.936945
Glyma.14G063700	HSP18.1B	H6TB47_CITLA	1e-83	AT1G53540.1	HSP20-like chaperones superfamily protein	1e-77	13.4073	15.0418	1.63453	1.20084e-05		12.1281	13.6436	1.51552	8.25e-05
Glyma.14G063800	17.7 kDa class I small heat shock protein	B4X941_VIGUN	2e-79	AT1G53540.1	HSP20-like chaperones superfamily protein	6e-74	13.4817	14.6709	1.18924	0.00633177		11.8536	14.0158	2.16219	2.2e-07
Glyma.14G065700	Mitochondrial glycoprotein	B4FZA1_MAIZE	2e-75	AT3G55605.1	Mitochondrial glycoprotein family protein	2e-68	6.95976	8.21755	1.25779	0.00337552		6.84863	7.12933	0.28071	0.489812
Glyma.14G070200	-	-	-	AT3G60810.1	unknown protein; CONTAINS InterPro DOMAIN/s: Protein of unknown function DUF1499 (InterPro:IPR010865); Has 444	2e-90	5.15524	6.9998	1.84456	0.00030659		5.54428	5.07439	-0.469892	0.368125
Glyma.14G073700	F18O14.27	D7KI34_ARALL	0	AT1G19520.1	pentatricopeptide (PPR) repeat-containing protein	0	6.69227	7.88927	1.197	0.00693073		7.89831	6.98239	-0.915926	0.0146582
Glyma.14G078200	Gb|AAC32911.1	Q9FMZ8_ARATH	0	AT5G42660.1	Protein of unknown function (DUF616)	0	3.51375	5.0199	1.50615	0.0394802		4.60124	3.51276	-1.08848	0.0787467
Glyma.14G080400	-	-	-	AT5G42690.2	Protein of unknown function, DUF547	2e-161	7.92802	9.08321	1.15519	0.00142546		9.43652	8.27409	-1.16243	1.04e-07
Glyma.14G088800	Mitochondrial outer membrane protein porin (Fragment)	G7ICB9_MEDTR	9e-154	AT5G67500.1	voltage dependent anion channel 2	2e-109	7.09694	8.20703	1.11009	0.0270143		6.83091	7.28195	0.451044	0.397487
Glyma.14G096800	Heat shock transcription factor HSFA2	I1JTX5_SOYBN	3e-165	AT2G26150.1	heat shock transcription factor A2	2e-122	5.35691	6.93776	1.58086	0.00140622		5.07839	5.34186	0.263474	0.697545
Glyma.14G099900	17.9 kDa class II heat shock protein	HSP21_SOYBN	1e-93	AT5G12020.1	17.6 kDa class II heat shock protein	6e-56	8.41933	12.109	3.68964	3.69774e-33		4.09622	9.24532	5.14909	3.36e-26
Glyma.14G100000	17.9 kDa class II heat shock protein	HSP21_SOYBN	5e-95	AT5G12020.1	17.6 kDa class II heat shock protein	5e-57	7.90162	10.2014	2.29978	1.47291e-12		4.35068	9.22688	4.8762	7.88e-27
Glyma.14G102500	BTB/POZ domain-containing protein	G7I878_MEDTR	0	AT4G31820.1	Phototropic-responsive NPH3 family protein	0	7.70881	8.90078	1.19197	0.00073969		6.53361	8.12658	1.59296	1.15e-13
Glyma.14G124500	60S ribosomal protein L7A-like	Q2VCI3_SOLTU	4e-18	AT2G47610.1	Ribosomal protein L7Ae/L30e/S12e/Gadd45 family protein	3e-20	4.72105	6.04622	1.32517	0.026694		5.70621	4.86538	-0.840828	0.0641354
Glyma.14G138300	Galactokinase like protein	G7I565_MEDTR	0	AT4G16130.1	arabinose kinase	0	5.94219	7.6837	1.74151	0.000251599		8.41185	6.357	-2.05485	7.64e-07
Glyma.14G140400	Truncated hemoglobin	A2TDC3_9ROSI	2e-104	AT4G32690.1	hemoglobin 3	3e-94	7.64761	10.2765	2.62885	1.86251e-07		6.72929	7.04137	0.312083	0.699412
Glyma.14G186800	-	-	-	AT5G05190.1	Protein of unknown function (DUF3133)	1e-19	4.13309	5.9091	1.776	0.00355968		4.16779	3.92744	-0.240348	0.728066
Glyma.14G189900	MLP3.11 protein	Q9SSE4_ARATH	0	AT3G07660.1	Kinase-related protein of unknown function (DUF1296)	0	6.86391	7.93684	1.07293	0.0409368		8.17876	7.2089	-0.969858	0.0559621
Glyma.14G190200	Ribonuclease E	G7KE17_MEDTR	0	AT2G04270.1	RNAse E/G-like	0	6.79614	7.83404	1.0379	0.0300661		8.04277	7.12163	-0.921136	0.0160749
Glyma.14G190300	RING-H2 finger protein ATL4K	G7J8T2_MEDTR	4e-72	AT2G04240.2	RING/U-box superfamily protein	3e-58	6.63619	7.64897	1.01278	0.0202244		7.68012	6.92749	-0.752631	0.00124061
Glyma.14G190800	Histone H4	K7M9J2_SOYBN	2e-65	AT5G59970.1	Histone superfamily protein	7e-67	7.38742	8.7078	1.32038	0.00025162		6.8687	7.60678	0.738084	0.00137182
Glyma.14G214800	Peroxisomal small heat shock protein	B0M1A7_SOYBN	3e-91	AT5G37670.1	HSP20-like chaperones superfamily protein	1e-56	7.51003	9.1072	1.59717	2.51373e-05		5.33995	8.17558	2.83563	1.87e-19
Glyma.14G215300	-	-	-	AT5G16720.1	Protein of unknown function, DUF593	3e-85	3.20552	5.04907	1.84355	0.0122267		1.26754	2.65095	1.38341	0.121123
Glyma.14G216300	Cysteine proteinase	O24322_PHAVU	0	AT4G39090.1	Papain family cysteine protease	0	7.96345	9.24418	1.28074	0.00449963		9.11974	8.23046	-0.889281	0.0581525
Glyma.14G222700	Prolyl oligopeptidase family protein	B9GQ52_POPTR	0	AT1G76140.1	Prolyl oligopeptidase family protein	0	4.43479	7.77249	3.3377	9.65204e-10		4.57348	3.55867	-1.01482	0.18441
Glyma.15G007700	Methyl-CpG-binding domain-containing protein 10	MBD10_ARATH	7e-49	AT1G15340.1	methyl-CPG-binding domain 10	7e-52	6.25255	7.84038	1.58783	9.60373e-05		7.02608	6.37591	-0.650171	0.0365722
Glyma.15G017900	Zinc phosphodiesterase ELAC protein	G7IUN1_MEDTR	0	AT3G16260.1	tRNAse Z4	0	8.03981	9.28439	1.24458	0.000839633		8.97254	8.2863	-0.686235	0.0225611
Glyma.15G037300	Telomeric repeat-binding protein	G7IHQ2_MEDTR	0	AT1G07540.1	TRF-like 2	1e-122	4.45854	6.11212	1.65359	0.00678728		6.64543	4.79498	-1.85044	0.000476268
Glyma.15G040300	Histone H2A	I1MDH5_SOYBN	1e-97	AT5G02560.1	histone H2A 12	5e-81	6.49092	7.59579	1.10487	0.011657		6.69085	6.71153	0.0206836	0.956681
Glyma.15G043200	Histone H4	K7M9J2_SOYBN	2e-65	AT5G59970.1	Histone superfamily protein	7e-67	7.79098	9.2835	1.49252	0.000119723		7.22888	7.92592	0.697034	0.0619275
Glyma.15G048200	Ribosomal protein L10	A2Q489_MEDTR	2e-139	AT1G25260.1	Ribosomal protein L10 family protein	2e-118	6.78186	7.80113	1.01928	0.0180142		7.06227	7.02163	-0.0406467	0.895809
Glyma.15G048300	Lung seven transmembrane receptor	A2Q492_MEDTR	0	AT2G01070.1	Lung seven transmembrane receptor family protein	0	6.34612	7.53162	1.1855	0.00998432		7.5611	6.62018	-0.940924	0.00461881
Glyma.15G051700	RNA export	G7INS2_MEDTR	0	AT1G80670.1	Transducin/WD40 repeat-like superfamily protein	0	5.74392	6.79087	1.04695	0.0407485		6.21353	5.96669	-0.246839	0.476191
Glyma.15G052300	Protein phosphatase	G7INT7_MEDTR	0	AT4G33500.1	Protein phosphatase 2C family protein	8e-88	7.42111	9.29715	1.87604	1.94463e-08		8.35517	7.49576	-0.859416	8.17e-05
Glyma.15G056100	Dyskerin family protein	B9IHV1_POPTR	0	AT3G57150.1	homologue of NAP57	0	8.86764	10.1073	1.23968	0.000652191		10.3883	9.217	-1.17132	0.000357545
Glyma.15G061900	Metal transporter CNNM4	G7JTY3_MEDTR	0	AT2G14520.1	CBS domain-containing protein with a domain of unknown function (DUF21)	0	7.51333	9.07832	1.56499	5.7517e-06		7.18054	7.63173	0.451184	0.183357
Glyma.15G077700	DnaJ homolog subfamily B member	A2Q505_MEDTR	0	AT2G20560.1	DNAJ heat shock family protein	0	10.8351	12.1658	1.33076	0.000440838		9.27383	11.317	2.04315	2.55e-09
Glyma.15G096800	Protein kinase-like protein	G7ISG9_MEDTR	0	AT5G18610.2	Protein kinase superfamily protein	0	7.07172	8.07496	1.00324	0.0159933		8.31655	7.39497	-0.921576	5.69e-05
Glyma.15G106500	Pentatricopeptide repeat-containing protein	D7KVE2_ARALL	2e-153	AT1G61870.1	pentatricopeptide repeat 336	3e-156	7.27938	8.64729	1.36791	0.000698018		7.72209	7.43738	-0.284711	0.43717
Glyma.15G125900	Magnesium transporter CorA-like family protein	F4I348_ARATH	0	AT1G29820.2	Magnesium transporter CorA-like family protein	0	4.96986	6.75537	1.78551	0.000796962		4.32233	4.84106	0.518731	0.319037
Glyma.15G129100	Pre-mRNA-processing factor	G7IJV2_MEDTR	9e-154	AT4G05410.1	Transducin/WD40 repeat-like superfamily protein	1e-99	7.29143	8.41384	1.12242	0.0102875		7.16324	7.50078	0.337538	0.430361
Glyma.15G136400	YTH domain family protein	G7IKZ4_MEDTR	0	AT1G48110.2	evolutionarily conserved C-terminal region 7	5e-179	8.40146	9.73471	1.33325	7.69948e-05		8.42399	8.58168	0.157698	0.563114
Glyma.15G140000	Phytochrome	I1MGE5_SOYBN	0	AT2G18790.1	phytochrome B	0	6.62419	8.30209	1.6779	2.58687e-05		7.41117	6.71318	-0.697995	0.0284549
Glyma.15G148200	Protein arginine N-methyltransferase	G7JLH5_MEDTR	0	AT5G49020.1	protein arginine methyltransferase 4A	0	7.04385	8.16867	1.12481	0.00979506		7.8158	7.28562	-0.530174	0.102773
Glyma.15G171300	DnaJ homolog subfamily B member	A2Q505_MEDTR	2e-125	AT2G20560.1	DNAJ heat shock family protein	3e-125	5.20926	6.33111	1.12185	0.0451981		3.77953	5.60861	1.82908	4.37e-05
Glyma.15G206200	Response regulator	U6EG29_POPCA	0	AT2G25180.1	response regulator 12	6e-126	7.75205	8.94839	1.19634	0.000698018		7.58811	7.97623	0.388121	0.0655876
Glyma.15G229400	mRNA, clone: RTFL01-01-A04	E4MVG7_THEHA	4e-22	AT3G12320.1	unknown protein; BEST Arabidopsis thaliana protein match is: unknown protein (TAIR:AT5G06980.4); Has 102 Blast	3e-19	7.24534	8.25454	1.00921	0.021591		7.68817	7.49509	-0.193079	0.644565
Glyma.15G254100	Ribosomal L1 domain-containing protein	G7IGY3_MEDTR	5e-145	AT3G58660.1	Ribosomal protein L1p/L10e family	1e-114	8.02992	9.40365	1.37373	0.000118998		8.30634	8.19856	-0.10778	0.697178
Glyma.15G255600	Genomic DNA, chromosome 3, P1 clone: MGH6	Q9LSI3_ARATH	0	AT3G12940.1	2-oxoglutarate (2OG) and Fe(II)-dependent oxygenase superfamily protein	0	6.16708	7.17706	1.00998	0.0345216		6.85019	6.42764	-0.42255	0.138208
Glyma.15G256500	S-RNase binding protein	G7IH38_MEDTR	1e-113	AT3G12920.1	SBP (S-ribonuclease binding protein) family protein	2e-84	8.72295	10.0509	1.32791	0.00533276		7.77402	8.91045	1.13643	0.0411082
Glyma.15G256800	Elongation factor EF-2	G7IH34_MEDTR	0	AT1G56070.1	Ribosomal protein S5/Elongation factor G/III/V family protein	0	5.8261	6.94982	1.12372	0.026449		3.22364	6.94887	3.72523	1.56e-13
Glyma.15G262600	OSJNBa0070C17.17 protein	Q7XLD2_ORYSJ	6e-77	AT1G79510.2	Uncharacterized conserved protein (DUF2358)	2e-124	5.78942	7.12566	1.33624	0.00406229		5.97779	5.92447	-0.0533217	0.896555
Glyma.15G269900	Pentatricopeptide repeat-containing protein	G7IS14_MEDTR	2e-71	AT5G09320.1	Vacuolar sorting protein 9 (VPS9) domain	5e-19	8.2507	9.39636	1.14566	0.00114477		8.13877	8.48459	0.345811	0.150926
Glyma.16G006700	ELF4-like protein	C6ZKI2_MEDTR	1e-65	AT1G17455.2	ELF4-like 4	4e-51	5.79034	7.81465	2.02432	1.34914e-06		5.58566	5.66778	0.0821214	0.855846
Glyma.16G010200	Tetratricopeptide repeat protein	G7L8A8_MEDTR	3e-170	AT3G14110.2	Tetratricopeptide repeat (TPR)-like superfamily protein	1e-118	6.1792	7.22383	1.04463	0.0371791		7.27194	6.48052	-0.791421	0.0537253
Glyma.16G015600	Kinesin-4	G7L9X4_MEDTR	2e-132	AT1G53760.1	unknown protein; FUNCTIONS IN: molecular_function unknown; INVOLVED IN: biological_process unknown; LOCATED IN:	3e-112	6.02261	7.76864	1.74602	3.15814e-05		5.82369	6.01897	0.195281	0.624069
Glyma.16G016200	Ribosome production factor	G7ZZ42_MEDTR	0	AT4G01560.1	Ribosomal RNA processing Brix domain protein	0	7.86124	8.93727	1.07603	0.00329799		7.7957	8.10923	0.313532	0.204681
Glyma.16G029400	-	-	-	AT4G05400.2	copper ion binding	1e-82	7.17222	8.69435	1.52213	9.02079e-05		5.96716	7.41879	1.45163	4.37e-05
Glyma.16G030000	BCL-2 associated athanogene 6A	U3LTJ1_SOYBN	0	AT2G46240.1	BCL-2-associated athanogene 6	6e-40	12.7777	13.7848	1.00715	0.0212008		11.4687	13.2491	1.78032	4.73e-05
Glyma.16G030200	Protein ABIL1	G7L308_MEDTR	9e-148	AT2G46225.1	ABI-1-like 1	4e-131	8.7975	10.3152	1.51767	1.67089e-06		7.11404	9.30759	2.19355	1.17e-27
Glyma.16G038400	RNA binding protein	D7LXP1_ARALL	0	AT5G17930.1	MIF4G domain-containing protein / MA3 domain-containing protein	2e-09	10.18	11.3931	1.21306	0.000117639		9.50873	10.4748	0.966032	1.39e-06
Glyma.16G042800	RNA-binding protein	G7KZE1_MEDTR	0	AT1G09230.1	RNA-binding (RRM/RBD/RNP motifs) family protein	2e-170	9.04639	10.1444	1.098	0.00283287		8.56349	9.32548	0.761994	0.0108658
Glyma.16G046000	DEAD/DEAH box helicase family protein	B9IA74_POPTR	0	AT3G02060.1	DEAD/DEAH box helicase, putative	0	8.77076	9.90511	1.13435	0.00349642		9.5994	9.03342	-0.565971	0.101969
Glyma.16G049000	GA protein	Q41016_PEA	4e-57	AT3G26740.1	CCR-like	2e-29	9.37933	11.6355	2.25615	2.54387e-14		11.1831	9.52475	-1.65839	1.85e-10
Glyma.16G050500	Protein AUXIN SIGNALING F-BOX	G7KW81_MEDTR	0	AT1G12820.1	auxin signaling F-box 3	0	5.62778	6.84805	1.22027	0.0204724		8.5243	6.24647	-2.27783	2.03e-11
Glyma.16G082400	Protein transport protein SEC23	G7LEA6_MEDTR	0	AT2G21630.1	Sec23/Sec24 protein transport family protein	0	5.74655	6.8214	1.07485	0.0343676		7.07133	6.05171	-1.01961	0.000174988
Glyma.16G084000	LOB domain protein 25	B9GI56_POPTR	7e-21	AT3G27650.1	LOB domain-containing protein 25	3e-19	10.5735	11.9158	1.34227	1.02569e-05		9.21047	11.0267	1.81622	1.39e-29
Glyma.16G084100	Exocyst complex component Sec15 family protein	B9H8R1_POPTR	0	AT3G56640.1	exocyst complex component sec15A	0	4.31426	5.8739	1.55964	0.0290642		2.55664	4.19057	1.63394	0.0611251
Glyma.16G091400	DNA-directed RNA polymerase	K7MG42_SOYBN	0	AT1G68990.1	male gametophyte defective 3	0	8.13098	9.15973	1.02875	0.010758		8.74464	8.39468	-0.349959	0.327801
Glyma.16G091500	DNA-directed RNA polymerase	V7CDX2_PHAVU	1e-95	AT1G68990.1	male gametophyte defective 3	3e-83	6.71518	7.95289	1.2377	0.0022243		6.71841	6.9029	0.184494	0.577768
Glyma.16G094300	Y3IP1 (Fragment)	E5KCJ9_TOBAC	2e-37	AT5G44650.1	Encodes a chloroplast protein that induces tolerance to multiple environmental stresses and reduces	5e-86	6.86329	7.9945	1.13121	0.00482084		6.98288	7.08335	0.10047	0.730684
Glyma.16G095500	U2-associated protein SR140	G7LJD1_MEDTR	0	AT5G25060.1	RNA recognition motif (RRM)-containing protein	0	10.7829	11.8396	1.0567	0.0126343		10.5825	11.0231	0.440605	0.324109
Glyma.16G096700	Actin-6	A8WB20_9ORYZ	0	AT5G56180.1	actin-related protein 8	0	8.7651	9.7869	1.02181	0.0110555		8.0517	9.09384	1.04214	0.00212157
Glyma.16G123900	F-box protein	G7LB69_MEDTR	4e-128	AT4G35930.1	F-box family protein	1e-92	7.02799	8.07781	1.04981	0.0127692		6.82086	7.27524	0.454378	0.089007
Glyma.16G126300	26S proteasome non-ATPase regulatory subunit 4-like isoform 1	V5N8Q8_PHAVU	0	AT4G38630.1	regulatory particle non-ATPase 10	2e-168	7.10634	8.19758	1.09124	0.0126758		8.0169	7.36883	-0.648071	0.0349407
Glyma.16G127800	Coiled-coil domain-containing protein MTMR15	G7KUQ4_MEDTR	1e-40	AT1G48360.2	zinc ion binding;nucleic acid binding;hydrolases, acting on acid anhydrides, in phosphorus-containing anhydride	3e-32	6.24107	7.4062	1.16513	0.0109379		7.23012	6.48528	-0.744839	0.0175075
Glyma.16G135000	mRNA, clone: RTFL01-19-N09	E4MWY4_THEHA	1e-108	AT3G50910.1	unknown protein; BEST Arabidopsis thaliana protein match is: unknown protein (TAIR:AT5G66480.1); Has 76 Blast h	5e-104	8.98673	10.042	1.05531	0.00252073		8.81349	9.25091	0.437423	0.091206
Glyma.16G144700	Prolyl oligopeptidase family protein	Q9FGD4_ARATH	0	AT5G66960.1	Prolyl oligopeptidase family protein	0	6.5014	8.20611	1.70471	1.00235e-05		6.43277	6.5288	0.0960298	0.849605
Glyma.16G157200	F14O23.23 protein	Q9M9G1_ARATH	5e-124	AT1G71850.1	Ubiquitin carboxyl-terminal hydrolase family protein	6e-127	5.31975	6.75662	1.43687	0.00424198		5.99983	5.43531	-0.564523	0.184298
Glyma.16G178800	Heat shock protein	Q71EE1_HEVBR	0	AT5G52640.1	heat shock protein 90.1	0	12.7177	14.5187	1.80107	3.41123e-09		9.49661	14.1397	4.64304	2.73e-95
Glyma.16G178900	Glutamine cyclotransferase family protein	B9MX43_POPTR	8e-121	AT4G25720.1	glutaminyl cyclase	6e-112	5.71662	8.08076	2.36414	1.05138e-07		5.20703	5.39562	0.188591	0.692377
Glyma.16G203600	1-aminocyclopropane-1-carboxylate synthase	G8E0Q0_GOSHI	0	AT5G51690.1	1-amino-cyclopropane-1-carboxylate synthase 12	0	4.64591	6.52213	1.87622	0.000515411		3.65021	4.44747	0.797262	0.1978
Glyma.16G206200	Hsp22.5	Q39820_SOYBN	3e-137	AT4G10250.1	HSP20-like chaperones superfamily protein	8e-81	5.62505	6.78717	1.16213	0.0429812		2.70459	6.81666	4.11207	5.4e-10
Glyma.16G210500	Receptor-like protein kinase	G7KPN7_MEDTR	0	AT5G25930.1	Protein kinase family protein with leucine-rich repeat domain	0	7.67873	9.14217	1.46344	0.00024144		7.1318	7.8298	0.697993	0.0760437
Glyma.16G218200	Cyclic nucleotide gated channel	G7K6G2_MEDTR	0	AT3G17700.1	cyclic nucleotide-binding transporter 1	0	5.8695	7.01939	1.14989	0.0225342		7.34316	6.1796	-1.16356	0.000139326
Glyma.17G003700	Abhydrolase domain-containing protein	G7ISP2_MEDTR	0	AT4G17150.1	alpha/beta-Hydrolases superfamily protein	0	4.74168	6.02421	1.28253	0.0340611		5.82188	4.92149	-0.900386	0.063806
Glyma.17G006100	Oligopeptide transporter 3	E9NRB6_NOCCA	0	AT4G16370.1	oligopeptide transporter	0	5.63413	7.12311	1.48898	0.00121795		5.63327	5.70546	0.0721872	0.869374
Glyma.17G012200	U3 small nucleolar RNA-associated protein-like protein	G7JJ94_MEDTR	0	AT4G28200.1	FUNCTIONS IN: molecular_function unknown; INVOLVED IN: RNA processing; LOCATED IN: intracellular; EXPRESSED IN:	0	5.83969	7.26307	1.42339	0.00367566		5.95929	5.91816	-0.0411334	0.94333
Glyma.17G021700	Serine/arginine rich splicing factor	T2DNE1_PHAVU	9e-86	AT5G18810.1	SC35-like splicing factor 28	3e-52	10.1432	11.2107	1.0675	0.00127486		10.0834	10.4029	0.319476	0.165504
Glyma.17G029200	Phosphatase 2C family protein	B9I7A6_POPTR	2e-175	AT5G27930.2	Protein phosphatase 2C family protein	2e-162	8.04332	9.04369	1.00037	0.00769323		6.74412	8.56701	1.8229	2.77e-20
Glyma.17G029600	Pumilio/Puf RNA-binding domain-containing family protein	B9N014_POPTR	0	AT3G16810.1	pumilio 24	0	9.41723	10.5099	1.0927	0.000663704		9.29407	9.67541	0.38133	0.114148
Glyma.17G047700	TIFY transcription factor	L7T124_PHAVU	1e-80	AT1G19180.1	jasmonate-zim-domain protein 1	4e-53	4.81665	6.07127	1.25462	0.0360105		6.28236	5.0802	-1.20216	0.00225025
Glyma.17G062100	Hydroxyproline-rich glycoprotein family protein	D7L2S9_ARALL	2e-45	AT2G18910.1	hydroxyproline-rich glycoprotein family protein	7e-49	6.8166	7.86102	1.04442	0.0131355		6.29344	7.09203	0.798592	0.0450474
Glyma.17G062500	Protein VERNALIZATION INSENSITIVE	G7JVD5_MEDTR	0	AT4G30200.3	vernalization5/VIN3-like	0	8.29173	10.5762	2.28445	3.5985e-13		6.59064	8.39023	1.79959	1.27e-08
Glyma.17G063200	Histone H4	K7M9J2_SOYBN	2e-65	AT5G59970.1	Histone superfamily protein	7e-67	3.46561	5.72495	2.25934	0.000459276		6.01547	3.62431	-2.39116	8.14e-05
Glyma.17G065600	FGGY carbohydrate kinase domain-containing protein	G7JD18_MEDTR	0	AT4G30310.2	FGGY family of carbohydrate kinase	0	6.52233	7.55152	1.02919	0.0221749		7.43423	6.79556	-0.638667	0.0286757
Glyma.17G072200	Cellulose synthase catalytic subunit	G7JFJ6_MEDTR	0	AT5G17420.1	Cellulose synthase family protein	0	5.58606	7.56658	1.98052	4.47436e-05		2.95528	6.08891	3.13363	3.93e-07
Glyma.17G072500	Eukaryotic initiation factor iso-4F subunit p82-34	G7JFK4_MEDTR	0	AT5G57870.2	MIF4G domain-containing protein / MA3 domain-containing protein	0	9.44862	10.4816	1.03293	0.00775354		10.3182	9.73863	-0.579567	0.0791054
Glyma.17G074700	RNA polymerase II C-terminal domain phosphatase-like 4	CPL4_ARATH	2e-170	AT5G58003.1	C-terminal domain phosphatase-like 4	3e-173	5.60827	6.6719	1.06363	0.0451981		5.99061	5.81133	-0.17928	0.71746
Glyma.17G077500	Heat shock protein	Q39889_SOYBN	0	AT1G74310.1	heat shock protein 101	0	4.6031	8.11408	3.51097	1.00924e-12		1.11231	3.66446	2.55215	0.00195396
Glyma.17G079200	Nuclear transport factor 2 family protein	B9N049_POPTR	1e-153	AT5G60980.1	Nuclear transport factor 2 (NTF2) family protein with RNA binding (RRM-RBD-RNP motifs) domain	2e-130	5.84445	6.94817	1.10372	0.0248541		6.62547	6.08131	-0.544157	0.157413
Glyma.17G084700	JOKA2	F8RP79_TOBAC	8e-133	AT4G24690.1	ubiquitin-associated (UBA)/TS-N domain-containing protein / octicosapeptide/Phox/Bemp1 (PB1) domain-containing	2e-119	9.5003	10.7002	1.19993	0.00624145		9.69989	9.68983	-0.0100612	0.986388
Glyma.17G088200	U3 small nucleolar ribonucleoprotein	T2FD46_NICBE	6e-124	AT5G66540.1	FUNCTIONS IN: molecular_function unknown; INVOLVED IN: rRNA processing; LOCATED IN: cytosol, nucleolus, nucleus	2e-153	6.1777	7.77962	1.60192	0.000160217		7.07535	6.31783	-0.757513	0.0922159
Glyma.17G091200	OSJNBb0048E02.14 protein	Q7XUY4_ORYSJ	2e-99	-	-	-	6.19185	7.4072	1.21535	0.00805526		4.9248	6.5559	1.63111	0.00124342
Glyma.17G094400	MYB transcription factor MYB176	Q0PJH8_SOYBN	2e-170	AT1G74840.2	Homeodomain-like superfamily protein	6e-54	7.84052	8.8759	1.03539	0.0169223		7.38325	8.11549	0.732243	0.0156139
Glyma.17G102000	Exosome complex exonuclease RRP41	G7L401_MEDTR	2e-166	AT3G61620.2	3'-5'-exoribonuclease family protein	1e-140	5.89472	6.97772	1.083	0.0316812		5.73973	6.09448	0.354759	0.396842
Glyma.17G105700	116 kDa U5 small nuclear ribonucleoprotein component	G7JHS5_MEDTR	0	AT1G06220.1	Ribosomal protein S5/Elongation factor G/III/V family protein	0	7.54916	8.57663	1.02747	0.014828		8.46383	7.83483	-0.628996	0.0487734
Glyma.17G112100	Protein kinase 2B	G7JE78_MEDTR	0	AT5G15080.1	Protein kinase superfamily protein	2e-177	7.72925	8.73193	1.00268	0.00754268		6.39701	8.25312	1.85611	4.17e-09
Glyma.17G114700	SPX domain-containing protein 2	E5D6S6_PHAVU	5e-165	AT2G26660.1	SPX domain gene 2	1e-126	7.62917	8.70856	1.07938	0.0039721		8.34531	7.89229	-0.453025	0.112095
Glyma.17G117600	Mediator of RNA polymerase II transcription subunit 17	MED17_ARATH	0	AT5G20170.1	RNA polymerase II transcription mediators	0	7.07272	8.30681	1.23409	0.00437719		7.58816	7.26882	-0.319339	0.44251
Glyma.17G124400	Protein DEHYDRATION-INDUCED 19 homolog 5	DI195_ORYSJ	1e-17	AT1G56280.1	drought-induced 19	9e-15	9.197	10.2947	1.09767	0.00472284		8.83491	9.44984	0.614926	0.0762092
Glyma.17G128000	Malate synthase	I1MUM7_SOYBN	0	AT5G03860.2	malate synthase	0	13.0434	14.8384	1.79509	1.18745e-06		12.0943	13.1159	1.02157	0.0356254
Glyma.17G142500	-	-	-	AT4G17310.1	unknown protein; LOCATED IN: chloroplast; EXPRESSED IN: 9 plant structures; EXPRESSED DURING: LP.04 four leaves	3e-24	4.94768	6.4772	1.52953	0.00595137		5.33613	4.95686	-0.379274	0.457505
Glyma.17G142600	DUF246 domain-containing protein	G7JIV4_MEDTR	0	AT4G16650.1	O-fucosyltransferase family protein	0	6.85268	8.1116	1.25892	0.00319457		6.77152	7.0279	0.256379	0.51855
Glyma.17G152600	Anthranilate N-hydroxycinnamoyl/benzoyltransferase	G8A1G0_MEDTR	2e-161	AT5G67150.1	HXXXD-type acyl-transferase family protein	5e-109	6.48666	8.48706	2.0004	1.94912e-07		4.92676	6.63969	1.71293	3.48e-06
Glyma.17G153200	Ribose-phosphate pyrophosphokinase	G7JHM7_MEDTR	0	AT2G35390.2	Phosphoribosyltransferase family protein	0	6.72956	7.76612	1.03656	0.0145372		7.36283	6.98669	-0.376147	0.132417
Glyma.17G153900	Pentatricopeptide repeat-containing protein	G7JGI1_MEDTR	0	AT5G46580.1	pentatricopeptide (PPR) repeat-containing protein	0	5.83057	6.90229	1.07172	0.0443798		8.95041	6.54889	-2.40152	1.02e-22
Glyma.17G171100	Caffeoyl CoA O-methyltransferase	T2DPE8_PHAVU	7e-163	AT4G34050.1	S-adenosyl-L-methionine-dependent methyltransferases superfamily protein	2e-129	6.57341	7.694	1.12059	0.0141154		7.14757	6.79566	-0.351911	0.280963
Glyma.17G178800	Serine/threonine protein kinase SAPK3	G7LGB9_MEDTR	0	AT5G66880.1	sucrose nonfermenting 1(SNF1)-related protein kinase 2.3	0	10.4613	11.5991	1.13782	0.00167859		9.96115	10.7295	0.768391	0.0126011
Glyma.17G188300	ABC1 family protein	D7M390_ARALL	0	AT5G24810.1	ABC1 family protein	0	7.34788	8.85634	1.50846	2.81599e-05		7.15877	7.46906	0.310286	0.5263
Glyma.17G212500	Galactosyltransferase family protein	D7MAR5_ARALL	1e-171	AT4G32120.1	Galactosyltransferase family protein	1e-172	5.81618	6.90145	1.08527	0.0428658		5.9263	6.00575	0.0794513	0.888184
Glyma.17G224900	17.9 kDa class II heat shock protein	HSP21_SOYBN	3e-114	AT5G12020.1	17.6 kDa class II heat shock protein	6e-55	4.9726	8.69924	3.72664	7.80852e-15		1.85385	4.04409	2.19024	0.00832212
Glyma.17G242400	Alpha-amylase	Q9ZP43_PHAVU	0	AT4G25000.1	alpha-amylase-like	0	4.65996	6.86269	2.20273	3.8688e-05		6.27592	4.67658	-1.59934	0.00350449
Glyma.18G002700	-	-	-	AT4G14000.1	Putative methyltransferase family protein	7e-119	8.25597	9.46602	1.21005	0.00117826		7.79446	8.49183	0.697373	0.0247813
Glyma.18G003100	O-glucosyltransferase	G7JAT9_MEDTR	0	AT4G15550.1	indole-3-acetate beta-D-glucosyltransferase	2e-151	8.88196	10.0123	1.13033	0.00147338		8.25518	9.18098	0.925792	1.07e-05
Glyma.18G003700	Cystatin	Q84XY6_MALDO	2e-35	AT2G31980.1	PHYTOCYSTATIN 2	7e-29	11.4174	12.765	1.34759	0.00043916		9.93965	11.8564	1.91674	9.83e-09
Glyma.18G024600	Ferritin	I1MYZ8_SOYBN	0	AT2G40300.1	ferritin 4	6e-126	6.94066	8.27905	1.33838	0.0021511		7.47086	7.1041	-0.366756	0.395872
Glyma.18G036300	Phosphoribosylformylglycinamidine synthase	Q84XV9_SOYBN	0	AT1G74260.1	purine biosynthesis 4	0	6.41716	7.44361	1.02645	0.0358861		8.89925	6.99287	-1.90638	1.2e-08
Glyma.18G048000	OO_Ba0013J05-OO_Ba0033A15.14 protein	D0ABF7_9ORYZ	5e-61	AT5G37010.1	unknown protein; FUNCTIONS IN: molecular_function unknown; INVOLVED IN: N-terminal protein myristoylation; EXPR	2e-69	4.7167	6.58152	1.86482	0.000387818		2.40446	4.97182	2.56736	0.0010129
Glyma.18G049200	50S ribosomal protein L17, chloroplastic	RK17_TOBAC	3e-99	AT3G54210.1	Ribosomal protein L17 family protein	3e-94	6.4173	7.57014	1.15284	0.00797642		7.38183	6.67799	-0.703835	0.00564673
Glyma.18G058700	-	-	-	AT5G58510.1	unknown protein; FUNCTIONS IN: molecular_function unknown; INVOLVED IN: biological_process unknown; LOCATED IN:	0	6.43434	7.45717	1.02283	0.0333685		7.52027	6.72909	-0.79118	0.0227464
Glyma.18G061100	Asparagine synthetase	K7MQ84_SOYBN	0	AT3G47340.1	glutamine-dependent asparagine synthase 1	0	9.78391	12.6077	2.82381	4.73682e-21		8.39452	9.49832	1.1038	0.0161721
Glyma.18G062200	Zinc finger CCCH domain-containing protein	G7JZH7_MEDTR	0	AT5G58620.1	zinc finger (CCCH-type) family protein	0	6.31564	7.4002	1.08456	0.0217276		5.75084	6.57394	0.823105	0.0142519
Glyma.18G067500	-	-	-	AT4G37300.1	maternal effect embryo arrest 59	4e-25	6.54027	8.39299	1.85272	3.02003e-06		6.51237	6.50611	-0.00625786	0.98728
Glyma.18G073200	Late embryogenesis abundant (LEA) hydroxyproline-rich glycoprotein family member	Q56Y59_ARATH	8e-78	AT4G26490.1	Late embryogenesis abundant (LEA) hydroxyproline-rich glycoprotein family	9e-81	3.90445	5.62248	1.71803	0.012392		4.20441	3.65824	-0.546169	0.36849
Glyma.18G075000	Nucleolar protein-like	Q9FG73_ARATH	0	AT4G26600.1	S-adenosyl-L-methionine-dependent methyltransferases superfamily protein	0	7.77742	9.20247	1.42505	2.29654e-05		8.29629	7.94882	-0.347466	0.320171
Glyma.18G090400	GrpE protein homolog	C6TCW7_SOYBN	0	AT4G26780.1	Co-chaperone GrpE family protein	4e-99	7.54581	8.95448	1.40867	5.13859e-05		7.36828	7.70589	0.337606	0.227015
Glyma.18G092900	GDP-L-galactose phosphorylase	G3E7M6_SOYBN	0	AT4G26850.1	mannose-1-phosphate guanylyltransferase (GDP)s;GDP-galactose:mannose-1-phosphate guanylyltransferases;GDP-g	0	10.6747	11.7764	1.10175	0.000341763		10.3593	10.9541	0.594867	1.47e-07
Glyma.18G093200	Imidazole glycerol phosphate synthase subunit hisF	B9SVA2_RICCO	0	AT4G26900.1	HIS HF	0	8.57421	9.95807	1.38386	1.29257e-05		7.69544	8.85504	1.1596	1.07e-09
Glyma.18G093300	NBS-containing resistance-like protein	G7J1I4_MEDTR	0	AT3G07040.1	NB-ARC domain-containing disease resistance protein	4e-100	5.84297	7.49208	1.64911	0.000294385		3.92796	6.26586	2.3379	6.17e-06
Glyma.18G116700	DEAD-box ATP-dependent RNA helicase	G7KCY5_MEDTR	0	AT3G22330.1	putative mitochondrial RNA helicase 2	0	5.97812	7.59335	1.61523	0.000212003		7.33881	6.1582	-1.18061	0.000317768
Glyma.18G117100	BZIP transcription factor bZIP36	Q39895_SOYBN	0	AT5G11260.1	Basic-leucine zipper (bZIP) transcription factor family protein	3e-55	4.45804	6.11981	1.66177	0.00610776		5.6799	4.52857	-1.15134	0.0238701
Glyma.18G132200	DEAD-box ATP-dependent RNA helicase	G7LEQ4_MEDTR	0	AT1G59990.1	DEA(D/H)-box RNA helicase family protein	0	7.20517	8.42794	1.22277	0.00600898		7.98007	7.42711	-0.552958	0.21483
Glyma.18G155100	Auxin-induced in root cultures protein	G7KY03_MEDTR	0	AT3G25290.2	Auxin-responsive family protein	1e-144	8.56053	9.80629	1.24576	0.000480864		8.42893	8.76631	0.337385	0.174067
Glyma.18G170800	Cyclin dependent kinase inhibitor	G7L186_MEDTR	7e-86	AT5G48820.1	inhibitor/interactor with cyclin-dependent kinase	8e-54	8.57915	9.70307	1.12392	0.000914701		7.3693	9.03735	1.66805	1.11e-14
Glyma.18G172200	Nucleolar MIF4G domain-containing protein 1	M7YYS0_TRIUA	1e-64	AT5G17930.1	MIF4G domain-containing protein / MA3 domain-containing protein	1e-60	4.43444	6.09929	1.66485	0.00515076		4.07264	4.28827	0.215637	0.736152
Glyma.18G187800	Succinate dehydrogenase subunit 4 family protein	B9HC44_POPTR	2e-79	AT5G02050.1	Mitochondrial glycoprotein family protein	5e-65	5.16998	6.48295	1.31297	0.0140026		6.96891	5.49258	-1.47633	7.45e-07
Glyma.18G216200	Leucine-rich repeat transmembrane protein kinase	U5FLE7_POPTR	0	AT5G58300.2	Leucine-rich repeat protein kinase family protein	0	3.43428	5.30993	1.87565	0.00693904		0.603906	3.23899	2.63508	0.00175825
Glyma.18G221700	4-hydroxy-tetrahydrodipicolinate synthase, chloroplastic	DAPA_SOYBN	0	AT2G45440.1	dihydrodipicolinate synthase	0	4.48133	5.97624	1.49491	0.013277		6.35539	4.74626	-1.60913	1.12e-05
Glyma.18G227400	Armadillo	A2Q5C9_MEDTR	0	AT2G45720.2	ARM repeat superfamily protein	0	7.88732	9.6579	1.77058	5.75896e-06		8.54509	7.95035	-0.594743	0.152568
Glyma.18G232900	2-oxo acid dehydrogenase, lipoyl-binding site	Q2HTJ2_MEDTR	0	AT4G00450.1	RNA polymerase II transcription mediators	0	8.21498	9.24801	1.03303	0.0359278		8.81248	8.46764	-0.344832	0.535493
Glyma.18G238500	Diacylglycerol kinase	G7L6P0_MEDTR	0	AT2G46090.1	Diacylglycerol kinase family protein	0	5.21338	6.33206	1.11868	0.0477679		6.0198	5.43498	-0.584816	0.112293
Glyma.18G240300	-	-	-	AT5G16520.1	unknown protein; Has 25 Blast hits to 25 proteins in 9 species: Archae - 0; Bacteria - 0; Metazoa - 0; Fungi -	0	6.57075	7.80343	1.23268	0.00664936		7.25477	6.77448	-0.48029	0.241161
Glyma.18G241700	Photosystem I reaction center subunit XI	Q2HW07_MEDTR	6e-115	AT4G12800.1	photosystem I subunit l	1e-100	6.87544	7.97383	1.0984	0.0242882		8.28871	7.21845	-1.07026	0.00892034
Glyma.18G242900	Serine carboxypeptidase-like protein	T2DLY2_PHAVU	0	AT4G12910.1	serine carboxypeptidase-like 20	0	3.8172	5.34724	1.53005	0.0359273		5.01466	3.9343	-1.08035	0.173087
Glyma.18G259700	Cell division protease ftsH-like protein	G7L1Y9_MEDTR	0	AT5G15250.1	FTSH protease 6	0	5.53124	8.03537	2.50413	1.88177e-08		4.05498	5.22441	1.16943	0.0226646
Glyma.18G266200	Histone H3.2	H32_WHEAT	1e-91	AT5G65360.1	Histone superfamily protein	5e-94	4.9701	6.4486	1.4785	0.0104737		3.62282	5.10057	1.47775	0.00381854
Glyma.18G284100	Probably inactive leucine-rich repeat receptor-like protein kinase	G7KUQ1_MEDTR	0	AT3G28040.1	Leucine-rich receptor-like protein kinase family protein	0	4.57172	6.00419	1.43247	0.0218496		3.92041	4.5528	0.632384	0.441673
Glyma.18G292300	Eukaryotic translation initiation factor 5	IF5_PHAVU	0	AT1G36730.1	Translation initiation factor IF2/IF5	3e-178	12.5973	13.7469	1.14959	0.000136884		12.0142	12.9021	0.887914	2.48e-12
Glyma.19G014000	Chloroplastic group IIA intron splicing facilitator CRS1	G7KJD3_MEDTR	0	AT3G01370.1	CRM family member 2	0	5.40921	6.62785	1.21863	0.0189359		5.86151	5.57503	-0.286484	0.607266
Glyma.19G021600	Cullin family protein	B9HJT6_POPTR	0	AT1G26830.1	cullin 3	0	8.55749	9.74033	1.18284	0.000294385		9.45812	8.82001	-0.638112	1.19e-05
Glyma.19G025800	Vesicle transport v-SNARE	A2Q3R8_MEDTR	6e-133	AT5G39510.1	Vesicle transport v-SNARE family protein	1e-115	6.41192	7.79158	1.37966	0.0018513		6.36333	6.53741	0.174073	0.625056
Glyma.19G026800	WRKY transcription factor 11-2 (Fragment)	G3FF78_9ROSI	8e-176	AT3G29185.1	Domain of unknown function (DUF3598)	1e-178	5.19784	6.69747	1.49963	0.00365145		4.77286	5.24232	0.469457	0.313651
Glyma.19G029400	Ribosome biogenesis protein WDR12 homolog	I1N6B4_SOYBN	0	AT5G15550.1	Transducin/WD40 repeat-like superfamily protein	0	8.53363	9.85061	1.31698	8.10318e-05		8.51863	8.72402	0.205384	0.422439
Glyma.19G046300	LOB domain-containing protein	G7KMR0_MEDTR	7e-114	AT3G02550.1	LOB domain-containing protein 41	1e-109	7.898	8.90576	1.00775	0.0368283		5.70247	8.81858	3.11612	4.01e-15
Glyma.19G061200	Monodehydroascorbate reductase family protein	B9GI50_POPTR	0	AT3G27820.1	monodehydroascorbate reductase 4	0	7.90114	9.20719	1.30605	0.000202142		7.72699	8.0926	0.365609	0.220684
Glyma.19G076300	SET domain protein	G7KNL1_MEDTR	0	AT5G14260.2	Rubisco methyltransferase family protein	0	7.38955	8.45936	1.06981	0.00557158		8.78607	7.72554	-1.06053	7.39e-08
Glyma.19G099000	S-acyltransferase	I1N7X5_SOYBN	0	AT3G26935.1	DHHC-type zinc finger family protein	0	7.43762	9.22836	1.79074	3.39691e-07		7.1672	7.46215	0.294949	0.409247
Glyma.19G107500	Exportin 1-like protein domain-containing protein	F4HNZ9_ARATH	0	AT1G12930.1	ARM repeat superfamily protein	0	5.54484	6.77898	1.23414	0.0462536		6.28701	5.7205	-0.566504	0.382093
Glyma.19G116000	Peptidase M50, mammalian sterol-regulatory element binding protein	A2Q1L2_MEDTR	0	AT5G35220.1	Peptidase M50 family protein	0	6.98706	8.29298	1.30591	0.000685988		6.74327	7.17449	0.431213	0.0829966
Glyma.19G120400	Homocitrate synthase	D0VY45_LOTJA	0	AT1G74040.1	2-isopropylmalate synthase 1	0	7.86122	9.27049	1.40927	2.7752e-05		7.57873	8.035	0.456267	0.0227089
Glyma.19G121400	Protein kinase family protein	Q9SLM4_ARATH	0	AT2G40980.1	Protein kinase superfamily protein	0	3.63378	5.27154	1.63776	0.0197878		5.4985	3.77221	-1.72629	0.000441674
Glyma.19G125100	Ubiquitin carboxyl-terminal hydrolase family protein	F4KEN0_ARATH	3e-173	AT5G45790.2	Ubiquitin carboxyl-terminal hydrolase family protein	3e-176	5.52828	6.66804	1.13976	0.0282802		6.18376	5.73539	-0.448366	0.321093
Glyma.19G127100	AAA family ATPase CDC48 subfamily	G7L5U3_MEDTR	0	AT3G56690.1	Cam interacting protein 111	6e-150	4.89957	6.14587	1.2463	0.0358328		5.77638	5.05771	-0.718674	0.118081
Glyma.19G151700	Pentatricopeptide repeat	Q2HRN6_MEDTR	0	AT2G30780.1	Tetratricopeptide repeat (TPR)-like superfamily protein	6e-150	5.52406	7.12848	1.60443	0.000663704		7.33316	5.77353	-1.55963	8.59e-07
Glyma.19G153200	Elongation factor Tu	I1N9E6_SOYBN	0	AT4G02930.1	GTP binding Elongation factor Tu family protein	0	8.54181	9.98905	1.44724	4.46596e-06		8.96505	8.70374	-0.26131	0.281392
Glyma.19G159100	Serine/threonine protein kinase Nek2	G7IDK6_MEDTR	0	AT3G63280.2	NIMA-related kinase 4	0	6.07317	7.43029	1.35712	0.00478659		5.74254	6.20231	0.459765	0.388329
Glyma.19G162100	Cytochrome P450 94A1	C94A1_VICSA	0	AT5G63450.1	cytochrome P450, family 94, subfamily B, polypeptide 1	1e-154	5.27081	6.44313	1.17232	0.0317767		7.00284	5.69472	-1.30812	0.0196839
Glyma.19G223300	Cathepsin B-like protein	T2DLX7_PHAVU	0	AT1G02305.1	Cysteine proteinases superfamily protein	0	10.891	13.2184	2.32738	1.15559e-16		10.8733	10.7655	-0.107823	0.87581
Glyma.19G224200	Phytochrome	C1PHB8_SOYBN	0	AT1G09570.1	phytochrome A	0	6.27613	7.66961	1.39348	0.000941582		5.97358	6.39081	0.417238	0.514231
Glyma.19G226900	GDSL esterase/lipase	G7KWH3_MEDTR	0	AT1G09390.1	GDSL-like Lipase/Acylhydrolase superfamily protein	6e-171	8.96273	10.221	1.25825	0.000111522		8.69155	9.18871	0.497163	0.0133531
Glyma.19G234100	Histone H2A (Fragment)	K7MZX7_SOYBN	1e-94	AT5G27670.1	histone H2A 7	2e-74	4.79964	6.49786	1.69822	0.00411739		3.75055	4.63319	0.882635	0.182507
Glyma.19G234800	DNA polymerase	G7KYM5_MEDTR	0	AT1G55040.1	zinc finger (Ran-binding) family protein	0	7.477	8.70022	1.22322	0.00174009		7.35507	7.67721	0.32214	0.346459
Glyma.19G244600	GDP-mannose 3',5'-epimerase	I1NC94_SOYBN	0	AT5G28840.2	GDP-D-mannose 3',5'-epimerase	0	9.3773	10.5852	1.20792	0.000446823		8.57469	9.69318	1.1185	1.39e-10
Glyma.20G001000	Atmap65-6	D7LPX0_ARALL	0	AT2G01910.1	Microtubule associated protein (MAP65/ASE1) family protein	0	5.89672	7.10619	1.20946	0.0203171		7.76885	6.29399	-1.47486	0.000351085
Glyma.20G009800	Two-component response regulator ARR14	G7JMI0_MEDTR	4e-76	AT2G03500.1	Homeodomain-like superfamily protein	5e-52	9.48574	10.7942	1.30842	4.74986e-05		9.04235	9.71507	0.672723	0.000560131
Glyma.20G019300	NAP1	E3UV65_MEDTR	0	AT2G35110.2	transcription activators	0	7.10569	8.17397	1.06828	0.0136901		8.3465	7.41991	-0.926591	0.0021769
Glyma.20G019400	RuBisCO large subunit-binding protein subunit alpha	G7JJX9_MEDTR	0	AT5G18820.1	TCP-1/cpn60 chaperonin family protein	0	7.26809	8.46835	1.20025	0.00239795		7.19999	7.47036	0.270365	0.401473
Glyma.20G043800	Molybdopterin synthase catalytic subunit	I1NDY4_SOYBN	7e-136	AT2G43760.3	molybdopterin biosynthesis MoaE family protein	1e-94	7.75747	8.94611	1.18864	0.0144735		6.88182	7.9876	1.10577	0.0331046
Glyma.20G055700	HGWP repeat containing protein-like protein	G7JWW1_MEDTR	6e-57	AT1G40087.1	Plant transposase (Ptta/En/Spm family)	1e-32	9.07344	10.3811	1.30769	0.000114349		8.31733	9.34369	1.02635	5.66e-05
Glyma.20G065600	S-adenosyl-L-methionine-dependent methyltransferases superfamily protein	F4IST2_ARATH	0	AT2G32170.1	S-adenosyl-L-methionine-dependent methyltransferases superfamily protein	0	9.6061	10.6286	1.02248	0.00162297		9.31912	9.89581	0.576687	0.000203233
Glyma.20G079300	Chaperonin CPN60-like protein	Q1RSH3_MEDTR	0	AT3G23990.1	heat shock protein 60	0	8.45355	9.53917	1.08562	0.00194752		9.20616	8.7212	-0.484964	0.0564829
Glyma.20G081800	Ras GTPase-activating protein-binding protein	G7I6R2_MEDTR	0	AT5G43960.1	Nuclear transport factor 2 (NTF2) family protein with RNA binding (RRM-RBD-RNP motifs) domain	2e-109	6.26463	7.76429	1.49966	0.000334334		6.77693	6.37589	-0.401041	0.239093
Glyma.20G090000	Phytochrome	B4YB07_SOYBN	0	AT1G09570.1	phytochrome A	0	8.32307	9.70789	1.38482	4.26152e-05		8.40941	8.48167	0.0722558	0.933696
Glyma.20G106400	Dbj|BAA91724.1	Q9LT05_ARATH	2e-110	AT5G23590.2	DNAJ heat shock N-terminal domain-containing protein	3e-113	8.20883	9.31792	1.1091	0.00115331		8.23069	8.45322	0.222535	0.242284
Glyma.20G110800	Ferredoxin I family protein	B9HKP7_POPTR	2e-76	AT2G27510.1	ferredoxin 3	3e-58	8.56867	9.73189	1.16322	0.000568152		8.36707	8.81116	0.44409	0.0203652
Glyma.20G125800	Xylosyltransferase	G7IAS1_MEDTR	0	AT1G71070.1	Core-2/I-branching beta-1,6-N-acetylglucosaminyltransferase family protein	0	8.19817	9.2253	1.02713	0.0044737		7.22524	8.60676	1.38153	3.82e-11
Glyma.20G128700	UNC-50 family protein	U5G0I6_POPTR	4e-148	AT2G15240.1	UNC-50 family protein	7e-143	6.15541	7.41055	1.25514	0.00468864		7.06711	6.37438	-0.692734	0.0164613
Glyma.20G129400	Phosphoglycerate dehydrogenase	D2D316_GOSHI	0	AT4G34200.1	D-3-phosphoglycerate dehydrogenase	0	9.55296	10.753	1.20001	0.000223535		8.94369	9.83784	0.894155	5.8e-06
Glyma.20G132900	Pentatricopeptide repeat-containing protein	G7IGH5_MEDTR	0	AT5G43790.1	Pentatricopeptide repeat (PPR) superfamily protein	8e-145	5.86647	7.64499	1.77853	3.02756e-05		5.75022	5.84544	0.0952204	0.824093
Glyma.20G142500	Pre-mRNA cleavage complex 2 protein Pcf11	M8B713_AEGTA	3e-153	AT4G04885.1	PCF11P-similar protein 4	2e-102	7.46385	8.47067	1.00682	0.0102379		8.08316	7.72571	-0.357454	0.114494
Glyma.20G157700	DNA-directed RNA polymerase III subunit RPC3	G7IAM9_MEDTR	7e-54	AT3G49000.1	RNA polymerase III subunit RPC82 family protein	7e-33	7.54301	8.72774	1.18473	0.00293306		6.1034	8.04088	1.93748	1.6e-09
Glyma.20G181500	Cysteine-type peptidase	B6T6Y3_MAIZE	7e-110	AT5G04250.2	Cysteine proteinases superfamily protein	4e-125	6.01185	7.1264	1.11455	0.0195107		6.54808	6.2272	-0.320877	0.327801
Glyma.20G183000	Pseudouridine synthase family protein	D7LCF4_ARALL	1e-124	AT2G39140.1	pseudouridine synthase family protein	5e-126	6.92434	8.12929	1.20495	0.00199565		6.57145	7.15011	0.578661	0.0295827
Glyma.20G196600	Oleosin	G7I2Z9_MEDTR	2e-62	AT4G25140.1	oleosin 1	3e-43	6.9364	8.07327	1.13687	0.00605894		9.69523	7.57158	-2.12365	4.39e-14
Glyma.20G197100	Chaperonin CPN60-like protein	Q1RSH3_MEDTR	0	AT3G23990.1	heat shock protein 60	0	8.92136	10.0969	1.17552	0.000402796		9.16315	9.14983	-0.0133151	0.95965
Glyma.20G204200	Small nuclear ribonucleoprotein-like protein	G7LBH6_MEDTR	7e-61	AT3G62840.2	Small nuclear ribonucleoprotein family protein	5e-60	6.98129	8.06509	1.0838	0.00953813		7.77884	7.24758	-0.531264	0.0572299
Glyma.20G213400	cDNA, clone: J100065N04, full insert sequence	B7FAD8_ORYSJ	0	AT5G53350.1	CLP protease regulatory subunit X	0	9.54948	10.8774	1.32788	1.44707e-05		9.6498	9.74096	0.091156	0.652689
Glyma.20G213900	22.0 kDa class IV heat shock protein	HSP41_SOYBN	2e-136	AT4G10250.1	HSP20-like chaperones superfamily protein	9e-84	9.0418	11.4749	2.43305	8.38321e-16		6.39806	9.5741	3.17604	1.4e-31
Glyma.20G226200	Mutator-like transposase	Q9SR14_ARATH	0	AT1G64260.1	MuDR family transposase	7e-46	5.71456	7.20196	1.4874	0.00221953		6.40532	5.82767	-0.577651	0.137408
Glyma.20G229600	Kinesin motor family protein	U7E2V5_POPTR	0	AT5G27950.1	P-loop containing nucleoside triphosphate hydrolases superfamily protein	0	4.89552	6.31949	1.42397	0.0137878		4.17021	4.96187	0.791658	0.180392
Glyma.20G240400	PTAC17	D7KX53_ARALL	0	AT1G80480.1	plastid transcriptionally active 17	0	5.09936	6.5275	1.42814	0.0144217		5.07798	5.13235	0.0543634	0.940342
Glyma.20G244200	FGFR1 oncogene partner	G7IAX0_MEDTR	2e-172	AT3G55005.1	tonneau 1b (TON1b)	1e-120	5.88594	6.90517	1.01923	0.0406829		6.24902	6.11024	-0.138777	0.695113
Glyma.20G245900	Sugar porter	V5N8N3_PHAVU	0	AT2G43235.1	unknown protein; FUNCTIONS IN: molecular_function unknown; INVOLVED IN: biological_process unknown; LOCATED IN:	7e-119	5.3423	6.49503	1.15273	0.037602		6.57488	5.59062	-0.984257	0.00553045
Glyma.20G247200	Non-structural maintenance of chromosomes element-like protein	G7IB21_MEDTR	2e-174	AT1G51130.1	Nse4, component of Smc5/6 DNA repair complex	8e-111	9.51691	10.6753	1.15837	0.000230272		9.15871	9.78133	0.62262	0.000106266
Glyma.U019800	Auxin response factor	K7LPW1_SOYBN	0	AT5G60450.1	auxin response factor 4	0	5.37982	6.60898	1.22916	0.0188869		7.59378	5.81581	-1.77798	2.56e-11
Glyma.U021900	Ascorbate peroxidase	Q43758_SOYBN	2e-180	AT1G07890.8	ascorbate peroxidase 1	8e-149	6.87705	8.75135	1.8743	1.11151e-07		7.90403	6.96203	-0.941993	0.000120882
Glyma.U023500	Cytochrome P450	G7KDG3_MEDTR	8e-38	AT1G12740.2	cytochrome P450, family 87, subfamily A, polypeptide 2	1e-35	3.82688	5.48789	1.66101	0.0210221		2.38237	3.37741	0.995036	0.224745
Glyma.U033200	Ankyrin repeat-containing protein	G7JSN3_MEDTR	0	AT1G07710.1	Ankyrin repeat family protein	0	3.18049	4.70477	1.52428	0.0486388		3.17414	2.86057	-0.313569	0.720697
Glyma.U037300	Eukaryotic translation initiation factor 5	IF5_PHAVU	0	AT1G36730.1	Translation initiation factor IF2/IF5	4e-117	10.7412	11.8604	1.11913	0.000345068		10.345	11.0227	0.677745	3.13e-07

## Sheet: DEG DOWN
S5 Table: List of differentially expressed genes associaited with longevity . List of differentially expressed genes that are higher/lower in mature seeds exhibiting maximal longevity (stage 9) compared to dried immature seeds (stage 7.2D) with low longevity.
D=dried, F=fresh
RNAseq data are the average of the biological replicates and represented as log2 values (yellow columns)
The ratios between stage 9/stage 7.2D (column J) and stage 7.2D / stage 7.2F (column O) are colored from green (negative values) to red (positive values)
BH-corrected p-values are indicated in col K and P and are colored in blue when significant (<0.05)
Gmax 2.0 ID	Name (Soybase)	Tax Hit	pvalue	Arabidopsis	Name Arabdopsis gene	pvalue	log7.2D	log9	log 9/7.2D	BH_pval_DESeq2		log7.2F	log7.2D	log 7.2D/7.2F	BH_pval_DESeq2
Glyma.11G059000	NBS-LRR protein	W0M160_CICAR	0	AT5G66900.1	Disease resistance protein (CC-NBS-LRR class) family	1e-104	7.8006	5.0633	-2.7373	1.64706e-07		3.54377	9.81846	6.2747	1.03e-21
Glyma.19G244100	Omega-hydroxypalmitate O-feruloyl transferase	G7L1V1_MEDTR	0	AT4G29250.1	HXXXD-type acyl-transferase family protein	6e-56	6.78429	4.27403	-2.51026	5.62495e-06		2.97014	8.55527	5.58513	3.58e-19
Glyma.03G018400	Peptidoglycan-binding LysM domain-containing family protein (Fragment)	B9ID24_POPTR	2e-38	AT5G62150.1	peptidoglycan-binding LysM domain-containing protein	3e-30	5.83268	4.45585	-1.37683	0.0264529		2.40995	7.86807	5.45812	1.62e-16
Glyma.04G031000	-	-	-	-	-	-	6.37603	4.25653	-2.11951	0.00066426		2.89451	8.10709	5.21258	1.57e-13
Glyma.17G245200	MYB transcription factor MYB124	Q0PJI9_SOYBN	1e-79	AT4G37260.1	myb domain protein 73	4e-51	5.05224	3.13238	-1.91986	0.0116683		2.30126	6.36876	4.0675	1.83e-09
Glyma.10G206000	Hydroxyproline-rich glycoprotein-like protein	F4I9C1_ARATH	2e-07	AT1G31310.1	hydroxyproline-rich glycoprotein family protein	2e-10	5.54466	3.09683	-2.44784	0.000691939		2.52747	6.73375	4.20628	3.67e-08
Glyma.18G050600	60S ribosomal protein L10B	I3NMN6_HEVBR	6e-153	AT1G26910.1	Ribosomal protein L16p/L10e family protein	6e-145	14.4535	13.4293	-1.0242	0.0343676		10.2765	17.3075	7.03099	3.37e-46
Glyma.09G168200	-	-	-	-	-	-	8.90961	7.28784	-1.62177	0.00330398		5.61243	10.7059	5.09345	5e-14
Glyma.02G108400	(R)-mandelonitrile lyase	G7KGL1_MEDTR	0	AT1G14190.1	Glucose-methanol-choline (GMC) oxidoreductase family protein	0	7.32186	6.2731	-1.04875	0.0267171		3.69127	9.62464	5.93337	4.52e-31
Glyma.08G130300	Transducin family protein	D7KAM3_ARALL	9e-161	AT1G24530.1	Transducin/WD40 repeat-like superfamily protein	2e-162	8.86329	7.57835	-1.28494	0.000396374		5.9106	10.435	4.52441	9.31e-16
Glyma.08G229300	-	-	-	-	-	-	11.2414	8.5824	-2.65896	6.89052e-15		6.561	13.6788	7.1178	8.35e-71
Glyma.16G039600	Anthranilate N-benzoyltransferase protein	Q2HVM5_MEDTR	0	AT2G19070.1	spermidine hydroxycinnamoyl transferase	2e-91	6.81748	5.17421	-1.64327	0.00106366		3.69073	8.43979	4.74906	3.89e-21
Glyma.06G255100	-	-	-	-	-	-	7.31713	5.45984	-1.85729	0.00048814		4.13837	8.85843	4.72006	9.21e-12
Glyma.04G040400	N-hydroxycinnamoyl/benzoyltransferase 2	Q00M88_SOYBN	0	AT5G07850.1	HXXXD-type acyl-transferase family protein	0	9.21012	7.5421	-1.66802	4.23616e-07		5.61536	11.2216	5.60629	1.08e-79
Glyma.16G042000	Short chain dehydrogenase	Q3LHL1_SOLTU	2e-132	AT3G03980.1	NAD(P)-binding Rossmann-fold superfamily protein	5e-133	10.973	9.72949	-1.2435	0.00206195		7.55378	13.0133	5.45956	4.97e-43
Glyma.02G226200	Dehydrodolichyl diphosphate synthase	G7K6E4_MEDTR	4e-149	AT5G58770.1	Undecaprenyl pyrophosphate synthetase family protein	6e-123	7.64016	6.21028	-1.42988	0.00669484		4.84984	9.06039	4.21055	3.72e-15
Glyma.10G192900	Glutathione S-transferase 103-1A	G7JPE9_MEDTR	2e-103	AT3G09270.1	glutathione S-transferase TAU 8	2e-53	11.0096	9.76504	-1.24451	0.0281769		8.40859	12.3337	3.92506	4.31e-10
Glyma.05G073600	PsbA (Fragment)	D6NI09_SAPOF	1e-38	ATCG00020.1	photosystem II reaction center protein A	2e-35	9.77427	7.44218	-2.33209	1.04483e-07		6.12422	11.4701	5.34586	7.99e-25
Glyma.15G274900	Ycf68	G7JEB0_MEDTR	1e-27	-	-	-	9.75041	6.65678	-3.09363	1.79476e-19		5.29146	11.6433	6.35187	6.59e-59
Glyma.14G109200	Armadillo/beta-catenin repeat family protein	B9HAV7_POPTR	0	AT4G31890.2	ARM repeat superfamily protein	0	9.10622	7.96664	-1.13958	0.00109729		6.05417	10.842	4.78785	2.48e-44
Glyma.01G028800	F-box/kelch-repeat protein	G7JXX3_MEDTR	4e-171	AT1G23390.1	Kelch repeat-containing F-box family protein	7e-84	9.74771	8.2808	-1.46691	2.01711e-05		6.54424	11.4984	4.95417	8.38e-80
Glyma.14G029800	Membrane family protein	B9H834_POPTR	1e-39	AT4G18260.1	Cytochrome b561/ferric reductase transmembrane protein family	2e-35	7.05181	5.78387	-1.26794	0.0107677		4.28779	8.52835	4.24055	1.89e-22
Glyma.01G225100	Protein phosphatase 2C	G7KAL2_MEDTR	9e-144	AT2G29380.1	highly ABA-induced PP2C gene 3	7e-83	13.5529	11.3103	-2.24256	1.50402e-12		9.76136	15.4191	5.65773	8.52e-83
Glyma.18G054000	Expansin	F5CI37_SOYBN	0	AT2G40610.1	expansin A8	2e-143	8.31016	6.42139	-1.88877	0.00119472		6.14859	8.97104	2.82245	0.000294515
Glyma.06G148400	Ethylene-responsive transcription factor ERF110	G7JAD3_MEDTR	1e-82	AT5G61890.1	Integrase-type DNA-binding superfamily protein	6e-33	14.5632	13.5552	-1.00801	0.0018827		11.5368	16.3216	4.7848	2.85e-111
Glyma.11G187000	Glutathione gamma-glutamylcysteinyltransferase 3	PCS3_LOTJA	3e-120	AT5G44070.1	phytochelatin synthase 1 (PCS1)	2e-44	5.68183	3.10934	-2.57249	0.00015619		2.34001	7.05701	4.717	8.23e-13
Glyma.05G236900	Pectinesterase	I1K5N0_SOYBN	0	AT1G23200.1	Plant invertase/pectin methylesterase inhibitor superfamily	0	6.49212	3.39597	-3.09615	8.54111e-06		3.52839	7.12714	3.59875	3.78e-06
Glyma.12G090600	Hypothetical chloroplast RF68	S4Z2Z0_TRIMO	2e-26	-	-	-	10.9626	7.88733	-3.07524	1.42781e-24		6.50389	12.8631	6.35924	2.75e-100
Glyma.19G007600	-	-	-	AT1G23710.1	Protein of unknown function (DUF1645)	3e-27	8.98636	7.33591	-1.65045	0.0033763		6.05693	10.4393	4.38241	3.6e-12
Glyma.15G179800	Senescence-associated family protein	U5G769_POPTR	3e-81	AT5G20700.1	Protein of unknown function (DUF581)	2e-45	8.79562	7.63643	-1.15919	0.0131318		6.06922	10.2548	4.1856	2.77e-21
Glyma.01G102700	-	-	-	-	-	-	8.00681	6.31122	-1.69559	5.41862e-05		4.80431	9.67341	4.8691	4.14e-46
Glyma.07G125600	Emb|CAB83157.1	Q9LVB9_ARATH	1e-21	AT5G56550.1	oxidative stress 3	1e-24	12.0783	10.5025	-1.57575	0.00364482		9.06274	13.6437	4.58093	6.45e-15
Glyma.06G310100	HSR203J protein	D5LG62_ARAHY	0	AT1G68620.1	alpha/beta-Hydrolases superfamily protein	3e-53	8.68363	7.50724	-1.1764	0.00176513		5.98102	10.1202	4.1392	2.14e-54
Glyma.20G184500	Hydroxyproline-rich glycoprotein family protein (Fragment)	S4WWG9_GLYSO	1e-139	AT2G35640.1	Homeodomain-like superfamily protein	2e-57	6.18561	3.68895	-2.49665	0.000259638		3.20541	7.28168	4.07627	9.75e-09
Glyma.09G185400	-	-	-	AT3G25855.1	Copper transport protein family	6e-25	5.78265	3.74955	-2.0331	0.00185573		3.10399	6.91056	3.80657	9.23e-12
Glyma.08G139800	80A08_3	Q4ABR4_BRARP	8e-07	AT5G65207.1	unknown protein; BEST Arabidopsis thaliana protein match is: unknown protein (TAIR:AT5G10040.1); Has 30201 Blast hits to 17322 proteins in 780 species: Archae - 12; Bacteria - 1396; Metazoa - 17338; Fungi - 3422; Plants - 5037; Viruses - 0; Other Eukaryotes - 2996 (source: NCBI BLink).	6e-08	11.7437	10.4295	-1.31418	0.0046119		8.93703	13.2202	4.28313	3.69e-20
Glyma.04G040000	N-hydroxycinnamoyl/benzoyltransferase 5	Q00M85_SOYBN	0	AT5G42830.1	HXXXD-type acyl-transferase family protein	5e-159	10.8	8.85649	-1.94355	4.59133e-10		7.53414	12.3648	4.83062	5.33e-66
Glyma.07G143800	Photosystem I P700 apoprotein A1 (Fragment)	V9Z7G6_9ROSI	6e-57	ATCG00350.1	Photosystem I, PsaA/PsaB protein	7e-58	8.19727	5.98566	-2.21161	1.37097e-08		5.4804	9.1187	3.6383	1.08e-09
Glyma.05G084500	Retrotransposon protein	A6N1H4_ORYSI	8e-08	-	-	-	11.5361	9.83849	-1.69762	1.90278e-06		8.33562	13.1757	4.84013	8.03e-42
Glyma.06G071100	Inward rectifying shaker-like K+ channel	D0R6Q1_VITVI	0	AT2G26650.1	K+ transporter 1	0	5.72604	4.31209	-1.41395	0.0263308		3.72045	6.62007	2.89963	8.44e-09
Glyma.13G193800	VQ motif family protein	B6TMN6_MAIZE	5e-08	AT3G56710.1	sigma factor binding protein 1	4e-08	11.0793	9.51539	-1.56395	0.000625474		8.23236	12.4887	4.2563	3.33e-19
Glyma.18G293600	-	-	-	-	-	-	6.38036	5.28019	-1.10017	0.0474034		3.66498	7.87302	4.20805	1.37e-20
Glyma.05G137800	-	-	-	AT1G17020.1	senescence-related gene 1	2e-108	7.82702	6.22677	-1.60026	6.90375e-05		4.87183	9.31604	4.44421	2.89e-40
Glyma.01G105100	-	-	-	-	-	-	5.03022	2.99721	-2.03301	0.00890751		2.69622	5.90571	3.20949	8.18e-05
Glyma.09G171400	Photosystem II protein M	V9P892_9ROSI	3e-11	ATCG00220.1	photosystem II reaction center protein M	1e-13	7.26967	5.09129	-2.17838	0.00106629		4.67383	8.18144	3.5076	3.99e-06
Glyma.01G137800	-	-	-	-	-	-	6.72141	5.26736	-1.45404	0.00610917		4.51465	7.70091	3.18626	1.05e-10
Glyma.11G091400	Farnesylated protein (ATFP6)	G7JMC8_MEDTR	2e-95	AT4G38580.1	farnesylated protein 6	2e-82	14.3953	13.1383	-1.25694	0.00468641		11.8275	15.6934	3.86592	1.32e-18
Glyma.09G171300	Cytochrome b6-f complex subunit 8	C1K530_9ASTR	8e-08	ATCG00210.1	electron transporter, transferring electrons within cytochrome b6/f complex of photosystem IIs	5e-10	9.22569	6.95451	-2.27118	1.76896e-05		6.50597	10.144	3.638	5.5e-08
Glyma.05G186700	Ethylene-responsive transcription factor	G7LC78_MEDTR	2e-72	AT5G61890.1	Integrase-type DNA-binding superfamily protein	3e-31	10.9194	9.83311	-1.08624	0.00369337		8.51166	12.1474	3.63577	1.94e-31
Glyma.03G181000	-	-	-	-	-	-	7.88095	5.49621	-2.38474	1.48348e-08		4.699	9.13602	4.43702	1.52e-37
Glyma.04G217400	Ethylene-responsive transcription factor ERF110	G7JAD3_MEDTR	5e-64	AT5G61890.1	Integrase-type DNA-binding superfamily protein	7e-34	12.7452	11.1235	-1.62169	6.48704e-05		9.72133	14.275	4.55369	2.21e-29
Glyma.04G026600	-	-	-	-	-	-	8.02794	6.63812	-1.38982	0.00142234		5.21969	9.48998	4.27029	2.51e-36
Glyma.13G028200	Photosystem Q(B) protein	PSBA_SOYBN	0	ATCG00020.1	photosystem II reaction center protein A	0	10.5386	7.87155	-2.66708	1.22748e-13		6.76287	12.1094	5.34655	3.39e-40
Glyma.03G187700	Glucosyltransferase-14	G7L4X4_MEDTR	0	AT2G36750.1	UDP-glucosyl transferase 73C1	0	9.11966	7.82628	-1.29338	0.000486436		6.44402	10.4994	4.05535	4.35e-66
Glyma.09G164000	Retrotransposon protein	A6N1H4_ORYSI	3e-11	-	-	-	13.3422	11.7303	-1.61188	2.73237e-06		10.4966	14.7159	4.21935	2.29e-36
Glyma.05G160500	-	-	-	AT2G42760.1	unknown protein; CONTAINS InterPro DOMAIN/s: Protein of unknown function DUF1685 (InterPro:IPR012881); Has 170 Blast hits to 164 proteins in 34 species: Archae - 0; Bacteria - 1; Metazoa - 26; Fungi - 10; Plants - 107; Viruses - 0; Other Eukaryotes - 26 (source: NCBI BLink).	2e-34	6.53396	5.17366	-1.3603	0.0492402		4.25424	7.59104	3.3368	1.04e-06
Glyma.08G140600	Cytochrome P450	G7IJ93_MEDTR	0	AT4G36220.1	ferulic acid 5-hydroxylase 1	1e-127	13.6442	11.8893	-1.75486	4.45266e-05		10.4569	15.2569	4.80001	2.18e-26
Glyma.15G232200	VQ motif family protein	B6TMN6_MAIZE	1e-07	AT3G56710.1	sigma factor binding protein 1	4e-08	10.0249	8.48177	-1.54309	0.00122472		7.44668	11.2236	3.77689	3.83e-14
Glyma.14G158500	-	-	-	-	-	-	13.3137	10.3185	-2.99522	4.07189e-28		9.07289	15.0671	5.99425	8.73e-239
Glyma.11G162200	PsbA (Fragment)	Q85V85_9POAL	7e-133	ATCG00020.1	photosystem II reaction center protein A	7e-135	10.4835	7.90419	-2.57929	4.91143e-12		6.72961	12.1026	5.37303	7.57e-46
Glyma.09G144500	Photosystem I A apoprotein (Fragment)	Q6R2L1_PE-M	3e-53	ATCG00350.1	Photosystem I, PsaA/PsaB protein	2e-53	7.59942	5.44468	-2.15473	8.30527e-07		4.91207	8.57925	3.66718	1.05e-16
Glyma.11G225900	Lectin receptor kinase	G7JAM1_MEDTR	2e-97	AT5G01090.1	Concanavalin A-like lectin family protein	8e-27	8.73655	7.63674	-1.09981	0.0368551		6.58581	9.76932	3.18351	3.15e-10
Glyma.08G118000	-	-	-	AT2G42760.1	unknown protein; CONTAINS InterPro DOMAIN/s: Protein of unknown function DUF1685 (InterPro:IPR012881); Has 170 Blast hits to 164 proteins in 34 species: Archae - 0; Bacteria - 1; Metazoa - 26; Fungi - 10; Plants - 107; Viruses - 0; Other Eukaryotes - 26 (source: NCBI BLink).	5e-33	11.572	9.17059	-2.40139	4.32273e-06		8.48518	12.7367	4.2515	3.23e-12
Glyma.11G143100	Nodulin-26	Q39883_SOYBN	2e-156	AT4G01470.1	tonoplast intrinsic protein 1;3	5e-137	7.36603	5.33501	-2.03102	3.02756e-05		3.85905	9.12457	5.26552	4.56e-22
Glyma.06G224500	Photosystem I P700 apoprotein A1 (Fragment)	K4HGK5_CAMSI	2e-54	ATCG00350.1	Photosystem I, PsaA/PsaB protein	4e-53	6.75176	4.82105	-1.93072	0.000149035		4.01667	7.92532	3.90865	9.85e-22
Glyma.07G190100	F-box family protein	B9H220_POPTR	5e-35	AT1G61340.1	F-box family protein	6e-26	14.2076	12.8673	-1.34032	0.0289442		11.8501	15.3214	3.47129	6.46e-08
Glyma.10G190000	-	-	-	AT5G64816.2	unknown protein; Has 35333 Blast hits to 34131 proteins in 2444 species: Archae - 798; Bacteria - 22429; Metazoa - 974; Fungi - 991; Plants - 531; Viruses - 0; Other Eukaryotes - 9610 (source: NCBI BLink).	2e-73	10.8303	9.81401	-1.0163	0.014224		8.60586	11.9489	3.34303	7.5e-23
Glyma.19G247400	Histone-lysine N-methyltransferase SUVR4	G7I6T4_MEDTR	6e-81	AT3G04380.2	SET-domain containing protein lysine methyltransferase family protein	5e-65	12.5243	10.3783	-2.14599	2.85226e-11		9.33309	13.9134	4.5803	7.88e-73
Glyma.12G021300	Endo-beta-1 3-glucanase	G7JQL4_MEDTR	4e-175	AT4G16260.1	Glycosyl hydrolase superfamily protein	1e-110	5.66782	3.2099	-2.45792	0.000863992		3.97212	5.89779	1.92567	0.0212784
Glyma.08G269900	Retrotransposon protein	A6N1H4_ORYSI	1e-22	-	-	-	15.9175	14.1736	-1.74388	5.52444e-07		13.1456	17.1696	4.02391	1.33e-31
Glyma.17G245100	Pheromone receptor-like protein	G7I4I2_MEDTR	8e-76	AT2G26530.2	Protein of unknown function (DUF1645)	7e-24	10.6886	8.85149	-1.83709	0.000177736		7.80221	12.0038	4.20155	1.43e-14
Glyma.05G084600	Glucose-6-phosphate isomerase	R7W2E5_AEGTA	6e-10	-	-	-	14.7023	12.4258	-2.27645	1.04309e-13		11.5193	15.9983	4.47898	3.38e-51
Glyma.06G009800	Inositol-1-monophosphatase	G7J7Q5_MEDTR	6e-174	AT4G39120.1	myo-inositol monophosphatase like 2	7e-153	10.6412	9.52054	-1.12062	0.0249243		8.59081	11.6037	3.01287	2.95e-10
Glyma.05G084400	370B336 hypothetical protein	UPI000370B336	1e-16	-	-	-	10.8301	9.67317	-1.1569	0.00406229		8.65355	11.8704	3.21685	3.63e-19
Glyma.02G199800	-	-	-	-	-	-	6.78969	4.70385	-2.08583	0.000251599		4.17381	7.78404	3.61023	1.01e-10
Glyma.08G229200	-	-	-	-	-	-	7.36014	4.67467	-2.68546	6.73602e-08		3.89712	8.67891	4.78179	7.16e-25
Glyma.07G079200	-	-	-	-	-	-	10.9335	9.40287	-1.53063	0.0001908		8.48262	12.0354	3.55276	6.18e-18
Glyma.06G205900	Probable galacturonosyltransferase 11	GAUTB_ARATH	0	AT1G18580.1	galacturonosyltransferase 11	0	7.67025	6.57253	-1.09773	0.0196594		5.87043	8.49355	2.62312	1.42e-10
Glyma.09G133900	Cell wall-associated hydrolase	G8A317_MEDTR	4e-76	-	-	-	13.6994	12.1494	-1.54995	1.01345e-05		11.1359	14.8759	3.73994	8.34e-29
Glyma.17G167100	MYB transcription factor MYB61	Q0PJL4_SOYBN	3e-66	AT2G23290.1	myb domain protein 70	4e-19	11.2743	10.1182	-1.15612	0.0266548		9.17174	12.2541	3.08234	8.58e-09
Glyma.15G188400	Protein PsbN	PSBN_SOYBN	4e-22	ATCG00700.1	photosystem II reaction center protein N	4e-23	9.58869	6.85598	-2.73272	8.64253e-07		6.37067	10.6472	4.27652	5.79e-11
Glyma.16G112200	Ring finger protein	G7L8N9_MEDTR	9e-70	AT1G20823.1	RING/U-box superfamily protein	3e-59	7.68082	6.16112	-1.5197	0.00259678		5.38666	8.68825	3.30158	5.51e-13
Glyma.10G068800	NAD(P)H-quinone oxidoreductase subunit 2, chloroplastic	A6YA33_9MAGN	1e-24	ATCG01250.1	NADH-Ubiquinone/plastoquinone (complex I) protein	7e-26	6.67121	4.70416	-1.96705	0.000170195		4.06512	7.72516	3.66004	1.5e-15
Glyma.01G163400	-	-	-	-	-	-	13.0738	11.6238	-1.44998	3.8688e-05		10.5198	14.2908	3.77104	5.12e-42
Glyma.07G079300	-	-	-	-	-	-	12.0651	9.68678	-2.3783	4.96698e-14		8.92093	13.2679	4.34693	1.75e-49
Glyma.19G214300	Mitochondrial carrier family protein	B9I9M8_POPTR	2e-24	AT2G47485.1	unknown protein; BEST Arabidopsis thaliana protein match is: unknown protein (TAIR:AT3G62650.1); Has 35333 Blas	2e-25	9.80757	7.96827	-1.8393	0.001213		7.47506	10.6871	3.21204	5.66e-07
Glyma.10G047200	Zinc finger family protein	D7M7V8_ARALL	1e-76	AT5G02750.1	RING/U-box superfamily protein	8e-79	10.3328	8.76962	-1.56319	2.72807e-05		7.87492	11.4313	3.55634	6.96e-30
Glyma.08G050600	NAD(P)H-quinone oxidoreductase subunit K, chloroplastic	NDHK_SOYBN	2e-33	ATCG00430.1	photosystem II reaction center protein G	1e-29	7.59869	5.28352	-2.31517	1.35523e-06		4.87517	8.52016	3.64499	3.24e-13
Glyma.15G176300	ELF4-like protein	T2DMX2_PHAVU	2e-58	AT2G06255.1	ELF4-like 3	2e-44	7.53614	6.15324	-1.38291	0.0144448		5.59992	8.34622	2.7463	7.13e-07
Glyma.07G079100	-	-	-	-	-	-	15.6179	13.7059	-1.91206	6.90526e-08		12.8162	16.8112	3.99509	7.79e-31
Glyma.07G215500	Abscisate beta-glucosyltransferase	AOG_PHAAN	0	AT2G15490.3	UDP-glycosyltransferase 73B4	5e-128	9.13045	7.73941	-1.39104	4.2898e-05		7.15607	9.95563	2.79956	4.44e-17
Glyma.14G112500	-	-	-	AT5G35090.1	unknown protein; Has 1807 Blast hits to 1807 proteins in 277 species: Archae - 0; Bacteria - 0; Metazoa - 736;	4e-17	6.76036	5.38053	-1.37983	0.0210546		4.7165	7.65309	2.93659	5.35e-08
Glyma.17G063400	NADH-plastoquinone oxidoreductase subunit 5	N0DNW5_PHAAN	2e-09	ATCG01010.1	NADH-Ubiquinone oxidoreductase (complex I), chain 5 protein	1e-08	5.65202	3.54473	-2.1073	0.00228282		3.51418	6.28217	2.76799	0.000256706
Glyma.01G076000	DNA-directed RNA polymerase	K7K2H9_SOYBN	2e-43	ATCG00180.1	DNA-directed RNA polymerase family protein	5e-38	6.87501	5.21616	-1.65885	0.000649836		5.16792	7.4379	2.26998	5.4e-05
Glyma.01G188600	Dehydration responsive element-binding protein 1	A9NJJ0_GLYSO	3e-117	AT3G50260.1	cooperatively regulated by ethylene and jasmonate 1	3e-52	12.0594	10.654	-1.4054	0.00595597		9.89524	13.0027	3.10749	9.37e-09
Glyma.20G068000	-	-	-	-	-	-	13.1699	11.4723	-1.69762	5.93182e-05		10.7963	14.1422	3.34594	7.53e-14
Glyma.08G114600	Pm27 protein	Q2Z1Y7_PRUMU	4e-53	AT3G25910.1	Protein of unknown function (DUF1644)	6e-58	11.3255	10.3028	-1.02269	0.00117826		9.37873	12.263	2.88424	1.16e-99
Glyma.05G098200	MYB transcription factor MYB61	Q0PJL4_SOYBN	2e-161	AT4G37260.1	myb domain protein 73	1e-91	12.7862	11.7552	-1.03094	0.0459553		10.9058	13.6529	2.74709	1.85e-07
Glyma.13G135100	Zinc finger family protein	D7M7V8_ARALL	2e-75	AT5G02750.1	RING/U-box superfamily protein	8e-78	9.87412	8.63459	-1.23953	0.000210286		7.65125	10.928	3.27678	5.38e-58
Glyma.04G063200	-	-	-	AT2G25250.1	unknown protein; FUNCTIONS IN: molecular_function unknown; INVOLVED IN: biological_process unknown; LOCATED IN: chloroplast; EXPRESSED IN: 23 plant structures; EXPRESSED DURING: 14 growth stages; BEST Arabidopsis thaliana protein match is: unknown protein (TAIR:AT4G32020.1); Has 30 Blast hits to 30 proteins in 7 species: Archae - 0; Bacteria - 0; Metazoa - 0; Fungi - 2; Plants - 28; Viruses - 0; …	2e-09	12.9182	11.7402	-1.17801	0.000120928		10.9201	13.843	2.92292	5.47e-90
Glyma.12G205600	-	-	-	-	-	-	7.03952	5.40766	-1.63185	0.00251046		4.69005	8.05896	3.36891	3.52e-14
Glyma.13G360600	F-box/kelch-repeat protein	G7II60_MEDTR	0	AT1G80440.1	Galactose oxidase/kelch repeat superfamily protein	4e-124	11.2513	9.83204	-1.41924	4.2663e-06		9.05037	12.2248	3.17443	5.33e-66
Glyma.12G232700	Cytochrome b559 subunit alpha	K7LWI6_SOYBN	4e-97	ATCG00580.1	photosystem II reaction center protein E	2e-52	6.54397	5.06537	-1.4786	0.0110305		4.21418	7.63273	3.41856	6.36e-15
Glyma.02G151900	-	-	-	-	-	-	7.72656	6.08885	-1.63771	0.00160872		5.52746	8.61067	3.08322	5.15e-09
Glyma.16G094800	Zinc finger-like protein (Fragment)	Q84U29_PHAVU	9e-99	AT3G25030.2	RING/U-box superfamily protein	4e-46	7.55731	6.01645	-1.54086	0.0132216		5.47437	8.40117	2.9268	6.02e-06
Glyma.20G045200	Protein Ycf2	R9ZV93_GLYTO	8e-55	ATCG01280.1	Chloroplast Ycf2;ATPase, AAA type, core	2e-47	7.42194	4.96074	-2.4612	1.36463e-06		5.0399	8.00888	2.96898	7.09e-08	#REF!
Glyma.13G068600	NAD(P)H-quinone oxidoreductase subunit 3, chloroplastic	NU3C_SOYBN	2e-75	ATCG00440.1	NADH:ubiquinone/plastoquinone oxidoreductase, chain 3 protein	2e-73	8.53257	6.29169	-2.24088	3.96831e-07		5.7767	9.52401	3.74731	2.16e-19	#REF!
Glyma.01G091900	RNA polymerase beta'' subunit (Fragment)	A9XW73_EUCLU	4e-13	ATCG00170.1	DNA-directed RNA polymerase family protein	7e-12	5.89857	4.20817	-1.6904	0.00530356		4.14322	6.53259	2.38937	8.18e-06	#REF!
Glyma.U016600	Photosystem I P700 chlorophyll a apoprotein A1	PSAA_SOYBN	1e-70	ATCG00350.1	Photosystem I, PsaA/PsaB protein	1e-71	8.55568	5.93916	-2.61652	3.82311e-12		5.66931	9.41436	3.74504	5.47e-36	#REF!
Glyma.15G208300	Photosystem II reaction center protein M	PSBM_POPTR	2e-13	ATCG00220.1	photosystem II reaction center protein M	8e-16	8.00355	5.49177	-2.51179	7.48432e-06		5.02739	9.01912	3.99173	1e-10	#REF!
Glyma.09G058100	Ribosomal protein S12	I6N9B6_DATST	3e-53	ATCG00905.1	ribosomal protein S12C	4e-46	8.54181	6.62921	-1.9126	8.02401e-07		6.31709	9.30073	2.98364	1.35e-10	#REF!
Glyma.01G058600	Cytochrome b6	CYB6_SOYBN	3e-71	ATCG00720.1	photosynthetic electron transfer B	5e-72	7.74784	6.24672	-1.50112	0.000868304		5.40882	8.81262	3.4038	3.64e-31	#REF!
Glyma.18G155500	NAD(P)H-quinone oxidoreductase subunit I, chloroplastic	NDHI_SOYBN	6e-54	ATCG01090.1	NADPH dehydrogenases	4e-51	5.00666	3.43534	-1.57132	0.0316812		2.96246	5.92737	2.96491	7.17e-08	#REF!
Glyma.04G095000	Photosystem II D2 protein (Fragment)	A0AS46_MEDVI	9e-96	ATCG00270.1	photosystem II reaction center protein D	4e-98	8.80364	6.18164	-2.62201	6.33587e-11		5.8064	9.74488	3.93849	7.92e-27	#REF!
Glyma.15G246000	NADH-plastoquinone oxidoreductase subunit 5	R9ZU93_9FABA	2e-44	ATCG01010.1	NADH-Ubiquinone oxidoreductase (complex I), chain 5 protein	8e-16	5.12819	3.32851	-1.79968	0.0131268		3.26176	5.8408	2.57903	1.31e-05	#REF!
Glyma.09G090100	PsaB (Fragment)	Q6U135_9ASPA	8e-100	ATCG00340.1	Photosystem I, PsaA/PsaB protein	6e-99	7.53187	5.63196	-1.89991	2.21873e-05		5.1878	8.41678	3.22898	3.89e-20	#REF!
Glyma.01G101600	NAD(P)H-quinone oxidoreductase subunit 2, chloroplastic	K9L3B9_VACMA	3e-23	ATCG01250.1	NADH-Ubiquinone/plastoquinone (complex I) protein	7e-22	6.66501	5.16388	-1.50113	0.0062556		4.34098	7.73382	3.39284	1.44e-16	#REF!
Glyma.06G217900	Photosystem II D2 protein	F5BZX1_ASCSY	1e-98	ATCG00270.1	photosystem II reaction center protein D	9e-101	8.13677	5.52121	-2.61556	2.65744e-09		5.49118	8.83437	3.34319	1.02e-25	#REF!
Glyma.11G114700	Photosystem II CP43 chlorophyll apoprotein (Fragment)	H6T057_9POAL	5e-67	ATCG00280.1	photosystem II reaction center protein C	8e-66	8.79947	5.7765	-3.02297	1.85977e-13		5.63031	9.60787	3.97756	3.91e-29	#REF!
Glyma.01G201600	Photosystem I assembly protein Ycf3	G8A326_MEDTR	3e-71	ATCG00360.1	Tetratricopeptide repeat (TPR)-like superfamily protein	6e-70	5.36259	3.83375	-1.52884	0.0331969		4.03758	5.87971	1.84213	0.00358122	#REF!
Glyma.19G083500	NAD(P)H-quinone oxidoreductase subunit 6, chloroplastic	NU6C_SOYBN	2e-64	ATCG01080.1	NADH:ubiquinone/plastoquinone oxidoreductase, chain 6	2e-54	5.42027	3.59513	-1.82514	0.00779908		3.78488	5.95568	2.1708	0.000494927	#REF!
Glyma.05G074900	PsbC (Fragment)	Q66VR0_9ERIC	5e-29	ATCG00280.1	photosystem II reaction center protein C	2e-30	7.77308	5.03291	-2.74017	1.70092e-07		4.81509	8.64301	3.82792	3.64e-17	#REF!
Glyma.13G132900	DNA-directed RNA polymerase subunit beta''	R9ZR97_9FABA	6e-51	ATCG00170.1	DNA-directed RNA polymerase family protein	3e-29	6.07337	4.30716	-1.76622	0.00265315		3.98841	6.89445	2.90603	5.29e-13	#REF!
Glyma.05G099200	ATP synthase subunit c, chloroplastic	L7T1I4_9MONI	5e-31	ATCG00140.1	ATP synthase subunit C family protein	1e-33	5.96098	3.95777	-2.0032	0.000967023		4.08655	6.55833	2.47178	5.61e-08	#REF!
Glyma.12G061600	Ribulose 1,5 biphosphate carboxylase/oxygenase (Fragment)	A4V8J5_9FABA	6e-78	ATCG00490.1	ribulose-bisphosphate carboxylases	3e-72	10.7845	8.51626	-2.26821	7.48127e-12		8.14908	11.6576	3.50852	4.63e-36	#REF!
Glyma.06G225900	DNA-directed RNA polymerase (Fragment)	K7P8V9_9GENT	7e-36	ATCG00170.1	DNA-directed RNA polymerase family protein	8e-34	6.34194	4.61033	-1.73161	0.00308198		4.67854	6.94396	2.26542	2.15e-09	#REF!
Glyma.13G245200	30S ribosomal protein S7, chloroplastic	G3ETV9_CUCME	1e-20	ATCG00900.1	Ribosomal protein S7p/S5e family protein	3e-23	8.03587	6.04692	-1.98895	1.61669e-06		5.8895	8.74523	2.85573	3.89e-20	#REF!
Glyma.06G218700	-	-	-	-	-	-	7.84835	5.36512	-2.48324	1.39847e-07		5.14741	8.66404	3.51663	3.71e-18	#REF!
Glyma.05G094500	NADH-plastoquinone oxidoreductase subunit 2 (Fragment)	G0YCZ9_EUCLU	5e-36	ATCG01250.1	NADH-Ubiquinone/plastoquinone (complex I) protein	1e-35	6.60219	5.29271	-1.30948	0.0180866		4.98789	7.25807	2.27018	2.63e-05	#REF!
Glyma.15G114600	Cytochrome b6-f complex subunit 4	A6MMN8_DIOEL	2e-62	ATCG00730.1	photosynthetic electron transfer D	1e-64	8.73026	6.80303	-1.92723	1.52016e-06		6.26969	9.66763	3.39794	1.25e-21	#REF!
Glyma.20G048700	ATP-dependent Clp protease proteolytic subunit	J7F000_VIGUN	4e-28	ATCG00670.1	plastid-encoded CLP P	4e-29	7.21434	5.91945	-1.29489	0.00425612		5.93041	7.73669	1.80627	8.66e-06	#REF!
Glyma.16G089800	NADH dehydrogenase subunit J (Fragment)	B0FFP8_SOYBN	2e-51	ATCG00420.1	NADH dehydrogenase subunit J	5e-48	5.58118	3.41459	-2.16659	0.00170946		3.21266	6.44581	3.23315	6.8e-10	#REF!
Glyma.12G232500	Cytochrome b6-f complex subunit 5	PETG_BRADI	6e-16	ATCG00600.1	PETG	2e-18	6.96777	5.13287	-1.8349	0.00449695		5.00038	7.62659	2.62621	0.000114445	#REF!
Glyma.01G153500	Photosystem II D2 protein	PSBD_MORIN	2e-147	ATCG00270.1	photosystem II reaction center protein D	1e-148	6.51534	4.51852	-1.99682	0.000422479		4.06903	7.45005	3.38101	7.79e-13	#REF!
Glyma.04G204000	DNA-directed RNA polymerase subunit beta (Fragment)	G7JQB6_MEDTR	4e-35	ATCG00170.1	DNA-directed RNA polymerase family protein	8e-26	6.50732	4.84943	-1.65789	0.00353756		4.47461	7.33712	2.86251	1e-12	#REF!
Glyma.14G123900	Ethylene responsive transcription factor 1a	G7J693_MEDTR	1e-94	AT4G27950.1	cytokinin response factor 4	6e-54	7.7902	6.65447	-1.13573	0.00607082		5.80102	8.73297	2.93194	3.07e-31	#REF!
Glyma.10G226400	ATP-dependent Clp protease proteolytic subunit	C6TL65_SOYBN	6e-40	ATCG00670.1	plastid-encoded CLP P	2e-23	6.83077	5.65841	-1.17236	0.0288643		5.58374	7.37723	1.79349	4.94e-05	#REF!
Glyma.20G084200	NAD(P)H-quinone oxidoreductase subunit H, chloroplastic	R9ZQR3_9FABA	8e-40	ATCG01110.1	NAD(P)H dehydrogenase subunit H	3e-33	6.63954	4.28878	-2.35075	1.37654e-05		4.5539	7.15172	2.59783	3.44e-09	#REF!
Glyma.U009000	50S ribosomal protein L23, chloroplastic	RK23_SOYBN	9e-62	ATCG01300.1	ribosomal protein L23	2e-57	7.40615	5.37249	-2.03366	1.57635e-05		5.40126	8.02148	2.62022	5.19e-14	#REF!
Glyma.14G213500	Ribosomal protein S12	U5IPK6_9APIA	7e-21	ATCG00905.1	ribosomal protein S12C	8e-20	7.04482	5.67786	-1.36696	0.00679434		5.78661	7.54881	1.7622	2.27e-05	#REF!
Glyma.18G155700	NAD(P)H-quinone oxidoreductase subunit H, chloroplastic	R9ZT08_9FABA	0	ATCG01110.1	NAD(P)H dehydrogenase subunit H	0	9.07184	6.49887	-2.57297	4.14257e-12		6.58213	9.67469	3.09256	1.69e-28	#REF!
Glyma.06G236400	Ethylene-responsive transcription factor 6	C6T283_SOYBN	1e-53	AT3G15210.1	ethylene responsive element binding factor 4	9e-47	10.1682	8.86919	-1.29896	0.00219203		8.18629	11.0362	2.84987	4.33e-13	#REF!
Glyma.19G120800	50S ribosomal protein L2, chloroplastic	R9RPL8_GLYSO	2e-35	ATCG01310.1	ribosomal protein L2	5e-34	8.91436	7.06135	-1.853	4.12249e-07		7.20714	9.42225	2.2151	1.56e-10	#REF!
Glyma.08G363500	Photosystem II reaction center protein Z	I1KZJ7_SOYBN	5e-31	ATCG00300.1	YCF9	7e-28	7.51094	4.88842	-2.62252	2.08236e-05		5.04069	8.06169	3.021	1.52e-05	#REF!
Glyma.01G153400	30S ribosomal protein S4, chloroplastic	RR4_SOYBN	6e-124	ATCG00380.1	chloroplast ribosomal protein S4	1e-106	5.76638	3.77709	-1.98929	0.0023191		3.95036	6.37649	2.42613	5.12e-08	#REF!
Glyma.01G095900	Photosystem II reaction center protein Z	I1J6B5_SOYBN	4e-32	ATCG00300.1	YCF9	3e-30	7.5257	4.7375	-2.7882	1.11339e-06		4.76323	8.19183	3.42861	2.28e-08	#REF!
Glyma.08G281300	Photosystem II cp47 protein (Fragment)	E0XDJ6_9ASTE	2e-52	ATCG00680.1	photosystem II reaction center protein B	5e-52	6.86382	5.00373	-1.86009	0.000287481		4.63574	7.70518	3.06944	1.1e-14	#REF!
Glyma.10G078900	Ribosomal protein L2	G3EQI2_CAMSI	2e-58	ATCG01310.1	ribosomal protein L2	8e-56	7.89273	6.05687	-1.83586	7.2362e-06		6.45119	8.3039	1.85271	1.74e-08	#REF!
Glyma.20G187300	50S ribosomal protein L2, chloroplastic	R9RPL8_GLYSO	2e-17	ATCG01310.1	ribosomal protein L2	5e-17	8.1488	6.58734	-1.56146	0.000357696		6.54691	8.72853	2.18162	7.36e-09	#REF!
Glyma.14G132100	Maturase K	H8PI40_GLYSO	2e-76	ATCG00040.1	maturase K	5e-39	7.33922	4.41156	-2.92766	7.89789e-08		4.79755	7.77332	2.97577	4.77e-09	#REF!
Glyma.18G262700	NdhH (Fragment)	K4KA70_9ROSI	5e-38	ATCG01110.1	NAD(P)H dehydrogenase subunit H	5e-39	6.65975	4.4526	-2.20714	0.000264558		4.49804	7.32152	2.82348	6.17e-10	#REF!
Glyma.03G065000	Photosystem II reaction center protein H	PSBH_SOYBN	8e-37	ATCG00710.1	photosystem II reaction center protein H	3e-35	6.27971	4.27987	-1.99984	0.000644533		4.00053	7.1106	3.11007	4.44e-12	#REF!
Glyma.18G132600	ATP-dependent Clp protease proteolytic subunit	K7W8L6_MAIZE	5e-18	ATCG00670.1	plastid-encoded CLP P	3e-18	6.58939	5.15783	-1.43156	0.00665785		5.3217	7.07902	1.75732	7.27e-05	#REF!
Glyma.04G150600	DNA-directed RNA polymerase subunit beta''	RPOC2_SOYBN	1e-109	ATCG00170.1	DNA-directed RNA polymerase family protein	5e-60	7.46148	5.60879	-1.85269	4.95902e-05		5.56219	8.10502	2.54283	1.79e-18	#REF!
Glyma.01G114300	Hypothetical chloroplast RF1	R9ZQS2_9FABA	3e-44	ATMG00370.1	Ycf1 protein	3e-41	6.79794	4.62812	-2.16982	0.000433467		5.0906	7.15953	2.06893	0.00238087	#REF!
Glyma.16G088900	30S ribosomal protein S16, chloroplastic	RR16_SOYBN	2e-42	ATCG00050.1	ribosomal protein S16	6e-27	6.12966	4.71859	-1.41107	0.0313222		4.72636	6.67718	1.95082	0.00107932	#REF!
Glyma.02G221400	DNA-directed RNA polymerase subunit beta''	RPOC2_SOYBN	3e-84	ATCG00170.1	DNA-directed RNA polymerase family protein	1e-73	7.60315	5.61356	-1.98959	2.58552e-06		5.78601	8.13826	2.35226	3.77e-22	#REF!
Glyma.18G193100	50S ribosomal protein L32, chloroplastic	RK32_SOYBN	8e-16	ATCG01020.1	ribosomal protein L32	2e-06	5.39485	3.25787	-2.13698	0.0036318		3.40844	5.99363	2.58519	0.000345795	#REF!
Glyma.18G146300	NAD(P)H-quinone oxidoreductase subunit H	G7KIC4_MEDTR	2e-76	ATCG01100.1	NADH dehydrogenase family protein	1e-51	7.49091	5.25724	-2.23367	1.34984e-06		5.27404	8.12838	2.85434	2.23e-15	#REF!
Glyma.15G248500	Acetyl-coenzyme A carboxylase carboxyl transferase subunit beta, chloroplastic	ACCD_SOYBN	3e-72	-	-	-	7.43971	5.97295	-1.46677	0.00703644		5.54103	8.20798	2.66695	1.51e-07	#REF!
Glyma.15G126100	Photosystem I reaction center subunit IX	PSAJ_SOYBN	6e-22	ATCG00630.1	PSAJ	1e-22	5.12915	3.56043	-1.56872	0.0391112		3.51372	5.78973	2.27601	0.000539283	#REF!
Glyma.06G229000	ATP synthase subunit c, chloroplastic	ATPH_CHAVU	1e-28	ATCG00140.1	ATP synthase subunit C family protein	5e-31	5.8365	4.02352	-1.81298	0.00472284		4.52807	6.25453	1.72646	0.0011406	#REF!
Glyma.U009100	30S ribosomal protein S3, chloroplastic	RR3_SOYBN	8e-90	ATCG00800.1	structural constituent of ribosome	7e-75	8.64957	6.64053	-2.00904	2.89172e-07		7.076	9.04312	1.96712	7.38e-10	#REF!
Glyma.19G054200	ATP synthase subunit a, chloroplastic	ATPI_CICAR	6e-41	ATCG00150.1	ATPase, F0 complex, subunit A protein	2e-41	7.02766	5.1122	-1.91546	6.95303e-05		5.31805	7.55159	2.23354	6.48e-14	#REF!
Glyma.14G209100	Photosystem I assembly protein Ycf4	YCF4_SOYBN	6e-40	-	-	-	6.07448	4.66363	-1.41085	0.0242596		4.41591	6.76644	2.35053	1.72e-06	#REF!
Glyma.12G096200	ATP synthase subunit a, chloroplastic	ATPI_SOYBN	1e-60	ATCG00150.1	ATPase, F0 complex, subunit A protein	3e-57	6.76843	4.84377	-1.92466	0.000237385		5.2318	7.21156	1.97977	5.34e-08	#REF!
Glyma.09G132500	-	-	-	AT4G25670.2	unknown protein; LOCATED IN: cellular_component unknown; EXPRESSED IN: male gametophyte, pollen tube; EXPRESSED DURING: M germinated pollen stage; BEST Arabidopsis thaliana protein match is: unknown protein (TAIR:AT4G25690.2).	6e-49	11.0783	10.0444	-1.03388	0.0358328		9.41931	11.828	2.40871	2.64e-07	#REF!
Glyma.02G103000	-	-	-	-	-	-	5.67599	4.03921	-1.63678	0.0215338		3.76396	6.45319	2.68923	1.41e-05	#REF!
Glyma.13G040400	Ethylene responsive transcription factor 1a	G7J693_MEDTR	6e-95	AT4G27950.1	cytokinin response factor 4	3e-49	6.00218	4.35821	-1.64397	0.00648795		4.20239	6.70221	2.49982	8.65e-08	#REF!
Glyma.03G031100	30S ribosomal protein S2, chloroplastic	RR2_SOYBN	1e-83	ATCG00160.1	ribosomal protein S2	3e-70	7.92293	6.2959	-1.62703	0.000202142		6.69146	8.33226	1.6408	1.76e-05	#REF!
Glyma.12G232100	50S ribosomal protein L20, chloroplastic	RK20_SOYBN	2e-85	ATCG00660.1	ribosomal protein L20	1e-54	8.61446	7.24139	-1.37307	0.00279112		7.21035	9.1546	1.94425	1.72e-05	#REF!
Glyma.15G238900	30S ribosomal protein S18, chloroplastic	RR18_SOYBN	6e-56	ATCG00650.1	ribosomal protein S18	2e-51	7.20659	5.07409	-2.13251	0.000186432		5.35442	7.6777	2.32328	3.98e-05	#REF!
Glyma.18G153500	Expansin 1	H6VQH8_BETPL	7e-161	AT2G39700.1	expansin A4	6e-156	6.42947	5.0156	-1.41387	0.0106522		4.31806	7.38344	3.06538	1.09e-14	#REF!
Glyma.07G253400	PRAS-rich protein	Q8H2A8_A-CO	4e-06	AT3G21570.1	unknown protein; Has 43 Blast hits to 43 proteins in 13 species: Archae - 0; Bacteria - 0; Metazoa - 0; Fungi - 0; Plants - 43; Viruses - 0; Other Eukaryotes - 0 (source: NCBI BLink).	8e-21	11.1764	10.1761	-1.0003	0.0104138		9.43267	11.9929	2.56026	3.7e-17	#REF!
Glyma.19G051900	50S ribosomal protein L2, chloroplastic	R9RPL8_GLYSO	2e-37	ATCG01310.1	ribosomal protein L2	4e-39	7.27547	5.66559	-1.60988	0.000883007		6.1011	7.68936	1.58825	3.88e-06	#REF!
Glyma.13G109200	DNA-directed RNA polymerase III subunit RPC4	G7I6T0_MEDTR	4e-100	AT5G09380.1	RNA polymerase III RPC4	5e-69	5.7187	4.25985	-1.45885	0.0202063		4.32609	6.28614	1.96004	7.08e-06	#REF!
Glyma.12G232000	ATP synthase subunit alpha	K7LWI4_SOYBN	0	ATCG00120.1	ATP synthase subunit alpha	0	11.4897	8.67002	-2.81964	1.04309e-13		9.11233	11.8515	2.73915	6.09e-11	#REF!
Glyma.12G156500	Pentatricopeptide repeat-containing protein	G7KKQ1_MEDTR	8e-30	AT1G63400.1	Pentatricopeptide repeat (PPR) superfamily protein	2e-19	8.3588	7.24706	-1.11174	0.00609257		7.2112	8.88558	1.67438	2.66e-09	#REF!
Glyma.12G232900	Apocytochrome f	CYF_SOYBN	0	ATCG00540.1	photosynthetic electron transfer A	0	8.25461	6.30025	-1.95436	5.98623e-05		6.43148	8.79161	2.36012	8.87e-08	#REF!
Glyma.12G222500	SNF4b family protein	B9N1J7_POPTR	2e-168	AT5G53750.1	CBS domain-containing protein	6e-116	9.24738	8.06011	-1.18727	0.000652191		7.48183	10.0359	2.55412	1.3e-43	#REF!
Glyma.07G021600	Shikimate O-hydroxycinnamoyl transferase	B6DQK4_TRIPR	0	AT5G48930.1	hydroxycinnamoyl-CoA shikimate/quinate hydroxycinnamoyl transferase	0	8.1538	7.04829	-1.10551	0.00559808		6.10061	9.13517	3.03456	2.75e-22	#REF!
Glyma.12G231900	ATP synthase subunit b, chloroplastic	R9ZQ59_9FABA	1e-83	ATCG00130.1	ATPase, F0 complex, subunit B/B', bacterial/chloroplast	7e-70	7.62588	5.6901	-1.93578	9.11573e-05		6.02816	8.06919	2.04103	2.61e-06	#REF!
Glyma.02G235100	Protein kinase	B0I553_PHAVU	0	AT2G30360.1	SOS3-interacting protein 4	0	9.67545	8.48061	-1.19485	0.000313574		7.93922	10.4466	2.50736	6.48e-54	#REF!
Glyma.U024300	Peptidyl-prolyl cis-trans isomerase	A5BNQ0_VITVI	5e-10	AT2G38730.1	Cyclophilin-like peptidyl-prolyl cis-trans isomerase family protein	3e-09	5.41353	3.75613	-1.65741	0.0299235		3.28261	6.30788	3.02527	4.67e-05	#REF!
Glyma.19G094000	Squamosa promoter-binding 16-like protein	R9R669_9FABA	0	AT5G50570.2	Squamosa promoter-binding protein-like (SBP domain) transcription factor family protein	2e-40	9.01196	7.64603	-1.36593	0.00369823		7.09769	9.81413	2.71644	3.19e-09	#REF!
Glyma.18G155800	Hypothetical chloroplast RF19	U5ZHW8_GLYSO	6e-112	ATCG01130.1	Ycf1 protein	8e-30	9.10047	6.82374	-2.27672	1.4871e-05		7.44103	9.38079	1.93976	0.00154578	#REF!
Glyma.09G178600	Photosystem I assembly protein Ycf3	D7KRG3_ARALL	6e-49	ATCG00360.1	Tetratricopeptide repeat (TPR)-like superfamily protein	1e-47	7.10891	5.73989	-1.36902	0.00310377		5.57795	7.74097	2.16302	1.25e-16	#REF!
Glyma.19G258800	Auxin-responsive family protein	B9I925_POPTR	6e-34	AT2G46690.1	SAUR-like auxin-responsive protein family	7e-32	8.32763	7.0079	-1.31973	0.000479516		6.39996	9.16743	2.76747	1.07e-23	#REF!
Glyma.19G007200	Cinnamoyl-CoA reductase	G3FJ91_BETPL	3e-99	AT5G14700.1	NAD(P)-binding Rossmann-fold superfamily protein	5e-79	8.61718	7.48092	-1.13626	0.00637015		6.91018	9.38912	2.47895	3.8e-18	#REF!
Glyma.16G065300	Protein Ycf2	YCF2_SOYBN	0	ATCG01280.1	Chloroplast Ycf2;ATPase, AAA type, core	5e-176	8.00882	6.07422	-1.9346	4.06625e-06		6.31821	8.49642	2.17821	7.34e-13	#REF!
Glyma.18G045200	-	-	-	AT5G56550.1	oxidative stress 3	6e-16	9.75248	8.64511	-1.10737	0.0101916		8.08628	10.4971	2.4108	9.8e-11	#REF!
Glyma.08G153200	AN1-like transcription factor	E0A2W1_SOYBN	2e-115	AT3G12630.1	A20/AN1-like zinc finger family protein	7e-58	12.5779	11.3637	-1.2143	0.0492402		10.9015	13.2689	2.36738	0.000311844	#REF!
Glyma.19G006900	Cinnamoyl-CoA reductase	G3FJ91_BETPL	2e-163	AT5G14700.1	NAD(P)-binding Rossmann-fold superfamily protein	2e-127	11.2141	10.0086	-1.20558	0.0015275		9.58585	11.9131	2.32721	1.37e-12	#REF!
Glyma.12G232300	50S ribosomal protein L33, chloroplastic	RK33_SOYBN	2e-39	ATCG00640.1	ribosomal protein L33	5e-31	8.36885	6.16166	-2.20719	2.68409e-05		6.54775	8.76821	2.22046	0.000106279	#REF!
Glyma.02G148100	F-box protein	G7IEE1_MEDTR	0	AT2G27310.1	F-box family protein	6e-36	8.65176	7.59478	-1.05698	0.0169223		7.18882	9.31388	2.12506	1.23e-09	#REF!
Glyma.01G036000	N-hydroxythioamide S-beta-glucosyltransferase	G7K464_MEDTR	0	AT1G24100.1	UDP-glucosyl transferase 74B1	9e-167	8.93096	6.94419	-1.98677	1.47135e-08		6.46527	9.84338	3.37811	4.14e-48	#REF!
Glyma.06G220800	Blue copper protein	BCB1_ARATH	9e-18	AT5G20230.1	blue-copper-binding protein	1e-20	7.86799	6.36718	-1.50081	0.000216816		6.20794	8.51283	2.30489	1.74e-22	#REF!
Glyma.11G234300	Wound-induced protein 1-like protein	T2DMY0_PHAVU	5e-102	AT3G10985.1	senescence associated gene 20	3e-34	10.6534	9.64747	-1.00588	0.00193491		8.79936	11.5385	2.73917	1.48e-58	#REF!
Glyma.04G251900	GRAS family protein	Q5NE23_PEA	0	AT4G08250.1	GRAS family transcription factor	6e-159	6.60484	5.13001	-1.47483	0.0044737		4.48982	7.52861	3.03879	3.78e-14	#REF!
Glyma.10G236000	Low-temperature-induced 65 kDa protein	G8A221_MEDTR	2e-57	AT5G52300.2	CAP160 protein	1e-17	8.83011	7.26431	-1.5658	0.00022944		6.81718	9.62473	2.80755	8.49e-13	#REF!
Glyma.04G194800	Calmodulin-like protein	G7J5J1_MEDTR	1e-70	AT1G76650.3	calmodulin-like 38	2e-35	13.0623	11.8723	-1.18999	0.000321262		10.5461	14.3402	3.79416	1.48e-47	#REF!
Glyma.12G232200	30S ribosomal protein S18, chloroplastic	RR18_SOYBN	5e-57	ATCG00650.1	ribosomal protein S18	1e-50	6.28269	4.11451	-2.16818	0.000393856		4.73436	6.64969	1.91533	9.36e-05	#REF!
Glyma.09G116300	F15H18.11	D7KGD7_ARALL	0	AT1G18390.2	Protein kinase superfamily protein	0	11.3139	10.2731	-1.04076	0.00364194		9.57334	12.1239	2.55057	1.65e-27	#REF!
Glyma.19G200000	Digalactosyldiacylglycerol synthase 1, chloroplastic	DGDG1_SOYBN	0	AT3G11670.1	UDP-Glycosyltransferase superfamily protein	0	13.2411	11.897	-1.34404	1.7085e-05		11.5028	13.9609	2.45817	5.24e-34	#REF!
Glyma.01G105600	-	-	-	AT5G02020.2	Encodes a protein involved in salt tolerance, names SIS (Salt Induced Serine rich).	4e-22	11.685	9.75223	-1.93274	0.000357532		9.36111	12.506	3.1449	6.4e-07	#REF!
Glyma.15G016100	Glyoxylate reductase	G7II17_MEDTR	2e-145	AT1G79870.1	D-isomer specific 2-hydroxyacid dehydrogenase family protein	9e-133	5.84603	4.33088	-1.51515	0.0162734		3.74784	6.74567	2.99783	1.38e-07	#REF!
Glyma.06G300900	Zinc finger protein CONSTANS-like protein	G7IRL0_MEDTR	5e-37	AT5G54470.1	B-box type zinc finger family protein	4e-31	8.4004	7.07457	-1.32583	0.0187358		6.18444	9.41112	3.22668	1.52e-08	#REF!
Glyma.18G026700	Receptor kinase-like protein	G7KH13_MEDTR	0	AT3G55950.1	CRINKLY4 related 3	0	9.06138	7.88183	-1.17955	0.000716184		7.47823	9.75434	2.27611	9.02e-24	#REF!
Glyma.18G208800	WRKY transcription factor WRKY108715	B3U398_MEDTR	0	AT2G38470.1	WRKY DNA-binding protein 33	1e-109	9.26913	7.78301	-1.48612	0.000275522		8.20419	9.6663	1.46212	2.52e-05	#REF!
Glyma.07G104300	mRNA, clone: RTFL01-09-C22	E4MWN6_THEHA	2e-06	AT1G67920.1	unknown protein; BEST Arabidopsis thaliana protein match is: unknown protein (TAIR:AT1G24600.1); Has 22 Blast hits to 22 proteins in 5 species: Archae - 0; Bacteria - 0; Metazoa - 0; Fungi - 0; Plants - 22; Viruses - 0; Other Eukaryotes - 0 (source: NCBI BLink).	3e-10	8.5312	6.53708	-1.99412	8.54111e-06		6.59475	9.10981	2.51506	1.12e-10	#REF!
Glyma.15G248600	Photosystem II reaction center protein K	G7JQB4_MEDTR	3e-62	ATCG00070.1	photosystem II reaction center protein K precursor	1e-24	7.03663	5.34275	-1.69388	0.0162921		5.3954	7.55803	2.16263	0.00451199	#REF!
Glyma.06G037000	Pheromone receptor-like protein	G7J5T8_MEDTR	9e-87	AT2G26530.1	Protein of unknown function (DUF1645)	3e-35	14.0345	12.5703	-1.46422	2.28876e-07		11.9982	14.8802	2.88199	1.7e-52	#REF!
Glyma.17G245300	Mitogen-activated protein kinase kinase kinase	G7J5S7_MEDTR	2e-180	AT5G66850.1	mitogen-activated protein kinase kinase kinase 5	7e-139	8.40776	5.64324	-2.76451	6.01845e-07		6.13304	8.73976	2.60672	3.9e-05	#REF!
Glyma.01G137500	Auxin-responsive family protein	B9GPD7_POPTR	2e-50	AT2G45210.1	SAUR-like auxin-responsive protein family	1e-43	6.26951	4.40293	-1.86658	0.00146126		4.31149	6.95641	2.64492	1e-08	#REF!
Glyma.10G145300	Galactinol synthase	Q7XZ08_SOYBN	0	AT2G47180.1	galactinol synthase 1	0	15.5606	14.4752	-1.08547	0.0010044		13.9591	16.2871	2.32797	5.4e-35	#REF!
Glyma.03G124700	Probable mediator of RNA polymerase II transcription subunit 26b	MD26B_ARATH	1e-110	AT5G05140.1	Transcription elongation factor (TFIIS) family protein	2e-113	10.9412	9.82755	-1.11368	0.000644533		9.6403	11.522	1.88168	2.1e-18	#REF!
Glyma.08G104400	F-box protein	G7JBZ1_MEDTR	0	AT1G67340.1	HCP-like superfamily protein with MYND-type zinc finger	1e-167	11.7783	10.7027	-1.0756	0.0316712		10.1777	12.4871	2.30936	1.73e-06	#REF!
Glyma.15G074600	LRR receptor-like serine/threonine-protein kinase FEI	G7IPT4_MEDTR	0	AT4G04960.1	Concanavalin A-like lectin protein kinase family protein	0	7.58742	6.41768	-1.16974	0.0173617		6.59802	8.05695	1.45893	1.86e-05	#REF!
Glyma.20G140100	Cysteine-rich protein	C6ZRN5_SOYBN	0	AT4G05200.1	cysteine-rich RLK (RECEPTOR-like protein kinase) 25	0	10.7009	9.47973	-1.22113	0.0172618		9.09293	11.3705	2.27762	1.41e-05	#REF!
Glyma.06G171100	-	-	-	-	-	-	13.5975	11.5619	-2.03565	4.46596e-06		10.9889	14.5754	3.58655	1.36e-12	#REF!
Glyma.10G180500	Xyloglucan-specific endoglucanase inhibitor protein	G7I467_MEDTR	0	AT1G03220.1	Eukaryotic aspartyl protease family protein	1e-138	10.1422	9.00981	-1.13238	0.0039071		8.27008	11.0026	2.7325	3.67e-19	#REF!
Glyma.04G180800	Receptor-like protein kinase	Q6Z2V7_ORYSJ	7e-22	AT5G62865.1	unknown protein; BEST Arabidopsis thaliana protein match is: unknown protein (TAIR:AT3G48020.1).	1e-23	8.91723	7.71117	-1.20606	0.0013595		7.15753	9.69289	2.53535	1.71e-20	#REF!
Glyma.04G019900	Ubiquitin-protein ligase	E5GCD1_CUCME	3e-123	AT2G17030.1	F-box family protein with a domain of unknown function (DUF295)	2e-32	9.66232	8.51721	-1.14511	0.000938918		8.35882	10.2422	1.88341	1.55e-22	#REF!
Glyma.09G071800	Senescence-associated family protein	U5G769_POPTR	5e-80	AT5G20700.1	Protein of unknown function (DUF581)	9e-45	8.41401	7.24453	-1.16948	0.00959199		7.46371	8.86217	1.39847	0.000205895	#REF!
Glyma.03G073400	-	-	-	AT5G02020.1	Encodes a protein involved in salt tolerance, names SIS (Salt Induced Serine rich).	2e-21	11.1588	9.3391	-1.81973	0.000737535		9.01088	11.9127	2.90179	3.29e-06	#REF!
Glyma.12G112600	-	-	-	AT4G28290.1	unknown protein; FUNCTIONS IN: molecular_function unknown; INVOLVED IN: biological_process unknown; LOCATED IN: chloroplast; EXPRESSED IN: 23 plant structures; EXPRESSED DURING: 15 growth stages; Has 45 Blast hits to 45 proteins in 11 species: Archae - 0; Bacteria - 0; Metazoa - 0; Fungi - 0; Plants - 45; Viruses - 0; Other Eukaryotes - 0 (source: NCBI BLink).	6e-12	7.34594	5.50509	-1.84085	0.0013296		5.22558	8.09955	2.87397	9.75e-07	#REF!
Glyma.04G054900	PPR containing protein	F8WLA5_CITUN	0	AT1G05670.2	Pentatricopeptide repeat (PPR-like) superfamily protein	1e-62	7.81963	6.62326	-1.19638	0.00387069		6.20995	8.53301	2.32306	2.06e-25	#REF!
Glyma.19G115300	2-aminoethanethiol dioxygenase	Q2HVC5_MEDTR	4e-157	AT5G39890.1	Protein of unknown function (DUF1637)	4e-78	10.0844	9.0643	-1.02007	0.00353676		8.53186	10.8039	2.27202	1.4e-29	#REF!
Glyma.17G157100	-	-	-	AT4G37820.1	unknown protein; BEST Arabidopsis thaliana protein match is: unknown protein (TAIR:AT2G22795.1); Has 433572 Bla	2e-26	8.80791	7.59483	-1.21308	0.00108516		7.38919	9.42312	2.03393	1.36e-28	#REF!
Glyma.01G006000	Emb|CAB83157.1	Q9LVB9_ARATH	2e-21	AT5G56550.1	oxidative stress 3	2e-24	11.0405	9.9973	-1.04324	0.0342724		9.47354	11.7407	2.26713	1.42e-06	#REF!
Glyma.06G302800	Eukaryotic translation initiation factor	H6VUT5_9FABA	1e-73	AT4G27130.1	Translation initiation factor SUI1 family protein	3e-73	8.12115	6.78885	-1.3323	0.0154894		6.48087	8.78001	2.29913	2.52e-05	#REF!
Glyma.13G158200	Blue copper protein	G7JE55_MEDTR	9e-120	AT5G26330.1	Cupredoxin superfamily protein	4e-30	11.5797	10.3961	-1.18366	0.00117826		10.308	12.1282	1.8202	1.28e-09	#REF!
Glyma.14G175000	Glycosyltransferase GT14M03	E9M5F6_PUEML	0	AT1G22360.1	UDP-glucosyl transferase 85A2	0	7.77074	6.31974	-1.45101	0.000754583		6.5587	8.24324	1.68454	1.12e-10	#REF!
Glyma.02G105400	Protein IRX15-LIKE	IX15L_ARATH	6e-95	AT5G67210.1	Protein of unknown function (DUF579)	7e-98	9.41006	8.40566	-1.00441	0.00540484		7.9479	10.0899	2.14197	3.37e-22	#REF!
Glyma.10G257200	Beta-1,4-xylosidase	D7LA14_ARALL	4e-12	AT3G19615.1	unknown protein; FUNCTIONS IN: molecular_function unknown; INVOLVED IN: biological_process unknown; LOCATED IN: cellular_component unknown; Has 10 Blast hits to 10 proteins in 5 species: Archae - 0; Bacteria - 0; Metazoa - 0; Fungi - 0; Plants - 10; Viruses - 0; Other Eukaryotes - 0 (source: NCBI BLink).	1e-14	8.68882	7.06497	-1.62384	1.47044e-05		7.52913	9.07684	1.54772	8.72e-10	#REF!
Glyma.15G176000	MYB transcription factor MYB121 (Fragment)	Q0PJE9_SOYBN	2e-127	AT5G35550.1	Duplicated homeodomain-like superfamily protein	1e-44	6.30087	4.86386	-1.43701	0.0389418		4.54281	7.00636	2.46355	0.000207176	#REF!
Glyma.16G043200	NAC transcription factor	V5TFM4_SOYBN	0	AT3G04070.1	NAC domain containing protein 47	2e-108	11.3305	9.90706	-1.42346	1.7492e-06		9.33258	12.1659	2.83337	1.08e-34	#REF!
Glyma.06G180400	PBng110	Q8W436_VIGRA	1e-116	AT5G63050.1	embryo defective 2759	9e-101	11.9236	10.7885	-1.13511	0.014399		10.4098	12.5767	2.16689	1.54e-06	#REF!
Glyma.19G118700	-	-	-	AT3G47510.1	unknown protein; FUNCTIONS IN: molecular_function unknown; INVOLVED IN: biological_process unknown; LOCATED IN:	8e-07	9.05205	7.06209	-1.98997	2.18672e-06		6.89573	9.76448	2.86875	3.79e-17	#REF!
Glyma.17G025900	Xyloglucan galactosyltransferase KATAMARI1-like protein	G7JLG7_MEDTR	0	AT4G22580.1	Exostosin family protein	0	10.7642	9.59246	-1.17174	0.000438411		9.29712	11.4006	2.1035	1.12e-19	#REF!
Glyma.10G081100	H0723C07.4 protein	Q259M7_ORYSA	2e-12	-	-	-	12.7384	11.3697	-1.36869	0.000328673		10.5207	13.7372	3.21651	1.45e-20	#REF!
Glyma.06G157400	NAC transcription factor	U3LZE5_SOYBN	0	AT1G01720.1	NAC (No Apical Meristem) domain transcriptional regulator superfamily protein	2e-120	8.26517	7.03504	-1.23013	0.00232522		6.7057	8.93338	2.22768	4.42e-14	#REF!
Glyma.17G021000	-	-	-	AT3G21570.1	unknown protein; Has 43 Blast hits to 43 proteins in 13 species: Archae - 0; Bacteria - 0; Metazoa - 0; Fungi -	1e-21	11.0278	9.70609	-1.32171	0.0259363		9.47528	11.6232	2.1479	0.00103299	#REF!
Glyma.18G146200	Chaperone protein dnaJ	G7J540_MEDTR	7e-42	AT2G01710.1	Chaperone DnaJ-domain superfamily protein	3e-40	9.53054	8.01585	-1.5147	0.0051842		7.92664	10.1006	2.17393	0.000258118	#REF!
Glyma.04G197600	HVA22-like protein e	G7J3D8_MEDTR	9e-69	AT5G50720.1	HVA22 homologue E	6e-50	10.4278	9.18444	-1.24334	0.000288555		9.41372	10.8814	1.46769	6.48e-15	#REF!
Glyma.02G034200	U-box domain containing protein	G7K1E9_MEDTR	0	AT1G60190.1	ARM repeat superfamily protein	0	6.51473	5.12654	-1.38819	0.0115947		4.81048	7.20682	2.39634	2.68e-06	#REF!
Glyma.20G082500	-	-	-	-	-	-	9.31483	8.04181	-1.27302	0.00280516		8.16178	9.79511	1.63332	2.26e-05	#REF!
Glyma.07G242100	2-succinylbenzoate-CoA ligase	G7JMS0_MEDTR	0	AT3G16910.1	acyl-activating enzyme 7	0	10.4052	9.40433	-1.00082	0.00503501		9.70271	10.8294	1.12666	1.07e-09	#REF!
Glyma.15G236700	Thioredoxin fold	Q1RU64_MEDTR	2e-102	AT5G13810.1	Glutaredoxin family protein	5e-90	9.93101	8.55698	-1.37403	0.00622811		8.76814	10.377	1.60887	0.0021057	#REF!
Glyma.03G151900	EDGP (Fragment)	Q05929_DAUCA	7e-104	AT1G03220.1	Eukaryotic aspartyl protease family protein	2e-98	9.85256	8.81227	-1.04029	0.00770614		8.55529	10.4434	1.88808	5.51e-09	#REF!
Glyma.11G068100	-	-	-	-	-	-	8.17926	5.36642	-2.81284	2.09708e-09		4.6916	9.40254	4.71095	9.25e-19	#REF!
Glyma.13G222600	-	-	-	AT2G34340.1	Protein of unknown function, DUF584	3e-28	9.90588	7.65009	-2.25579	2.05716e-05		7.68485	10.4804	2.79551	1.43e-05	#REF!
Glyma.15G152900	SRC2	O04133_SOYBN	0	AT1G09070.1	soybean gene regulated by cold-2	2e-48	12.5494	11.1763	-1.37311	4.15657e-06		10.9909	13.1712	2.18024	3.57e-42	#REF!
Glyma.08G125600	UDP-glucose glucosyltransferase	G7L8S7_MEDTR	0	AT2G43840.2	UDP-glycosyltransferase 74 F1	3e-165	7.15383	5.69793	-1.4559	0.00711016		5.22728	7.95633	2.72905	7.88e-10	#REF!
Glyma.01G083400	-	-	-	-	-	-	6.14306	4.90273	-1.24033	0.0413009		5.11904	6.65021	1.53118	1.11e-06	#REF!
Glyma.06G321300	Molybdopterin synthase sulfur carrier subunit	C6T427_SOYBN	2e-65	AT4G10100.3	co-factor for nitrate, reductase and xanthine dehydrogenase 7	2e-36	10.7155	8.89961	-1.81589	0.00244199		9.05715	11.1776	2.12042	0.0029403	#REF!
Glyma.06G107200	Vacuolar membrane-associated protein iml1	G7K960_MEDTR	0	AT4G08550.1	electron carriers;protein disulfide oxidoreductases	0	10.3655	9.3543	-1.01124	0.00417874		9.44047	10.8413	1.40082	4.77e-10	#REF!
Glyma.18G242400	E3 ubiquitin-protein ligase MARCH3	G7L0Z7_MEDTR	3e-48	AT2G02960.3	RING/FYVE/PHD zinc finger superfamily protein	5e-21	11.2956	10.0919	-1.20368	0.000164921		9.84221	11.9136	2.07134	7.54e-17	#REF!
Glyma.04G081700	Lin-54-like protein	G7ZWG4_MEDTR	0	AT4G29000.1	Tesmin/TSO1-like CXC domain-containing protein	4e-129	5.31239	3.44639	-1.866	0.00995322		3.68008	5.90271	2.22263	8.35e-05	#REF!
Glyma.17G254300	JHL18I08.4 protein	E6NU60_JATCU	1e-81	AT1G06060.1	LisH and RanBPM domains containing protein	2e-63	7.28518	6.1007	-1.18449	0.00930412		5.9108	7.89811	1.9873	3.22e-15	#REF!
Glyma.03G229800	Galactinol synthase	A0EVX3_9FABA	0	AT1G56600.1	galactinol synthase 2	0	10.3248	9.24849	-1.07628	0.00159365		9.11185	10.8878	1.77592	4.3e-45	#REF!
Glyma.02G152800	F-box/leucine rich repeat protein	E9NZT3_PHAVU	0	AT3G62980.1	F-box/RNI-like superfamily protein	0	11.3851	10.3349	-1.05015	0.000912875		10.4661	11.8542	1.38814	8.32e-29	#REF!
Glyma.17G116000	Dynein light chain	G7JVC8_MEDTR	4e-118	AT5G20110.1	Dynein light chain type 1 family protein	4e-53	6.17555	4.75086	-1.42469	0.0162861		4.74849	6.76585	2.01736	6.51e-07	#REF!
Glyma.15G251500	Glutathione S-transferase	C6ZQJ7_SOYBN	1e-155	AT1G78380.1	glutathione S-transferase TAU 19	1e-109	12.0479	10.4982	-1.54964	0.0126525		10.53	12.5434	2.01339	0.00509799	#REF!
Glyma.05G248100	Hydrolase family protein	U5FRT1_POPTR	5e-137	AT1G73480.1	alpha/beta-Hydrolases superfamily protein	5e-138	10.1208	8.53574	-1.58507	2.57815e-07		8.1365	10.8964	2.75991	5.86e-61	#REF!
Glyma.14G084700	Dehydration responsive element binding protein	Q7Y0Y9_SOYBN	1e-127	AT1G46768.1	related to AP2 1	5e-50	11.9466	10.8371	-1.10956	0.00024198		11.2837	12.3388	1.05518	4.83e-20	#REF!
Glyma.16G129900	Peptidyl-prolyl cis-trans isomerase Pin1	PIN1_MALDO	4e-68	AT2G18040.1	peptidylprolyl cis/trans isomerase, NIMA-interacting 1	1e-66	12.0129	10.769	-1.24385	0.0483967		10.6149	12.5584	1.94353	0.00440616	#REF!
Glyma.12G107000	External alternative NAD(P)H-ubiquinone oxidoreductase B1, mitochondrial	ENDB1_SOLTU	0	AT4G28220.1	NAD(P)H dehydrogenase B1	0	8.58229	7.39665	-1.18564	0.00349071		7.90676	8.96745	1.06069	0.000156097	#REF!
Glyma.03G253600	Wall-associated receptor kinase-like protein	G7L302_MEDTR	0	AT1G56720.3	Protein kinase superfamily protein	1e-60	6.58054	5.43616	-1.14438	0.0340155		5.29074	7.1649	1.87416	6.68e-06	#REF!
Glyma.06G104200	mRNA, clone: RTFL01-43-H20	E4MY59_THEHA	3e-134	AT1G78150.2	unknown protein; BEST Arabidopsis thaliana protein match is: unknown protein (TAIR:AT1G35780.1); Has 35333 Blast hits to 34131 proteins in 2444 species: Archae - 798; Bacteria - 22429; Metazoa - 974; Fungi - 991; Plants - 531; Viruses - 0; Other Eukaryotes - 9610 (source: NCBI BLink).	3e-126	10.938	9.90947	-1.02854	0.0369482		9.99611	11.3983	1.40217	0.00430887	#REF!
Glyma.05G224400	C3H-type zinc finger protein	R4NHE5_SOYBN	0	AT2G19810.1	CCCH-type zinc finger family protein	3e-126	13.6844	12.3335	-1.35083	1.7099e-05		12.1568	14.2969	2.14016	9.91e-25	#REF!
Glyma.15G161300	Receptor-like protein kinase	G7IG58_MEDTR	2e-95	AT5G24080.1	Protein kinase superfamily protein	8e-48	5.88905	3.60363	-2.28542	0.000373893		3.71585	6.53487	2.81902	1.49e-08	#REF!
Glyma.19G034700	RING finger protein	B7FJQ8_MEDTR	1e-124	AT5G15790.2	RING/U-box superfamily protein	2e-94	10.9517	9.52972	-1.42194	0.0142947		9.65414	11.4126	1.75844	0.00701556	#REF!
Glyma.13G198500	Thioredoxin fold	Q1RU64_MEDTR	1e-102	AT5G13810.1	Glutaredoxin family protein	2e-86	11.731	10.6907	-1.04038	0.0401519		10.867	12.1659	1.29885	0.0127378	#REF!
Glyma.17G069600	UDP-D-glucuronic acid 4-epimerase	D2D334_GOSHI	0	AT4G30440.1	UDP-D-glucuronate 4-epimerase 1	0	11.4582	10.0697	-1.38847	2.67965e-05		10.1315	11.9623	1.83081	1.73e-08	#REF!
Glyma.16G090500	Nuclear transport factor 2 and RNA recognition motif domain-containing protein	F4JED3_ARATH	1e-21	AT3G07250.1	nuclear transport factor 2 (NTF2) family protein / RNA recognition motif (RRM)-containing protein	1e-24	12.3361	11.2193	-1.11681	0.000515411		11.5286	12.7541	1.22558	4.2e-07	#REF!
Glyma.20G094500	Galactinol synthase	Q7XZ08_SOYBN	0	AT2G47180.1	galactinol synthase 1	0	11.8601	10.3945	-1.46562	3.60032e-06		10.4305	12.3936	1.96314	3.59e-20	#REF!
Glyma.14G155200	TCHQD class glutathione transferase TCHOD1	B9H7I9_POPTR	1e-113	AT1G77290.2	Glutathione S-transferase family protein	7e-107	8.87757	7.55305	-1.32452	0.00177278		7.36446	9.48961	2.12516	5.65e-09	#REF!
Glyma.01G102600	Aldose reductase	G7JTE4_MEDTR	0	AT2G37770.2	NAD(P)-linked oxidoreductase superfamily protein	8e-170	13.376	12.198	-1.17794	0.0163081		11.4619	14.2323	2.77037	1.49e-08	#REF!
Glyma.05G054500	TVP38/TMEM64 family membrane protein slr0305	G7JK69_MEDTR	9e-152	AT1G12450.1	SNARE associated Golgi protein family	1e-126	11.496	10.4389	-1.05714	0.000691939		10.5503	11.9652	1.41489	2.34e-11	#REF!
Glyma.14G056100	Laccase	G7K780_MEDTR	0	AT2G40370.1	laccase 5	0	10.4207	9.35313	-1.06753	0.00372937		8.16616	11.5441	3.37793	2.46e-32	#REF!
Glyma.14G086000	Cyclin-like F-box	Q2HTR2_MEDTR	0	AT1G47056.1	VIER F-box proteine 1	0	9.03906	7.41558	-1.62348	6.67477e-06		7.73914	9.47886	1.73972	4.29e-16	#REF!
Glyma.19G160600	-	-	-	AT2G38820.2	Protein of unknown function (DUF506) _x0001_	4e-102	12.012	10.6759	-1.33612	2.30697e-05		10.9367	12.4515	1.51482	1.69e-10	#REF!
Glyma.02G255400	Nematode resistance HS1pro1 protein	B5AE23_SOYBN	0	AT2G40000.1	ortholog of sugar beet HS1 PRO-1 2	3e-161	10.4525	8.93079	-1.52172	5.6831e-07		8.89155	11.0174	2.12586	8.78e-16	#REF!
Glyma.14G054400	UGT1	C6ZJB2_PUEML	0	AT1G73880.1	UDP-glucosyl transferase 89B1	3e-134	10.8613	9.85196	-1.00931	0.0179153		9.7907	11.3747	1.58399	1.8e-05	#REF!
Glyma.20G168500	AP2 domain-containing transcription factor family protein	B9H7U8_POPTR	1e-38	AT5G61890.1	Integrase-type DNA-binding superfamily protein	4e-32	10.9213	9.32703	-1.59424	0.000357696		9.22273	11.5209	2.29821	8.2e-07	#REF!
Glyma.17G203900	CTC-interacting domain 5	Q9LYE5_ARATH	6e-22	AT5G11440.1	CTC-interacting domain 5	7e-25	8.17575	7.01959	-1.15616	0.0472358		7.31959	8.58539	1.2658	0.034046	#REF!
Glyma.16G175200	UGT2	C6ZJB3_PUEML	0	AT3G16520.3	UDP-glucosyl transferase 88A1	1e-129	12.9901	11.8937	-1.09635	0.00135068		11.1381	13.857	2.71889	2.87e-112	#REF!
Glyma.15G234200	U-box domain-containing protein	G7LGS1_MEDTR	4e-152	AT1G08315.1	ARM repeat superfamily protein	2e-127	8.10198	7.09039	-1.0116	0.0184355		7.12632	8.59913	1.47281	9.13e-10	#REF!
Glyma.18G276000	Abhydrolase domain-containing protein FAM108C1	G7KS01_MEDTR	0	AT3G30380.2	alpha/beta-Hydrolases superfamily protein	0	5.3277	3.90556	-1.42214	0.0376469		4.50513	5.72376	1.21862	0.026257	#REF!
Glyma.01G045200	TO109-12 (Fragment)	Q3LVG1_TAROF	3e-12	AT1G69760.1	unknown protein; BEST Arabidopsis thaliana protein match is: unknown protein (TAIR:AT1G26920.1); Has 51 Blast hits to 51 proteins in 15 species: Archae - 0; Bacteria - 2; Metazoa - 2; Fungi - 7; Plants - 29; Viruses - 0; Other Eukaryotes - 11 (source: NCBI BLink).	7e-23	7.59619	5.53331	-2.06288	0.00193174		5.90818	7.99989	2.09171	0.00413682	#REF!
Glyma.12G207000	-	-	-	AT5G44170.1	S-adenosyl-L-methionine-dependent methyltransferases superfamily protein	1e-64	6.62462	5.48225	-1.14237	0.0347977		5.17894	7.27832	2.09938	5.81e-08	#REF!
Glyma.08G243000	UDP-glucose 6-dehydrogenase 1	UGDH1_SOYBN	0	AT5G15490.1	UDP-glucose 6-dehydrogenase family protein	0	11.0001	9.59535	-1.40477	1.7085e-05		9.69306	11.504	1.8109	5.57e-16	#REF!
Glyma.16G166800	-	-	-	AT1G18740.1	Protein of unknown function (DUF793)	4e-170	8.61727	7.15295	-1.46431	0.000731554		7.38081	9.07717	1.69637	6.59e-06	#REF!
Glyma.12G067300	Pentatricopeptide repeat-containing family protein	B9GWB1_POPTR	0	AT1G07740.1	Tetratricopeptide repeat (TPR)-like superfamily protein	2e-176	6.47846	5.10317	-1.37529	0.0254773		5.64394	6.86477	1.22084	0.0260952	#REF!
Glyma.13G215000	Beta-amylase	Q5F304_SOYBN	0	AT5G18670.1	beta-amylase 3	0	10.7236	9.66958	-1.05405	0.00978098		10.0676	11.122	1.05434	0.00214276	#REF!
Glyma.03G079200	Zinc finger-like protein (Fragment)	Q84U29_PHAVU	2e-91	AT3G25030.2	RING/U-box superfamily protein	2e-43	6.12781	4.13901	-1.9888	0.00606241		4.29507	6.65371	2.35863	0.00227661	#REF!
Glyma.18G226200	Methyltransferase	C0JJH1_SOYBN	0	AT4G00750.1	S-adenosyl-L-methionine-dependent methyltransferases superfamily protein	0	8.6217	7.27486	-1.34684	0.000504631		7.56811	9.0562	1.48809	1e-06	#REF!
Glyma.01G241700	-	-	-	AT3G19660.1	unknown protein; Has 16 Blast hits to 16 proteins in 6 species: Archae - 0; Bacteria - 0; Metazoa - 0; Fungi - 0; Plants - 16; Viruses - 0; Other Eukaryotes - 0 (source: NCBI BLink).	6e-13	6.22181	4.04937	-2.17244	0.00101248		4.37036	6.7087	2.33835	0.000188962	#REF!
Glyma.13G211400	BSD domain-containing protein	G7IFQ3_MEDTR	3e-174	AT1G03350.1	BSD domain-containing protein	7e-88	9.73205	8.64958	-1.08247	0.0110008		8.78477	10.1909	1.40614	0.000276174	#REF!
Glyma.14G113400	Serine-rich family protein	A9PHV6_POPTR	2e-60	AT5G11090.1	serine-rich protein-related	2e-57	7.17325	5.96782	-1.20543	0.00897682		5.87091	7.74991	1.879	4.71e-14	#REF!
Glyma.10G296000	UDP-galactose transporter	G7IB00_MEDTR	0	AT3G59360.2	UDP-galactose transporter 6	0	8.60584	7.57939	-1.02645	0.013885		7.75577	9.06109	1.30532	1.13e-06	#REF!
Glyma.18G205400	-	-	-	-	-	-	12.8715	11.0821	-1.78944	0.00111905		10.5247	13.781	3.25632	2.35e-07	#REF!
Glyma.07G091800	-	-	-	AT5G16110.1	unknown protein; FUNCTIONS IN: molecular_function unknown; INVOLVED IN: biological_process unknown; LOCATED IN: chloroplast; EXPRESSED IN: 24 plant structures; EXPRESSED DURING: 15 growth stages; BEST Arabidopsis thaliana protein match is: unknown protein (TAIR:AT3G02555.1); Has 133 Blast hits to 133 proteins in 18 species: Archae - 0; Bacteria - 0; Metazoa - 0; Fungi - 0; Plants - 133; Viruses -…	2e-36	12.8697	11.6508	-1.21893	0.0393186		11.9114	13.2737	1.36234	0.0418004	#REF!
Glyma.06G182800	Kinesin light chain	G7J5H3_MEDTR	0	AT1G27500.1	Tetratricopeptide repeat (TPR)-like superfamily protein	0	10.1056	8.96234	-1.14326	0.000874883		9.00585	10.6081	1.60228	1.89e-15	#REF!
Glyma.06G244900	-	-	-	-	-	-	12.4053	11.3606	-1.04474	0.000911627		10.8505	13.1175	2.26692	7.1e-39	#REF!
Glyma.01G038500	UPF0392 protein RCOM_0530710	Y232_RICCO	0	AT1G27200.1	Domain of unknown function (DUF23)	0	11.6858	10.5602	-1.12561	0.000553097		10.7775	12.1336	1.35604	1.26e-13	#REF!
Glyma.01G206700	ERF protein	D9IXB2_SOYBN	2e-82	AT5G47230.1	ethylene responsive element binding factor 5	8e-66	7.74318	5.80333	-1.93984	3.84532e-06		5.91148	8.30118	2.3897	1.38e-16	#REF!
Glyma.08G140500	Cytochrome P450	G7LB94_MEDTR	0	AT5G07990.1	Cytochrome P450 superfamily protein	5e-129	9.54065	8.42035	-1.12029	0.00251046		8.32061	10.0902	1.76956	1.23e-11	#REF!
Glyma.07G238700	Hypersensitive reaction associated Ca2+-binding protein	Q9SWP6_PHAVU	3e-69	AT5G49480.1	Ca2+-binding protein 1	9e-51	6.68739	5.44307	-1.24432	0.0296174		4.62817	7.64307	3.0149	1.74e-10	#REF!
Glyma.06G167900	HVA22-like protein e	G7J3D8_MEDTR	3e-72	AT5G50720.1	HVA22 homologue E	9e-50	13.7793	12.4599	-1.31938	0.000155651		12.5221	14.285	1.7629	8.34e-10	#REF!
Glyma.13G073800	-	-	-	AT5G35732.1	unknown protein; BEST Arabidopsis thaliana protein match is: unknown protein (TAIR:AT2G04795.1); Has 35333 Blast hits to 34131 proteins in 2444 species: Archae - 798; Bacteria - 22429; Metazoa - 974; Fungi - 991; Plants - 531; Viruses - 0; Other Eukaryotes - 9610 (source: NCBI BLink).	2e-23	6.24384	4.71279	-1.53105	0.00770064		4.88909	6.77263	1.88355	9.65e-07	#REF!
Glyma.02G155300	Probable U6 snRNA-associated Sm-like protein LSm4	LSM4_TOBAC	3e-75	AT5G27720.1	Small nuclear ribonucleoprotein family protein	1e-62	12.5031	11.1966	-1.30654	0.0406931		11.0991	13.0279	1.92884	0.00648338	#REF!
Glyma.10G153900	Lipoxygenase	I1LBB9_SOYBN	0	AT1G55020.1	lipoxygenase 1	0	9.40491	8.25242	-1.15248	0.00130344		8.67067	9.80588	1.13521	5.73e-07	#REF!
Glyma.06G042300	Protein ssh4	G7J6Y7_MEDTR	0	AT4G06534.1	unknown protein; FUNCTIONS IN: molecular_function unknown; INVOLVED IN: biological_process unknown; LOCATED IN: endomembrane system; Has 22 Blast hits to 22 proteins in 8 species: Archae - 0; Bacteria - 0; Metazoa - 0; Fungi - 0; Plants - 22; Viruses - 0; Other Eukaryotes - 0 (source: NCBI BLink).	2e-47	7.50947	6.00036	-1.50911	0.00104508		6.45571	7.90701	1.4513	0.000113934	#REF!
Glyma.03G176300	In2-1 protein	T2DNZ6_PHAVU	4e-126	AT5G02790.1	Glutathione S-transferase family protein	1e-109	8.64205	5.66025	-2.9818	1.15357e-08		5.71874	9.27594	3.55719	2.18e-09	#REF!
Glyma.19G051500	E3 ubiquitin-protein ligase RGLG2	G7KN55_MEDTR	0	AT5G14420.2	RING domain ligase2	0	11.7362	10.4327	-1.30355	9.26596e-06		10.6949	12.1796	1.48467	9.98e-38	#REF!
Glyma.16G212400	Miraculin	G7KKR0_MEDTR	1e-124	AT1G73330.1	drought-repressed 4	7e-09	9.71479	8.21189	-1.5029	0.0186854		8.30026	10.1805	1.88022	0.0103355	#REF!
Glyma.15G029400	T21E18.10 protein	Q9LNE2_ARATH	9e-141	AT1G06050.1	Protein of unknown function (DUF1336)	1e-143	8.6432	7.59815	-1.04505	0.0106441		7.35336	9.24324	1.88988	4.35e-14	#REF!
Glyma.05G214400	AP2 domain-containing transcription factor family protein	B9GX62_POPTR	7e-59	AT4G23750.2	cytokinin response factor 2	2e-53	7.22063	5.6625	-1.55813	0.0143096		5.95934	7.64258	1.68324	0.0126045	#REF!
Glyma.06G149900	Trihelix transcription factor	B0EW03_SOYBN	0	AT1G76880.1	Duplicated homeodomain-like superfamily protein	1e-112	9.84332	8.67604	-1.16728	0.000419133		8.61833	10.3816	1.76327	2.42e-15	#REF!
Glyma.04G080900	-	-	-	AT4G32750.1	unknown protein; Has 30201 Blast hits to 17322 proteins in 780 species: Archae - 12; Bacteria - 1396; Metazoa - 17338; Fungi - 3422; Plants - 5037; Viruses - 0; Other Eukaryotes - 2996 (source: NCBI BLink).	7e-152	8.67215	7.62363	-1.04852	0.0211087		7.91717	9.09194	1.17478	0.00339035	#REF!
Glyma.15G206300	Alpha/beta-Hydrolases superfamily protein	Q84JV3_ARATH	1e-166	AT4G31020.1	alpha/beta-Hydrolases superfamily protein	2e-169	5.76374	4.14237	-1.62137	0.00974548		3.819	6.56843	2.74943	2.57e-10	#REF!
Glyma.04G039100	Aromatic-rich family protein	Q00M76_SOYBN	0	AT4G17650.1	Polyketide cyclase / dehydrase and lipid transport protein	2e-94	7.88574	6.82472	-1.06102	0.0143096		7.02562	8.3463	1.32068	8.51e-08	#REF!
Glyma.18G265100	UDP-glucose 6-dehydrogenase	I1N4I6_SOYBN	0	AT5G15490.1	UDP-glucose 6-dehydrogenase family protein	0	11.4402	9.43229	-2.00791	5.67683e-11		9.74418	11.8871	2.14295	3.5e-45	#REF!
Glyma.18G203400	Chlorophyll synthase	F8SPG5_CAMSI	0	AT3G51820.1	UbiA prenyltransferase family protein	0	6.75867	5.62378	-1.1349	0.0377455		5.88603	7.21266	1.32663	2.61e-05	#REF!
Glyma.17G048100	Inter-alpha-trypsin inhibitor heavy chain H3	G7IGH7_MEDTR	0	AT1G19110.1	inter-alpha-trypsin inhibitor heavy chain-related	0	10.9469	9.58113	-1.36581	3.81181e-05		10.0197	11.3375	1.3178	3.4e-08	#REF!
Glyma.09G087200	Carbohydrate transporter/sugar porter	G7IGM5_MEDTR	0	AT1G30220.1	inositol transporter 2	0	7.43979	6.02404	-1.41576	0.00101704		6.36844	7.87388	1.50544	6.38e-10	#REF!
Glyma.04G054500	Heat shock protein	F8WL99_CITUN	1e-20	AT5G12020.1	17.6 kDa class II heat shock protein	5e-20	9.79656	7.44868	-2.34789	6.752e-10		7.20168	10.5969	3.39526	3.46e-22	#REF!
Glyma.01G005000	Zinc finger protein ZF3	E1U3U6_CICAR	2e-165	AT2G19810.1	CCCH-type zinc finger family protein	1e-131	13.7734	12.6315	-1.14187	0.00750273		12.3625	14.3808	2.01831	7.56e-07	#REF!
Glyma.14G219800	Small hydrophobic protein	Q9ZQY8_ARATH	1e-16	AT1G75810.1	unknown protein; FUNCTIONS IN: molecular_function unknown; INVOLVED IN: biological_process unknown; LOCATED IN:	1e-41	9.785	7.86718	-1.91782	0.000178234		8.15566	10.2116	2.05594	0.000500492	#REF!
Glyma.06G182000	Iron sulfur cluster assembly protein	B7FHC6_MEDTR	7e-100	AT4G22220.1	SufE/NifU family protein	1e-87	14.1601	12.6536	-1.50655	0.000409002		12.5277	14.758	2.23028	4.78e-07	#REF!
Glyma.12G220600	Methyltransferase domain protein	U1YCF5_ANEAE	2e-21	AT5G54400.1	S-adenosyl-L-methionine-dependent methyltransferases superfamily protein	1e-154	7.45341	5.9535	-1.49991	0.0084873		5.77651	8.06895	2.29244	0.000145604	#REF!
Glyma.10G277800	Syringolide-induced protein 1-3-1A	Q8S900_SOYBN	6e-172	AT5G04760.1	Duplicated homeodomain-like superfamily protein	5e-82	10.8611	9.19558	-1.6655	7.69948e-05		9.33095	11.3542	2.02323	6.09e-06	#REF!
Glyma.10G231200	Beta-carotene hydroxylase	Q6PV95_SOYBN	0	AT4G25700.1	beta-hydroxylase 1	2e-141	11.3254	10.3204	-1.00495	0.0099913		10.2707	11.8342	1.56354	3.09e-06	#REF!
Glyma.13G270100	Epidermis-specific secreted glycoprotein EP1-like protein	K9UTZ9_PHAVU	0	AT1G78850.1	D-mannose binding lectin protein with Apple-like carbohydrate-binding domain	2e-146	15.4137	13.9858	-1.42793	0.000441401		13.6891	16.0845	2.39545	1.13e-08	#REF!
Glyma.17G234900	-	-	-	AT5G63905.1	unknown protein; FUNCTIONS IN: molecular_function unknown; INVOLVED IN: N-terminal protein myristoylation; LOCA	3e-12	10.917	9.33966	-1.57734	0.0045333		9.65293	11.3172	1.66425	0.0102472	#REF!
Glyma.01G236500	Acyl-CoA N-acyltransferases (NAT) superfamily protein	Q9SKZ7_ARATH	2e-53	AT2G32020.1	Acyl-CoA N-acyltransferases (NAT) superfamily protein	3e-56	6.24521	4.99945	-1.24576	0.0388674		5.01434	6.79767	1.78332	3.69e-05	#REF!
Glyma.19G198600	Hin1 like protein	Q75QH3_CAPCH	4e-88	AT2G35980.1	Late embryogenesis abundant (LEA) hydroxyproline-rich glycoprotein family	1e-76	6.9345	5.73929	-1.19521	0.0167957		4.76727	7.94406	3.17679	9.11e-10	#REF!
Glyma.14G056300	Abscisic acid receptor PYL6	G7K772_MEDTR	3e-94	AT5G05440.1	Polyketide cyclase/dehydrase and lipid transport superfamily protein	4e-80	9.55845	8.15119	-1.40726	0.00036446		8.18463	10.0852	1.90057	2.36e-08	#REF!
Glyma.13G229300	Abscisic acid receptor PYL6	PYL6_ARATH	6e-59	AT2G40330.1	PYR1-like 6	7e-62	16.4641	14.8416	-1.62252	0.0140093		14.3306	17.2979	2.96734	5.16e-05	#REF!
Glyma.12G185400	Calpain-B	G7ITU0_MEDTR	2e-109	AT2G27480.1	Calcium-binding EF-hand family protein	4e-75	9.60572	8.54559	-1.06013	0.0242882		8.63277	10.0741	1.44137	0.00108545	#REF!
Glyma.15G079100	Ethylene-responsive transcription factor	G7IFJ0_MEDTR	2e-66	AT5G47220.1	ethylene responsive element binding factor 2	6e-37	9.82524	8.71605	-1.10919	0.000912498		9.00566	10.2581	1.25241	1.02e-22	#REF!
Glyma.04G145700	-	-	-	AT1G49000.1	unknown protein; FUNCTIONS IN: molecular_function unknown; INVOLVED IN: biological_process unknown; LOCATED IN: chloroplast; EXPRESSED IN: stem; BEST Arabidopsis thaliana protein match is: unknown protein (TAIR:AT3G18560.1); Has 105 Blast hits to 105 proteins in 13 species: Archae - 0; Bacteria - 0; Metazoa - 0; Fungi - 0; Plants - 105; Viruses - 0; Other Eukaryotes - 0 (source: NCBI BLink).	2e-22	9.03982	7.8554	-1.18442	0.0198925		8.09815	9.46611	1.36796	0.00928395	#REF!
Glyma.20G111800	Syringolide-induced protein 1-3-1B	Q8S8Z9_SOYBN	2e-173	AT5G04760.1	Duplicated homeodomain-like superfamily protein	8e-81	11.2247	9.26029	-1.96438	3.3064e-10		9.47012	11.7176	2.24749	1.09e-33	#REF!
Glyma.06G186200	UVI1	Q9AUH7_PEA	2e-17	AT1G19020.1	unknown protein; BEST Arabidopsis thaliana protein match is: unknown protein (TAIR:AT3G48180.1); Has 88 Blast hits to 88 proteins in 15 species: Archae - 0; Bacteria - 0; Metazoa - 0; Fungi - 0; Plants - 88; Viruses - 0; Other Eukaryotes - 0 (source: NCBI BLink).	2e-15	9.46432	6.4763	-2.98802	7.48127e-12		6.36552	10.2312	3.86566	1.18e-16	#REF!
Glyma.19G052900	-	-	-	-	-	-	7.68637	4.47731	-3.20906	2.44787e-07		4.93044	8.05274	3.1223	4.33e-06	#REF!
Glyma.12G097500	Prefoldin	A2Q4H3_MEDTR	2e-83	AT5G42570.1	B-cell receptor-associated 31-like	6e-104	11.4165	10.1566	-1.2599	0.00395534		10.3296	11.87	1.54047	0.000542384	#REF!
Glyma.18G279700	-	-	-	AT3G19660.1	unknown protein; Has 16 Blast hits to 16 proteins in 6 species: Archae - 0; Bacteria - 0; Metazoa - 0; Fungi -	1e-09	9.50694	7.49542	-2.01151	0.00166625		7.8241	9.8844	2.06029	0.00768545	#REF!
Glyma.07G244800	Glycine-rich family protein	B9HXF1_POPTR	9e-22	AT3G06780.1	glycine-rich protein	9e-19	10.0365	8.85361	-1.18293	0.0036346		9.18012	10.4517	1.2716	0.000411173	#REF!
Glyma.13G222900	-	-	-	AT5G45660.1	unknown protein; FUNCTIONS IN: molecular_function unknown; INVOLVED IN: biological_process unknown; LOCATED IN: endomembrane system; Has 35333 Blast hits to 34131 proteins in 2444 species: Archae - 798; Bacteria - 22429; Metazoa - 974; Fungi - 991; Plants - 531; Viruses - 0; Other Eukaryotes - 9610 (source: NCBI BLink).	2e-49	10.5976	8.90912	-1.68852	0.00427947		9.05782	11.0582	2.00042	0.00403547	#REF!
Glyma.02G030200	Cyclin-D1-1	G7K443_MEDTR	7e-165	AT1G70210.1	CYCLIN D1;1	3e-135	6.0018	4.60925	-1.39255	0.0234459		3.64853	7.12957	3.48104	4.08e-12	#REF!
Glyma.08G211100	Lactoylglutathione lyase	B4UW95_ARAHY	4e-81	AT1G80160.1	Lactoylglutathione lyase / glyoxalase I family protein	1e-78	8.41198	7.19445	-1.21753	0.00907412		7.7171	8.78654	1.06944	0.0114186	#REF!
Glyma.04G024000	-	-	-	-	-	-	9.40535	7.29608	-2.10927	2.18727e-06		7.7563	9.76899	2.01269	3.6e-05	#REF!
Glyma.10G231300	-	-	-	AT4G25670.2	unknown protein; LOCATED IN: cellular_component unknown; EXPRESSED IN: male gametophyte, pollen tube; EXPRESSED DURING: M germinated pollen stage; BEST Arabidopsis thaliana protein match is: unknown protein (TAIR:AT4G25690.2).	2e-48	9.66624	8.47278	-1.19346	0.000775678		8.90371	10.0637	1.15995	2.93e-07	#REF!
Glyma.11G223000	RCC1 and BTB domain-containing protein	G7J9Y3_MEDTR	0	AT3G55580.1	Regulator of chromosome condensation (RCC1) family protein	0	9.35457	8.06555	-1.28902	0.000478034		8.35045	9.78887	1.43842	1.14e-07	#REF!
Glyma.03G166900	Cysteine-rich repeat secretory protein	G7KXF5_MEDTR	1e-127	AT5G43980.1	plasmodesmata-located protein 1	3e-86	7.54141	6.34764	-1.19376	0.0279346		6.42994	8.02685	1.59691	0.00143677	#REF!
Glyma.01G040300	Tetratricopeptide repeat protein	G7K8A8_MEDTR	0	AT1G27150.1	Tetratricopeptide repeat (TPR)-like superfamily protein	0	11.5892	10.4933	-1.09588	0.000647136		10.9626	11.9752	1.01264	1.67e-07	#REF!
Glyma.15G271900	Transcription factor bHLH130-like protein	T2DPI6_PHAVU	0	AT2G42280.1	basic helix-loop-helix (bHLH) DNA-binding superfamily protein	8e-43	6.82422	5.56336	-1.26086	0.0188498		6.15618	7.20671	1.05053	6.63e-05	#REF!
Glyma.18G187100	Regulator of chromosome condensation family protein	B9IFX5_POPTR	1e-156	AT3G53830.1	Regulator of chromosome condensation (RCC1) family protein	1e-153	6.65816	5.49803	-1.16012	0.0406829		5.48208	7.20341	1.72133	2.72e-05	#REF!
Glyma.12G207100	-	-	-	AT5G44170.1	S-adenosyl-L-methionine-dependent methyltransferases superfamily protein	5e-21	6.31124	4.90791	-1.40332	0.0118366		5.05632	6.83539	1.77907	3.04e-07	#REF!
Glyma.20G114900	-	-	-	-	-	-	6.45866	4.26443	-2.19423	0.000418694		4.7784	6.79769	2.01929	0.00350331	#REF!
Glyma.03G189300	60S ribosomal protein L24	RL24_PRUAV	7e-85	AT2G36620.1	ribosomal protein L24	2e-81	10.0771	8.84508	-1.23202	0.00076682		9.28575	10.4698	1.18401	5.87e-06	#REF!
Glyma.09G032900	30S ribosomal protein S6	A2Q664_MEDTR	8e-108	AT1G47980.1	unknown protein; FUNCTIONS IN: molecular_function unknown; INVOLVED IN: biological_process unknown; LOCATED IN: endomembrane system; EXPRESSED IN: 6 plant structures; EXPRESSED DURING: 4 anthesis, F mature embryo stage, petal differentiation and expansion stage, E expanded cotyledon stage; BEST Arabidopsis thaliana protein match is: unknown protein (TAIR:AT3G62730.1); Has 169 Blast hits to 169 pr…	2e-89	11.4395	9.94603	-1.49343	0.000187679		10.322	11.8412	1.51919	0.000129765	#REF!
Glyma.13G253100	Squalene epoxidase	G7JTY5_MEDTR	0	AT1G58440.1	FAD/NAD(P)-binding oxidoreductase family protein	0	7.33142	6.25926	-1.07215	0.020103		6.69303	7.74543	1.05239	8.8e-06	#REF!
Glyma.10G008000	SNF2 domain-containing protein	D7MP52_ARALL	9e-117	AT5G43530.1	Helicase protein with RING/U-box domain	4e-120	8.15962	7.09312	-1.0665	0.0107677		7.31514	8.60696	1.29182	8.09e-07	#REF!
Glyma.02G283200	35DA3D3 adenylate cyclase	UPI00035DA3D3	6e-12	-	-	-	9.29041	8.01836	-1.27206	0.0192517		8.15591	9.74713	1.59121	0.00595218	#REF!
Glyma.16G032200	1-aminocyclopropane-1-carboxylate synthase	G7KT05_MEDTR	0	AT3G61510.1	ACC synthase 1	0	9.50315	7.63237	-1.87077	5.48184e-05		7.60498	10.1321	2.52715	1.76e-14	#REF!
Glyma.11G053600	Dehydration responsive element-binding protein 1	A9NJJ0_GLYSO	3e-86	AT5G67190.1	DREB and EAR motif protein 2	1e-54	13.0697	11.3131	-1.75659	0.00289232		11.5	13.5138	2.01378	0.00434987	#REF!
Glyma.02G260800	Polyadenylate-binding protein-interacting protein	G7K7B0_MEDTR	1e-53	AT4G14270.1	Protein containing PAM2 motif which mediates interaction with the PABC domain of polyadenyl binding proteins.	2e-13	15.0222	13.3899	-1.63231	0.000199205		13.5004	15.516	2.01559	5.17e-05	#REF!
Glyma.19G051800	Two-component response regulator ARR2	G7LD69_MEDTR	3e-19	AT3G16857.1	response regulator 1	1e-19	8.94672	7.72543	-1.22128	0.0279209		7.89921	9.38934	1.49013	0.0109989	#REF!
Glyma.05G191500	ST63-2	B4YYB2_THEHA	4e-08	AT4G33467.2	unknown protein; Has 25 Blast hits to 25 proteins in 9 species: Archae - 0; Bacteria - 0; Metazoa - 0; Fungi - 0; Plants - 25; Viruses - 0; Other Eukaryotes - 0 (source: NCBI BLink).	2e-11	14.1122	12.589	-1.52321	0.0139183		12.6194	14.6092	1.98978	0.00504855	#REF!
Glyma.18G190200	Probable glutathione S-transferase	GSTX6_SOYBN	1e-143	AT3G09270.1	glutathione S-transferase TAU 8	1e-81	8.13533	6.84946	-1.28587	0.00796257		6.88039	8.66852	1.78813	5.07e-07	#REF!
Glyma.17G029000	Glycine-rich family protein	B9HXF1_POPTR	1e-17	AT3G06780.1	glycine-rich protein	2e-17	12.2956	10.7801	-1.51545	0.000788838		11.133	12.6963	1.5633	0.0017583	#REF!
Glyma.11G168100	-	-	-	-	-	-	7.85585	6.36622	-1.48962	0.0193149		6.251	8.43077	2.17977	0.00143562	#REF!
Glyma.06G207900	Glycine-rich family protein	B9HLX2_POPTR	2e-08	AT1G27090.1	glycine-rich protein	5e-10	8.66677	6.77769	-1.88908	0.000294385		7.29934	9.01227	1.71292	0.00252684	#REF!
Glyma.18G133100	Cyclin-D1-1	G7LFF3_MEDTR	1e-155	AT1G70210.1	CYCLIN D1;1	2e-137	6.47241	5.29615	-1.17626	0.0316812		5.32764	7.0177	1.69006	1.28e-08	#REF!
Glyma.01G030300	-	-	-	AT1G70420.1	Protein of unknown function (DUF1645)	4e-56	10.2918	8.67013	-1.62171	6.95303e-05		8.17389	11.1384	2.96452	1.62e-19	#REF!
Glyma.03G190100	Hypothetical_protein	G2XLJ1_ORYGL	2e-30	AT3G10020.1	unknown protein; FUNCTIONS IN: molecular_function unknown; INVOLVED IN: response to oxidative stress, anaerobic respiration; LOCATED IN: cellular_component unknown; EXPRESSED IN: 23 plant structures; EXPRESSED DURING: 13 growth stages; Has 47 Blast hits to 47 proteins in 12 species: Archae - 0; Bacteria - 0; Metazoa - 1; Fungi - 0; Plants - 46; Viruses - 0; Other Eukaryotes - 0 (source: NCBI BLin…	6e-48	16.3381	14.9955	-1.3426	0.0316812		14.3992	17.1465	2.74736	4.22e-05	#REF!
Glyma.06G299000	Cold tolerant protein	J9PDE1_9FABA	1e-30	AT4G10265.1	Wound-responsive family protein	2e-30	14.3537	12.9021	-1.45161	0.0351152		12.9689	14.8106	1.84171	0.0189832	#REF!
Glyma.14G073300	Amino-acid permease	V5N8X6_PHAVU	2e-135	AT2G02360.1	phloem protein 2-B10	4e-77	8.62372	6.43582	-2.1879	6.63828e-08		5.88596	9.63056	3.7446	1.17e-27	#REF!
Glyma.U031100	-	-	-	AT5G63905.1	unknown protein; FUNCTIONS IN: molecular_function unknown; INVOLVED IN: N-terminal protein myristoylation; LOCA	4e-13	11.1113	9.75007	-1.36124	0.000537835		10.284	11.4744	1.19044	0.00131058	#REF!
Glyma.12G031900	EARLY-RESPONSIVE TO DEHYDRATION 7 family protein	B9H186_POPTR	1e-72	AT2G17840.1	Senescence/dehydration-associated protein-related	4e-65	6.66375	5.18128	-1.48247	0.0145274		5.53662	7.09714	1.56052	0.00396015	#REF!
Glyma.13G115900	RING finger protein	G7JR49_MEDTR	2e-66	AT3G43430.1	RING/U-box superfamily protein	8e-41	8.55709	7.26817	-1.28892	0.000661885		7.88811	8.91702	1.0289	1.42e-09	#REF!
Glyma.03G117800	Zinc ion binding protein	D7LRR6_ARALL	2e-35	AT3G60520.1	unknown protein; BEST Arabidopsis thaliana protein match is: unknown protein (TAIR:AT1G02070.1); Has 107 Blast hits to 107 proteins in 14 species: Archae - 0; Bacteria - 0; Metazoa - 0; Fungi - 0; Plants - 107; Viruses - 0; Other Eukaryotes - 0 (source: NCBI BLink).	2e-38	8.26811	7.1425	-1.12562	0.0141052		7.38703	8.70587	1.31884	0.000688636	#REF!
Glyma.11G222300	Tropinone reductase family protein	B9HML1_POPTR	1e-130	AT5G06060.1	NAD(P)-binding Rossmann-fold superfamily protein	2e-128	5.04149	3.3419	-1.6996	0.0185818		3.66162	5.59383	1.93221	3.18e-05	#REF!
Glyma.08G171400	-	-	-	AT2G32210.1	unknown protein; BEST Arabidopsis thaliana protein match is: unknown protein (TAIR:AT2G32190.1); Has 214 Blast hits to 214 proteins in 21 species: Archae - 0; Bacteria - 0; Metazoa - 1; Fungi - 10; Plants - 203; Viruses - 0; Other Eukaryotes - 0 (source: NCBI BLink).	2e-15	9.4611	7.42873	-2.03237	5.19294e-09		7.70913	9.9231	2.21398	6.63e-18	#REF!
Glyma.11G236500	-	-	-	AT5G65207.1	unknown protein; BEST Arabidopsis thaliana protein match is: unknown protein (TAIR:AT5G10040.1); Has 30201 Blast hits to 17322 proteins in 780 species: Archae - 12; Bacteria - 1396; Metazoa - 17338; Fungi - 3422; Plants - 5037; Viruses - 0; Other Eukaryotes - 2996 (source: NCBI BLink).	3e-09	8.91158	6.68319	-2.22838	1.08251e-05		7.13772	9.27008	2.13236	0.000223946	#REF!
Glyma.13G117700	Polyubiquitin	UBIQP_PEA	0	AT4G05320.6	polyubiquitin 10	0	13.2164	11.7946	-1.42189	1.73439e-06		12.2081	13.6171	1.40893	3.83e-30	#REF!
Glyma.07G151800	Beta-glucosidase	G7JP63_MEDTR	0	AT1G02850.2	beta glucosidase 11	0	5.37178	3.9117	-1.46009	0.0350045		4.6151	5.76105	1.14594	0.0316548	#REF!
Glyma.09G163900	Kunitz-type trypsin inhibitor alpha chain	G7KKP1_MEDTR	2e-95	AT1G17860.1	Kunitz family trypsin and protease inhibitor protein	2e-53	8.6518	7.04407	-1.60774	0.0156649		7.50119	8.9985	1.49732	0.0496063	#REF!
Glyma.04G135200	-	-	-	-	-	-	5.79788	4.23757	-1.56031	0.0186854		4.76632	6.24032	1.47401	0.000418481	#REF!
Glyma.08G031400	C3H-type zinc finger protein	R4NHE5_SOYBN	0	AT2G19810.1	CCCH-type zinc finger family protein	2e-128	12.0074	10.3161	-1.69123	2.49578e-05		10.8906	12.3427	1.45207	0.000662475	#REF!
Glyma.17G174600	-	-	-	AT5G67020.1	unknown protein; BEST Arabidopsis thaliana protein match is: unknown protein (TAIR:AT3G50340.1); Has 1807 Blast	6e-31	7.31144	5.65136	-1.66008	0.00537807		5.33431	8.05694	2.72264	3.18e-06	#REF!
Glyma.11G123400	-	-	-	-	-	-	12.7657	11.1086	-1.65708	2.55804e-05		10.7824	13.4908	2.70846	7.01e-10	#REF!
Glyma.10G022300	-	-	-	-	-	-	9.50598	7.60236	-1.90362	0.000393297		7.13459	10.3823	3.2477	7.1e-08	#REF!
Glyma.07G064700	Desiccation protectant protein Lea14 homolog	LEA14_SOYBN	1e-17	AT1G01470.1	Late embryogenesis abundant protein	3e-13	13.1904	12.1716	-1.01885	0.00513009		12.4827	13.6069	1.12421	4.78e-05	#REF!
Glyma.03G014500	(+)-neomenthol dehydrogenase	G7LBT2_MEDTR	9e-152	AT1G01800.1	NAD(P)-binding Rossmann-fold superfamily protein	5e-107	9.84301	8.67061	-1.17239	0.00609257		8.87542	10.2904	1.41499	0.000196304	#REF!
Glyma.07G023700	Cinnamoyl CoA reductase	G7JEE5_MEDTR	0	AT1G15950.1	cinnamoyl coa reductase 1	5e-178	5.64238	3.75787	-1.88452	0.00370636		4.78023	5.94845	1.16822	0.00169442	#REF!
Glyma.05G236600	Pectinesterase inhibitor	G7I642_MEDTR	5e-101	AT1G14890.1	Plant invertase/pectin methylesterase inhibitor superfamily protein	3e-70	5.82026	4.23845	-1.58181	0.0106392		4.34211	6.39532	2.05321	9.48e-08	#REF!
Glyma.10G018700	Universal stress protein	B4UW73_ARAHY	2e-89	AT2G47710.1	Adenine nucleotide alpha hydrolases-like superfamily protein	3e-69	11.4981	10.4527	-1.04546	0.0122508		10.6425	11.9387	1.29622	0.000813087	#REF!
Glyma.12G033200	Farnesylated protein (ATFP6)	G7JMC8_MEDTR	8e-41	AT4G38580.1	farnesylated protein 6	1e-31	12.7879	11.6379	-1.15	0.00367902		11.2488	13.4533	2.20449	2.69e-09	#REF!
Glyma.13G333100	Nodulin-26	Q39883_SOYBN	3e-174	AT4G01470.1	tonoplast intrinsic protein 1;3	1e-140	7.38344	5.78911	-1.59433	0.001036		5.9796	7.89519	1.91559	2.18e-10	#REF!
Glyma.03G232900	GATA transcription factor	G7KWI0_MEDTR	2e-26	AT5G49300.1	GATA transcription factor 16	7e-26	10.9967	9.94361	-1.05311	0.0496509		10.0895	11.4397	1.35019	0.0134863	#REF!
Glyma.01G234500	-	-	-	AT1G64980.1	Nucleotide-diphospho-sugar transferases superfamily protein	1e-160	9.2978	8.29348	-1.00432	0.00749165		8.43101	9.75411	1.3231	1.36e-05	#REF!
Glyma.03G238900	Glucose and ribitol dehydrogenase	G7I824_MEDTR	1e-148	AT1G54870.1	NAD(P)-binding Rossmann-fold superfamily protein	4e-135	6.01825	4.46113	-1.55711	0.010688		4.89679	6.47431	1.57752	4.33e-06	#REF!
Glyma.12G218300	-	-	-	AT4G10265.1	Wound-responsive family protein	4e-30	14.2368	13.1583	-1.07847	0.0297124		12.2721	15.1542	2.88206	1.57e-09	#REF!
Glyma.01G208000	Methionyl-tRNA formyltransferase	G7JXD1_MEDTR	4e-179	AT4G17360.1	Formyl transferase	1e-159	7.15451	5.8749	-1.27961	0.00697863		5.92486	7.6896	1.76474	4.52e-10	#REF!
Glyma.11G034300	Formyltetrahydrofolate deformylase	G7KR22_MEDTR	2e-107	AT5G47435.1	formyltetrahydrofolate deformylase, putative	9e-100	7.22341	6.08373	-1.13967	0.0372538		6.21009	7.67857	1.46847	0.00754661	#REF!
Glyma.20G008400	-	-	-	-	-	-	11.7449	10.4013	-1.34358	0.0351152		10.2492	12.2908	2.04165	0.00474812	#REF!
Glyma.16G038200	Hermes	D3J162_MEDTR	0	AT2G31820.1	Ankyrin repeat family protein	3e-21	7.20221	5.60922	-1.59299	0.00144186		5.98263	7.64528	1.66265	7.93e-11	#REF!
Glyma.03G036700	Armadillo/beta-catenin repeat family protein	B9HDH9_POPTR	0	AT5G01830.1	ARM repeat superfamily protein	0	9.25358	8.05791	-1.19568	0.000842906		8.39763	9.67409	1.27646	1.43e-11	#REF!
Glyma.08G142400	WRKY6	Q2PJS4_SOYBN	2e-132	AT5G64810.1	WRKY DNA-binding protein 51	2e-38	12.647	10.1301	-2.5169	2.64546e-06		10.2493	13.1932	2.94389	4.89e-06	#REF!
Glyma.06G297800	Cold tolerant protein	J9PDE1_9FABA	8e-31	AT4G10265.1	Wound-responsive family protein	4e-31	13.2148	11.5437	-1.6711	0.00899494		11.9909	13.5486	1.55769	0.0430996	#REF!
Glyma.08G089400	Cytochrome P450 monooxygenase	G8A1W0_MEDTR	0	AT4G37370.1	cytochrome P450, family 81, subfamily D, polypeptide 8	0	6.28674	4.53343	-1.75331	0.00189269		5.23565	6.63965	1.404	2.02e-05	#REF!
Glyma.15G040700	C2H2 transcription factor	Q4FH86_SOYBN	1e-121	AT2G28710.1	C2H2-type zinc finger family protein	2e-36	9.06333	6.98697	-2.07635	4.35111e-06		7.38201	9.45318	2.07117	4.03e-05	#REF!
Glyma.08G141300	Stress enhanced protein 2, chloroplastic	STEP2_ARATH	2e-70	AT2G21970.1	stress enhanced protein 2	2e-73	12.8979	11.0436	-1.85423	0.00171609		11.4667	13.2516	1.78489	0.0118616	#REF!
Glyma.08G141400	OSJNBb0003B01.9 protein	Q7XPH4_ORYSJ	3e-180	AT2G21960.1	unknown protein; LOCATED IN: chloroplast; EXPRESSED IN: 22 plant structures; EXPRESSED DURING: 13 growth stages; BEST Arabidopsis thaliana protein match is: unknown protein (TAIR:AT1G56180.1); Has 224 Blast hits to 222 proteins in 59 species: Archae - 0; Bacteria - 65; Metazoa - 0; Fungi - 0; Plants - 134; Viruses - 0; Other Eukaryotes - 25 (source: NCBI BLink).	1e-167	10.7381	8.78838	-1.94969	0.000741054		9.28116	11.0713	1.79009	0.00889646	#REF!
Glyma.03G067200	Legume-specific protein	K9N5V5_9FABA	6e-30	AT5G02090.1	unknown protein; Has 30 Blast hits to 30 proteins in 10 species: Archae - 0; Bacteria - 0; Metazoa - 0; Fungi - 0; Plants - 30; Viruses - 0; Other Eukaryotes - 0 (source: NCBI BLink).	3e-11	5.01556	3.16624	-1.84932	0.0161504		2.78287	5.91848	3.13561	3.18e-05	#REF!
Glyma.18G260100	Starch synthase IIb	B9VJT1_VIGUN	6e-163	AT3G01180.1	starch synthase 2	5e-150	7.21531	5.39038	-1.82493	0.00368021		6.10412	7.50917	1.40504	0.0417818	#REF!
Glyma.13G117500	Cytidine/deoxycytidylate deaminase family protein	B4FPE0_MAIZE	2e-118	AT5G28050.1	Cytidine/deoxycytidylate deaminase family protein	7e-112	9.83911	8.66274	-1.17637	0.0144809		8.96175	10.2535	1.29179	0.00789944	#REF!
Glyma.13G327700	T-snare	Q2HSW7_MEDTR	2e-149	AT3G09740.1	syntaxin of plants 71	7e-131	7.49947	5.65425	-1.84521	8.45659e-05		5.97439	7.9296	1.95521	4.52e-05	#REF!
Glyma.17G187300	2-aminoethanethiol dioxygenase	Q2HVC5_MEDTR	7e-149	AT5G39890.1	Protein of unknown function (DUF1637)	1e-73	10.0958	8.3424	-1.75338	1.21795e-07		8.63339	10.5314	1.89805	4.71e-09	#REF!
Glyma.12G192500	Mitogen-activated protein kinase kinase kinase A	A2Q4H0_MEDTR	5e-163	AT2G32510.1	mitogen-activated protein kinase kinase kinase 17	3e-101	6.22578	4.23114	-1.99463	0.00298851		4.46442	6.72548	2.26106	0.000993243	#REF!
Glyma.08G170900	-	-	-	AT2G32210.1	unknown protein; BEST Arabidopsis thaliana protein match is: unknown protein (TAIR:AT2G32190.1); Has 214 Blast hits to 214 proteins in 21 species: Archae - 0; Bacteria - 0; Metazoa - 1; Fungi - 10; Plants - 203; Viruses - 0; Other Eukaryotes - 0 (source: NCBI BLink).	1e-16	6.93787	5.07114	-1.86673	0.000148138		5.28678	7.46022	2.17344	2.6e-13	#REF!
Glyma.09G250000	E3 ubiquitin-protein ligase MARCH3	G7L0Z7_MEDTR	2e-08	AT2G02960.3	RING/FYVE/PHD zinc finger superfamily protein	9e-09	10.7144	9.48913	-1.22527	0.000103554		9.11883	11.3906	2.27181	1.13e-17	#REF!
Glyma.13G036800	Ras protein Rab-18	B6TCF9_MAIZE	2e-131	AT1G43890.3	RAB GTPASE HOMOLOG B18	3e-130	12.6284	11.3896	-1.23876	4.20864e-05		11.6888	13.0551	1.36629	1.89e-13	#REF!
Glyma.06G105000	Dehydration-responsive element binding protein	I1SZ67_9FABA	3e-152	AT1G78080.1	related to AP2 4	7e-100	9.46394	8.05953	-1.40441	5.19383e-05		8.31162	9.91149	1.59987	1.14e-09	#REF!
Glyma.07G031700	Lactoylglutathione lyase	B4UW95_ARAHY	3e-96	AT1G80160.1	Lactoylglutathione lyase / glyoxalase I family protein	6e-94	11.9122	10.6398	-1.27242	0.00747832		11.1379	12.2763	1.13844	0.0298119	#REF!
Glyma.09G032400	-	-	-	-	-	-	6.59791	5.34973	-1.24818	0.0277107		5.64826	7.04802	1.39976	0.00100486	#REF!
Glyma.13G274100	Ethylene-responsive transcription factor 6	C6T283_SOYBN	1e-97	AT3G15210.1	ethylene responsive element binding factor 4	3e-47	11.5607	10.1323	-1.42842	4.54922e-06		10.532	11.9615	1.42947	3.51e-11	#REF!
Glyma.15G083200	Abscisic acid receptor PYL6	PYL6_ARATH	2e-56	AT2G40330.1	PYR1-like 6	2e-59	9.97059	8.3716	-1.59899	0.00503199		8.84109	10.3185	1.47746	0.0286961	#REF!
Glyma.14G149900	30S ribosomal protein S11, chloroplastic	R9ZSB2_9FABA	7e-32	ATCG00750.1	ribosomal protein S11	6e-30	5.86139	4.13449	-1.7269	0.00750645		4.66728	6.2792	1.61192	0.00159208	#REF!
Glyma.06G319600	Receptor-like protein kinase	G7IYL0_MEDTR	8e-79	AT1G33590.1	Leucine-rich repeat (LRR) family protein	2e-74	10.4416	9.40483	-1.03675	0.00369411		9.74711	10.854	1.10693	6.73e-06	#REF!
Glyma.U004600	-	-	-	-	-	-	6.49768	4.56063	-1.93705	0.000387666		5.00898	6.92976	1.92078	1.44e-07	#REF!
Glyma.13G117900	Polyubiquitin 14	UBQ14_ARATH	0	AT4G02890.4	Ubiquitin family protein	0	14.0531	12.7414	-1.31171	2.08236e-05		13.1808	14.4439	1.2631	3.6e-11	#REF!
Glyma.02G156400	ATP-binding/protein serine/threonine kinase	G7L7B9_MEDTR	2e-74	AT1G29750.2	receptor-like kinase in flowers 1	3e-53	5.10897	3.12761	-1.98136	0.010688		3.89124	5.46209	1.57085	0.0439888	#REF!
Glyma.15G138000	-	-	-	AT1G47980.1	unknown protein; FUNCTIONS IN: molecular_function unknown; INVOLVED IN: biological_process unknown; LOCATED IN:	3e-138	9.03143	7.09077	-1.94067	1.42797e-06		7.7959	9.32369	1.52779	4.92e-05	#REF!
Glyma.12G033100	WD-40 repeat-containing protein MSI3	G7JMD2_MEDTR	0	AT2G16780.1	Transducin family protein / WD-40 repeat family protein	0	12.7663	11.4614	-1.30493	2.26068e-05		11.5217	13.2715	1.74985	3.26e-14	#REF!
Glyma.19G081000	NAD(P)H-quinone oxidoreductase subunit 6, chloroplastic	NU6C_SOYBN	2e-78	ATCG01080.1	NADH:ubiquinone/plastoquinone oxidoreductase, chain 6	1e-58	5.01076	3.30009	-1.71067	0.0234469		3.46521	5.52744	2.06224	0.00730512	#REF!
Glyma.06G030000	SEC14 cytosolic factor family protein	B9H0T8_POPTR	0	AT4G39170.1	Sec14p-like phosphatidylinositol transfer family protein	0	11.6503	10.2864	-1.36392	0.000217023		10.7367	12.0317	1.295	0.000230934	#REF!
Glyma.19G141200	Guanylate kinase	T2DNX1_PHAVU	0	AT3G57550.2	guanylate kinase	1e-176	9.35553	7.51286	-1.84267	3.43748e-07		8.38019	9.6188	1.23861	9.19e-08	#REF!
Glyma.20G042300	NAD(P)H-quinone oxidoreductase subunit I, chloroplastic	NDHI_SOYBN	7e-24	ATCG01090.1	NADPH dehydrogenases	1e-20	5.72827	3.43248	-2.29579	0.000426756		3.64081	6.32264	2.68183	1.73e-07	#REF!
Glyma.13G146800	Iron sulfur cluster assembly protein	B7FHC6_MEDTR	1e-96	AT4G22220.1	SufE/NifU family protein	1e-85	11.9242	10.7018	-1.22233	0.00297524		11.0197	12.3373	1.31754	0.00116508	#REF!
Glyma.20G158500	Low-temperature-induced 65 kDa protein	G8A221_MEDTR	1e-71	AT5G52300.2	CAP160 protein	2e-21	10.0204	8.40392	-1.61648	3.8991e-06		8.95162	10.3753	1.42371	7.13e-07	#REF!
Glyma.02G261700	DRE-binding protein 2A1	I1JID3_SOYBN	0	AT2G40340.1	Integrase-type DNA-binding superfamily protein	7e-71	14.151	12.9321	-1.21892	0.000177736		12.7086	14.764	2.05544	3.33e-21	#REF!
Glyma.06G024200	-	-	-	-	-	-	8.41454	7.28661	-1.12793	0.0114591		7.609	8.83578	1.22677	0.000608676	#REF!
Glyma.05G063600	Ethylene response factor 11	G8EVZ8_MEDSA	3e-111	AT4G17500.1	ethylene responsive element binding factor 1	5e-81	8.11893	7.01015	-1.10877	0.0155507		7.34561	8.54678	1.20117	1.49e-05	#REF!
Glyma.15G142900	Plastid OEP16.2	G9JKP3_PEA	2e-102	AT4G16160.2	Mitochondrial import inner membrane translocase subunit Tim17/Tim22/Tim23 family protein	2e-77	12.4856	10.6522	-1.83342	0.000344211		11.2573	12.785	1.5277	0.0151839	#REF!
Glyma.11G081100	NADH-plastoquinone oxidoreductase subunit 5	R9ZQA4_9FABA	6e-88	ATCG01010.1	NADH-Ubiquinone oxidoreductase (complex I), chain 5 protein	1e-81	5.28263	3.51936	-1.76327	0.0185209		3.75966	5.84235	2.08269	0.000960827	#REF!
Glyma.17G036300	Pectinesterase inhibitor	G7JP02_MEDTR	1e-65	AT1G47960.1	cell wall / vacuolar inhibitor of fructosidase 1	4e-39	9.75758	7.7552	-2.00238	3.20389e-10		8.21571	10.1335	1.91782	2.12e-14	#REF!
Glyma.07G163400	-	-	-	-	-	-	9.5847	7.9196	-1.6651	0.00412107		8.19014	9.99933	1.80919	0.00761567	#REF!
Glyma.13G312800	U-box domain-containing family protein	B9IIL0_POPTR	4e-133	AT2G35930.1	plant U-box 23	1e-104	9.12162	7.15537	-1.96625	0.000201467		7.18238	9.68739	2.505	2.67e-05	#REF!
Glyma.05G140500	DNA-directed RNA polymerase subunit alpha	RPOA_ARATH	2e-16	ATCG00740.1	RNA polymerase subunit alpha	2e-19	4.78718	3.13682	-1.65036	0.0331396		3.52871	5.33657	1.80785	0.00138798	#REF!
Glyma.09G163700	Miraculin	G7KKQ9_MEDTR	2e-92	AT1G17860.1	Kunitz family trypsin and protease inhibitor protein	5e-43	9.24052	7.81846	-1.42206	0.00018368		7.89081	9.76393	1.87312	9.22e-14	#REF!
Glyma.14G118400	Ras protein Rab-18	B6TCF9_MAIZE	4e-131	AT1G43890.3	RAB GTPASE HOMOLOG B18	7e-130	10.7726	9.33422	-1.43835	2.34202e-06		9.86305	11.1377	1.27468	8.37e-10	#REF!
Glyma.11G027400	Senescence-inducible chloroplast stay-green protein 1	Q5EMP7_SOYBN	0	AT4G22920.1	non-yellowing 1	5e-119	12.7281	11.4779	-1.25019	4.91694e-05		11.7673	13.1618	1.39455	4.81e-25	#REF!
Glyma.11G187700	Low molecular weight protein-tyrosine-phosphatase slr0328	G7JKW9_MEDTR	1e-108	AT3G44620.1	protein tyrosine phosphatases;protein tyrosine phosphatases	2e-93	6.69565	5.28429	-1.41136	0.00889529		5.17061	7.32954	2.15893	1.14e-09	#REF!
Glyma.13G008600	-	-	-	AT1G47980.1	unknown protein; FUNCTIONS IN: molecular_function unknown; INVOLVED IN: biological_process unknown; LOCATED IN: endomembrane system; EXPRESSED IN: 6 plant structures; EXPRESSED DURING: 4 anthesis, F mature embryo stage, petal differentiation and expansion stage, E expanded cotyledon stage; BEST Arabidopsis thaliana protein match is: unknown protein (TAIR:AT3G62730.1); Has 169 Blast hits to 169 pr…	1e-100	9.57464	7.91691	-1.65773	0.000223535		8.44157	9.93973	1.49816	0.000248666	#REF!
Glyma.18G155600	NADH-ubiquinone oxidoreductase, chain 49kDa; Respiratory-chain NADH dehydrogenase, subunit 1	A2Q588_MEDTR	2e-74	ATCG01100.1	NADH dehydrogenase family protein	3e-65	6.9295	4.59934	-2.33016	5.38851e-06		4.75877	7.51342	2.75464	3.9e-14	#REF!
Glyma.02G189000	YCF1 protein	L0TEW2_TECGR	5e-27	ATMG00370.1	Ycf1 protein	9e-26	7.375	4.80096	-2.57404	2.7373e-05		5.04469	7.87837	2.83367	2.01e-05	#REF!
Glyma.07G000700	Vinorine synthase	G7J2I5_MEDTR	0	AT1G24430.1	HXXXD-type acyl-transferase family protein	2e-125	10.9278	9.63768	-1.29011	0.0001293		10.231	11.2861	1.05506	1.2e-06	#REF!
Glyma.20G102300	-	-	-	AT5G08350.1	GRAM domain-containing protein / ABA-responsive protein-related	4e-76	6.38391	4.49276	-1.89115	0.0013595		4.99186	6.79598	1.80412	0.00016824	#REF!
Glyma.02G102900	U-box domain-containing protein	G7JK27_MEDTR	0	AT1G49780.1	plant U-box 26	0	8.74216	7.31218	-1.42998	0.000131019		7.84264	9.12265	1.28001	4.24e-12	#REF!
Glyma.01G112900	BAHD acyltransferase DCR	G7JMZ5_MEDTR	0	AT5G01210.1	HXXXD-type acyl-transferase family protein	0	9.78957	8.22098	-1.56859	2.82056e-06		9.03623	10.0834	1.04722	3.1e-05	#REF!
Glyma.10G245300	Acyl-CoA N-acyltransferases (NAT) superfamily protein	Q9SKZ7_ARATH	1e-57	AT2G32020.1	Acyl-CoA N-acyltransferases (NAT) superfamily protein	1e-60	6.86128	4.98893	-1.87234	0.00427741		5.23816	7.31408	2.07592	0.00367009	#REF!
Glyma.05G139500	Kinase family protein	B9HW43_POPTR	0	AT1G70740.1	Protein kinase superfamily protein	6e-178	8.99849	7.58104	-1.41744	5.85029e-05		8.26585	9.3334	1.06755	1.78e-08	#REF!
Glyma.19G094100	WRKY53	Q2PJS1_SOYBN	5e-136	AT5G13080.1	WRKY DNA-binding protein 75	4e-57	10.8399	8.90215	-1.93773	0.000213822		9.12201	11.2901	2.16814	0.0005371	#REF!
Glyma.17G091700	Ubiquitin carrier protein	G7JNU0_MEDTR	1e-113	AT1G63800.1	ubiquitin-conjugating enzyme 5	1e-94	10.6226	8.57815	-2.04441	2.89794e-08		9.26455	10.9094	1.64489	2.14e-06	#REF!
Glyma.06G042100	Drought responsive element binding protein 2	C5IU97_SOYBN	2e-114	AT1G46768.1	related to AP2 1	9e-50	10.2724	9.03271	-1.23968	0.000111522		9.5943	10.6379	1.04356	1.93e-09	#REF!
Glyma.18G069400	-	-	-	-	-	-	7.12375	4.7159	-2.40784	1.3091e-06		5.08941	7.57776	2.48835	3.15e-13	#REF!
Glyma.18G072300	Chaperone protein dnaJ	G7IY77_MEDTR	3e-47	AT3G13310.1	Chaperone DnaJ-domain superfamily protein	1e-27	7.38765	5.19783	-2.18982	0.000501383		5.62465	7.75605	2.1314	0.0028823	#REF!
Glyma.07G057900	GH3 family protein	G7L419_MEDTR	0	AT2G46370.2	Auxin-responsive GH3 family protein	0	10.7839	9.59169	-1.19224	0.000111263		10.077	11.1679	1.09095	8.58e-18	#REF!
Glyma.06G184900	-	-	-	AT1G60010.1	unknown protein; FUNCTIONS IN: molecular_function unknown; INVOLVED IN: N-terminal protein myristoylation; LOCATED IN: cellular_component unknown; EXPRESSED IN: 22 plant structures; EXPRESSED DURING: 13 growth stages; BEST Arabidopsis thaliana protein match is: unknown protein (TAIR:AT1G10530.1); Has 185 Blast hits to 185 proteins in 18 species: Archae - 0; Bacteria - 0; Metazoa - 0; Fungi - 3; P…	6e-46	4.99385	3.48176	-1.51209	0.0395946		3.69052	5.57536	1.88485	7.41e-05	#REF!
Glyma.20G150600	Early light-induced protein	P93169_SOYBN	2e-130	AT3G22840.1	Chlorophyll A-B binding family protein	1e-67	8.31826	6.2575	-2.06075	0.000276109		7.06991	8.5591	1.48918	0.0179958	#REF!
Glyma.09G037800	Plastid OEP16.2	G9JKP3_PEA	6e-101	AT4G16160.2	Mitochondrial import inner membrane translocase subunit Tim17/Tim22/Tim23 family protein	2e-77	11.1259	9.18892	-1.93695	4.21714e-09		9.76642	11.4589	1.69248	3.36e-10	#REF!
Glyma.19G109600	ATP synthase subunit c, chloroplastic	ATPH_ATRBE	1e-29	ATCG00140.1	ATP synthase subunit C family protein	1e-31	4.99495	3.2601	-1.73486	0.0194587		3.8405	5.47803	1.63753	0.000764944	#REF!
Glyma.18G069300	Ethylene receptor	A4ZPP4_SOYBN	4e-110	AT3G04580.2	Signal transduction histidine kinase, hybrid-type, ethylene sensor	1e-66	9.94353	7.39894	-2.54459	6.52455e-16		7.9258	10.2852	2.35937	3.06e-51	#REF!
Glyma.05G064300	RAB1C	Q40203_LOTJA	6e-147	AT4G17530.1	RAB GTPase homolog 1C	8e-139	11.3611	9.36902	-1.99209	1.17427e-11		10.2311	11.6024	1.37129	1.71e-18	#REF!
Glyma.19G053400	50S ribosomal protein L16, chloroplastic	RK16_PHAVU	1e-22	ATCG00790.1	ribosomal protein L16	2e-23	6.53068	5.06884	-1.46184	0.0193533		5.86254	6.88015	1.01761	0.0415937	#REF!
Glyma.06G126300	Trehalose-phosphate phosphatase	G7J6S8_MEDTR	0	AT1G78090.1	trehalose-6-phosphate phosphatase	2e-113	8.44533	5.57971	-2.86563	4.46532e-11		6.46964	8.6061	2.13647	1.08e-14	#REF!
Glyma.03G132500	Eukaryotic translation initiation factor 2A	G7JNL0_MEDTR	5e-26	AT1G73180.2	Eukaryotic translation initiation factor eIF2A family protein	8e-19	9.07073	7.52229	-1.54844	2.92809e-05		8.26196	9.38731	1.12535	2.13e-05	#REF!
Glyma.13G168200	JHL06P13.16 protein	E6NUC5_JATCU	5e-75	AT1G80160.1	Lactoylglutathione lyase / glyoxalase I family protein	1e-73	12.2097	11.1648	-1.04486	0.015683		11.1763	12.7006	1.52435	0.000133131	#REF!
Glyma.01G214600	Senescence-inducible chloroplast stay-green protein 2	Q5EMP6_SOYBN	0	AT4G22920.1	non-yellowing 1	4e-119	11.802	10.6158	-1.18623	0.000441401		11.1471	12.1737	1.02666	1.97e-05	#REF!
Glyma.13G316800	-	-	-	-	-	-	5.25973	3.7026	-1.55713	0.0478975		4.06647	5.68139	1.61492	0.0450903	#REF!
Glyma.07G190700	Calmodulin-binding protein	G7JRT0_MEDTR	0	AT5G57580.1	Calmodulin-binding protein	0	7.20315	5.94978	-1.25337	0.00606241		6.46194	7.59452	1.13258	1.62e-06	#REF!
Glyma.07G090800	-	-	-	AT1G13360.1	unknown protein; BEST Arabidopsis thaliana protein match is: unknown protein (TAIR:AT3G25870.1); Has 69 Blast hits to 69 proteins in 16 species: Archae - 0; Bacteria - 0; Metazoa - 6; Fungi - 0; Plants - 63; Viruses - 0; Other Eukaryotes - 0 (source: NCBI BLink).	2e-25	12.5382	10.7126	-1.82561	2.46026e-07		11.6121	12.7831	1.17101	0.000482821	#REF!
Glyma.04G180600	MADS box protein MADS55	Q38JE0_SOYBN	3e-24	AT5G58070.1	temperature-induced lipocalin	8e-12	6.22451	4.69228	-1.53222	0.0111428		5.34938	6.60228	1.2529	0.0079916	#REF!
Glyma.18G022700	Wound-induced protein 1-like protein	T2DMY0_PHAVU	7e-96	AT3G10985.1	senescence associated gene 20	2e-36	7.59122	6.21256	-1.37866	0.00118904		6.86126	7.94819	1.08693	6.88e-05	#REF!
Glyma.04G018700	-	-	-	AT5G42290.1	transcription activator-related	1e-21	16.0085	13.947	-2.06154	0.000998613		14.5847	16.2542	1.66953	0.0331809	#REF!
Glyma.14G072200	Inositol pentakisphosphate 2-kinase	A7X641_SOYBN	0	AT1G22100.1	Inositol-pentakisphosphate 2-kinase family protein	5e-167	6.67253	5.55514	-1.11739	0.0495086		6.04303	7.0722	1.02917	0.0216927	#REF!
Glyma.15G151300	-	-	-	-	-	-	6.03224	4.10633	-1.92591	0.00215374		4.98369	6.29154	1.30784	0.0483651	#REF!
Glyma.14G078800	Cysteine-rich receptor-like protein kinase	G7I593_MEDTR	0	AT3G13690.1	Protein kinase protein with adenine nucleotide alpha hydrolases-like domain	0	9.87727	7.89225	-1.98502	1.85685e-08		8.81241	10.1025	1.29011	3.61e-05	#REF!
Glyma.11G242100	Avr9/Cf-9 rapidly elicited protein 75	Q9FQY9_TOBAC	1e-08	-	-	-	9.51593	7.26454	-2.2514	1.64044e-07		8.11898	9.72363	1.60466	0.000529382	#REF!
Glyma.10G094900	Peptidase S41 family protein	F4J3G5_ARATH	0	AT3G57680.1	Peptidase S41 family protein	0	11.1207	9.91001	-1.21066	9.60216e-05		10.23	11.5415	1.31159	8.39e-12	#REF!
Glyma.12G103200	F3L24.15 protein	Q9SR35_ARATH	2e-09	AT3G09280.1	unknown protein; FUNCTIONS IN: molecular_function unknown; INVOLVED IN: biological_process unknown; LOCATED IN: endomembrane system; EXPRESSED IN: root; Has 31 Blast hits to 31 proteins in 9 species: Archae - 0; Bacteria - 0; Metazoa - 0; Fungi - 0; Plants - 31; Viruses - 0; Other Eukaryotes - 0 (source: NCBI BLink).	2e-12	8.01146	5.90885	-2.10261	5.19383e-05		6.43022	8.35652	1.9263	0.000485378	#REF!
Glyma.07G227300	Maturase K	H8PI40_GLYSO	2e-58	ATCG00040.1	maturase K	7e-30	6.91477	4.31495	-2.59982	4.25581e-06		4.78544	7.31927	2.53384	1.74e-07	#REF!
Glyma.13G205200	-	-	-	AT4G21920.1	unknown protein; FUNCTIONS IN: molecular_function unknown; INVOLVED IN: N-terminal protein myristoylation; LOCATED IN: cellular_component unknown; BEST Arabidopsis thaliana protein match is: unknown protein (TAIR:AT3G20340.1); Has 40 Blast hits to 40 proteins in 10 species: Archae - 0; Bacteria - 0; Metazoa - 0; Fungi - 0; Plants - 40; Viruses - 0; Other Eukaryotes - 0 (source: NCBI BLink).	8e-13	9.91193	8.00774	-1.90419	1.21795e-07		8.94255	10.1511	1.20856	4.68e-07	#REF!
Glyma.04G069900	Protein phosphatase 2C	Q8S8Z1_MESCR	0	AT2G25620.1	DNA-binding protein phosphatase 1	0	9.56474	7.92952	-1.63521	1.37897e-06		8.77734	9.84578	1.06844	5.56e-05	#REF!
Glyma.13G002800	RING-H2 zinc finger protein RHA4a	RHA4A_ARATH	3e-49	AT4G24015.1	RING/U-box superfamily protein	4e-52	9.24004	7.72879	-1.51126	0.000302596		8.09745	9.65261	1.55516	3.81e-05	#REF!
Glyma.20G162500	-	-	-	AT4G25670.2	unknown protein; LOCATED IN: cellular_component unknown; EXPRESSED IN: male gametophyte, pollen tube; EXPRESSED	6e-47	9.62479	7.89274	-1.73205	0.000216816		8.71874	9.89082	1.17207	0.0280006	#REF!
Glyma.18G017700	-	-	-	AT4G39840.1	unknown protein; FUNCTIONS IN: molecular_function unknown; INVOLVED IN: biological_process unknown; LOCATED IN:	6e-129	12.0489	10.4075	-1.6414	9.23874e-09		10.9255	12.4122	1.48675	1.74e-19	#REF!
Glyma.02G244500	ADP-ribosylation factor-like protein	G7K1N4_MEDTR	2e-125	AT5G37680.1	ADP-ribosylation factor-like A1A	6e-127	11.0485	9.14728	-1.90124	9.04962e-05		9.98614	11.2827	1.29652	0.0304021	#REF!
Glyma.15G205900	Temperature-induced lipocalin	Q38JE0_SOYBN	6e-134	AT5G58070.1	temperature-induced lipocalin	8e-96	13.8689	12.6475	-1.22145	0.00187318		13.0465	14.2592	1.2127	0.00286027	#REF!
Glyma.11G059100	Reticulon-like protein	Q9ZTZ3_SOYBN	2e-150	AT2G23640.1	Reticulan like protein B13	1e-40	17.82	15.9161	-1.90395	0.000769093		16.5252	18.1051	1.57989	0.0241671	#REF!
Glyma.03G088800	Serine/threonine protein kinase OXI1	G7LEF2_MEDTR	0	AT3G25250.1	AGC (cAMP-dependent, cGMP-dependent and protein kinase C) kinase family protein	1e-146	4.85023	3.33008	-1.52016	0.0478984		3.52378	5.42215	1.89836	0.00111645	#REF!
Glyma.13G327900	-	-	-	-	-	-	8.95193	7.36048	-1.59145	3.6883e-06		8.20256	9.22018	1.01762	0.0204458	#REF!
Glyma.03G253900	F-box protein PP2-B1	G7I5J8_MEDTR	8e-108	AT2G02230.1	phloem protein 2-B1	3e-79	15.3799	13.9694	-1.41049	0.000545623		14.1783	15.8273	1.64906	0.000163074	#REF!
Glyma.08G250300	B12D-like protein	Q69F92_PHAVU	3e-51	AT3G29970.1	B12D protein	9e-40	6.90931	3.76761	-3.14169	1.99126e-07		4.79929	7.00882	2.20953	9.01e-07	#REF!
Glyma.18G078500	30S ribosomal protein S19, chloroplastic	I2E2S6_VIGUN	5e-27	ATCG00820.1	ribosomal protein S19	3e-27	6.81951	4.99815	-1.82135	0.000673339		5.51482	7.2146	1.69978	5.14e-05	#REF!
Glyma.15G036100	RING finger protein	G7JCE1_MEDTR	1e-129	AT5G59550.1	zinc finger (C3HC4-type RING finger) family protein	1e-88	8.90659	6.23212	-2.67447	1.87124e-06		6.96803	9.08698	2.11895	0.00226277	#REF!
Glyma.08G003900	Diacylglycerol kinase eta	G7LFQ9_MEDTR	1e-114	AT5G63770.1	diacylglycerol kinase 2	2e-95	5.83843	3.8355	-2.00293	0.00117826		4.69418	6.16298	1.4688	3.74e-05	#REF!
Glyma.06G172200	Genomic DNA, chromosome 5, P1 clone:MXI22	Q9FK36_ARATH	6e-49	AT5G50360.1	unknown protein; BEST Arabidopsis thaliana protein match is: unknown protein (TAIR:AT3G48510.1); Has 1807 Blast hits to 1807 proteins in 277 species: Archae - 0; Bacteria - 0; Metazoa - 736; Fungi - 347; Plants - 385; Viruses - 0; Other Eukaryotes - 339 (source: NCBI BLink).	7e-52	5.88375	4.02727	-1.85648	0.0050081		4.41815	6.33924	1.92109	0.00119862	#REF!
Glyma.17G115900	JHL06P13.16 protein	E6NUC5_JATCU	2e-54	AT1G80160.1	Lactoylglutathione lyase / glyoxalase I family protein	1e-53	12.5012	11.1462	-1.35504	0.00197789		11.2075	12.9995	1.79203	8.2e-05	#REF!
Glyma.09G130900	-	-	-	AT1G01490.2	Heavy metal transport/detoxification superfamily protein	2e-19	7.21269	5.5773	-1.63539	0.000354281		6.47465	7.50355	1.02889	0.00199693	#REF!
Glyma.09G168300	Beta-amylase	K7MJ07_SOYBN	0	AT3G23920.1	beta-amylase 1	0	15.4492	14.0827	-1.36653	4.77404e-05		14.7154	15.7955	1.08005	1.34e-06	#REF!
Glyma.06G072000	-	-	-	AT2G25625.2	unknown protein; FUNCTIONS IN: molecular_function unknown; INVOLVED IN: biological_process unknown; LOCATED IN: chloroplast; EXPRESSED IN: 10 plant structures; EXPRESSED DURING: LP.06 six leaves visible, LP.04 four leaves visible, 4 anthesis, petal differentiation and expansion stage; Has 24 Blast hits to 24 proteins in 9 species: Archae - 0; Bacteria - 0; Metazoa - 0; Fungi - 0; Plants - 24; Vir…	1e-20	10.463	8.98409	-1.47887	2.48602e-05		9.66442	10.793	1.12854	2e-05	#REF!
Glyma.17G240100	Dehydration responsive element binding protein	Q7Y0Y9_SOYBN	3e-110	AT1G46768.1	related to AP2 1	1e-48	11.4766	10.3717	-1.1049	0.000566339		10.5391	11.9375	1.39846	1.26e-18	#REF!
Glyma.08G346800	Beta-1 3-glucanase	G7LF67_MEDTR	0	AT3G07320.1	O-Glycosyl hydrolases family 17 protein	0	8.19582	5.84473	-2.35109	2.63386e-08		6.90233	8.34507	1.44273	9.95e-05	#REF!
Glyma.13G145000	Phenylalanine ammonia-lyase	I1LZ94_SOYBN	0	AT2G37040.1	PHE ammonia lyase 1	0	8.69234	6.92534	-1.767	3.14578e-06		7.56057	9.01936	1.45878	4.58e-06	#REF!
Glyma.05G127100	MtN19-like protein	Q64EX4_PEA	1e-26	AT5G61820.1	FUNCTIONS IN: molecular_function unknown; INVOLVED IN: biological_process unknown; LOCATED IN: vacuole; EXPRESSED IN: 24 plant structures; EXPRESSED DURING: 15 growth stages; CONTAINS InterPro DOMAIN/s: Stress up-regulated Nod 19 (InterPro:IPR011692); Has 30201 Blast hits to 17322 proteins in 780 species: Archae - 12; Bacteria - 1396; Metazoa - 17338; Fungi - 3422; Plants - 5037; Viruses - 0; Oth…	9e-14	7.39879	5.30075	-2.09804	0.000258458		6.00868	7.6889	1.68022	0.00362918	#REF!
Glyma.08G155100	cDNA clone:J023009A03, full insert sequence	B7EG04_ORYSJ	9e-09	AT3G52105.1	unknown protein; FUNCTIONS IN: molecular_function unknown; INVOLVED IN: biological_process unknown; LOCATED IN: endomembrane system; Has 35333 Blast hits to 34131 proteins in 2444 species: Archae - 798; Bacteria - 22429; Metazoa - 974; Fungi - 991; Plants - 531; Viruses - 0; Other Eukaryotes - 9610 (source: NCBI BLink).	1e-22	5.4604	3.68481	-1.77559	0.00974548		4.32744	5.88726	1.55981	7.22e-05	#REF!
Glyma.12G188900	U-box domain-containing family protein	B9IIL0_POPTR	2e-133	AT2G35930.1	plant U-box 23	3e-107	6.21791	4.48086	-1.73705	0.00339349		5.16267	6.58787	1.42519	0.000423321	#REF!
Glyma.15G203700	SOS2-like protein kinase	Q8LK24_SOYBN	0	AT4G30960.1	SOS3-interacting protein 3	0	14.8821	13.2015	-1.68061	3.68971e-08		13.8831	15.1953	1.31217	4.06e-09	#REF!
Glyma.15G211500	Serine protease inhibitor	G7LCV1_MEDTR	1e-81	AT1G17860.1	Kunitz family trypsin and protease inhibitor protein	1e-17	8.0078	6.43384	-1.57396	0.0112891		6.91412	8.36396	1.44984	0.0367562	#REF!
Glyma.06G151300	WD repeat-containing protein	G7LD74_MEDTR	0	AT5G24320.1	Transducin/WD40 repeat-like superfamily protein	1e-124	6.52482	4.45427	-2.07055	0.000244977		5.19053	6.86071	1.67018	2.09e-06	#REF!
Glyma.02G184000	ATP synthase epsilon chain, chloroplastic	R9ZQ42_9FABA	5e-64	ATCG00470.1	ATP synthase epsilon chain	1e-61	7.03891	5.15356	-1.88535	0.000182716		6.21599	7.28376	1.06777	0.00285679	#REF!
Glyma.09G081600	HAP2	G7KDG2_MEDTR	0	AT4G11720.1	hapless 2	0	11.1006	10.0632	-1.03738	0.00115891		10.4176	11.5098	1.09215	5.1e-09	#REF!
Glyma.14G186400	-	-	-	AT5G05220.1	unknown protein; Has 30201 Blast hits to 17322 proteins in 780 species: Archae - 12; Bacteria - 1396; Metazoa -	2e-15	15.0592	12.6757	-2.38349	5.70095e-06		13.0064	15.4577	2.45131	0.000193507	#REF!
Glyma.10G179000	30S ribosomal protein S3, chloroplastic	RR3_SOYBN	1e-16	ATCG00800.1	structural constituent of ribosome	1e-16	5.17715	3.41235	-1.7648	0.0143991		4.22943	5.54808	1.31865	0.0219184	#REF!
Glyma.09G123800	Calcium binding family protein	B9HW27_POPTR	1e-90	AT1G70680.1	Caleosin-related family protein	1e-79	13.8659	11.9746	-1.89124	6.95985e-06		12.998	14.0668	1.0688	0.0353761	#REF!
Glyma.05G225900	Emb|CAB83157.1	Q9LVB9_ARATH	3e-22	AT5G56550.1	oxidative stress 3	4e-25	5.09486	3.4399	-1.65495	0.037602		3.95434	5.51584	1.5615	0.0473108	#REF!
Glyma.15G008300	-	-	-	AT3G15760.1	unknown protein; FUNCTIONS IN: molecular_function unknown; INVOLVED IN: biological_process unknown; LOCATED IN:	1e-18	12.7222	10.7645	-1.95771	2.2571e-05		11.6932	12.9289	1.23571	0.0315472	#REF!
Glyma.15G105500	-	-	-	AT5G19190.1	unknown protein; BEST Arabidopsis thaliana protein match is: unknown protein (TAIR:AT3G06070.1); Has 1807 Blast	2e-19	12.0332	9.52986	-2.50334	2.18105e-05		10.4625	12.1241	1.66156	0.0314589	#REF!
Glyma.19G190400	Hypothetical_protein	G2XLJ1_ORYGL	2e-30	AT3G10020.1	unknown protein; FUNCTIONS IN: molecular_function unknown; INVOLVED IN: response to oxidative stress, anaerobic	4e-45	16.5786	14.8107	-1.76791	0.00253239		15.3084	16.9057	1.59729	0.0247565	#REF!
Glyma.06G182500	-	-	-	AT5G62770.1	Protein of unknown function (DUF1645)	1e-25	9.60222	6.91929	-2.68293	9.89515e-13		7.9642	9.69533	1.73112	2.01e-06	#REF!
Glyma.03G132600	Beta-1,3-glucanase	Q39900_SOYBN	1e-91	AT3G57270.1	beta-1,3-glucanase 1	2e-59	7.59033	4.98314	-2.60719	1.14697e-08		6.04151	7.72531	1.6838	1.47e-08	#REF!
Glyma.12G218600	-	-	-	-	-	-	5.54376	4.07834	-1.46542	0.0253432		4.29576	6.01966	1.7239	0.00691993	#REF!
Glyma.11G036400	ERF protein	D9IXB2_SOYBN	6e-76	AT5G47230.1	ethylene responsive element binding factor 5	3e-64	4.70791	3.18602	-1.5219	0.0496884		3.18465	5.37793	2.19328	0.00025109	#REF!
Glyma.10G066700	Fructose-bisphosphate aldolase	I1L983_SOYBN	0	AT2G36460.1	Aldolase superfamily protein	0	7.80738	5.62973	-2.17765	5.28146e-06		6.5418	8.02622	1.48442	0.000812777	#REF!
Glyma.16G119500	-	-	-	AT4G35690.1	Arabidopsis protein of unknown function (DUF241)	1e-38	6.76475	4.58249	-2.18225	0.000297213		5.14486	7.09937	1.95451	0.00221656	#REF!
Glyma.15G252200	Glutathione S-transferase 3	GSTX3_SOYBN	2e-160	AT1G78380.1	glutathione S-transferase TAU 19	2e-102	7.04727	4.78974	-2.25754	0.000504631		5.7011	7.22101	1.51991	0.0462453	#REF!
Glyma.06G077000	-	-	-	AT5G10695.1	unknown protein; BEST Arabidopsis thaliana protein match is: unknown protein (TAIR:AT5G57123.1); Has 30201 Blast hits to 17322 proteins in 780 species: Archae - 12; Bacteria - 1396; Metazoa - 17338; Fungi - 3422; Plants - 5037; Viruses - 0; Other Eukaryotes - 2996 (source: NCBI BLink).	1e-20	8.97873	7.25728	-1.72146	1.80169e-05		8.10259	9.25692	1.15433	0.000641201	#REF!
Glyma.13G338400	RING finger protein	G7JCE1_MEDTR	2e-127	AT5G59550.1	zinc finger (C3HC4-type RING finger) family protein	6e-88	8.57771	6.3953	-2.18241	2.03965e-08		7.5609	8.72811	1.16721	4.65e-05	#REF!
Glyma.16G076800	Glycine and proline rich protein 3	D4P3K3_SOYBN	3e-105	AT4G23470.1	PLAC8 family protein	8e-08	13.5615	11.0045	-2.55696	2.47647e-10		12.3945	13.5609	1.16643	0.019722	#REF!
Glyma.03G216500	-	-	-	-	-	-	11.1484	9.57035	-1.57803	1.7466e-06		10.3507	11.4533	1.10265	2.24e-14	#REF!
Glyma.03G050100	Ferritin	I1JL80_SOYBN	0	AT5G01600.1	ferretin 1	1e-113	5.95146	4.13243	-1.81903	0.00244199		5.02473	6.26075	1.23602	0.0012776	#REF!
Glyma.14G171800	Small glutamine-rich tetratricopeptide repeat-containing protein	G7KAB8_MEDTR	0	AT5G65160.1	tetratricopeptide repeat (TPR)-containing protein	3e-132	6.26909	4.17498	-2.09411	0.000253411		5.38143	6.47178	1.09036	0.00077057	#REF!
Glyma.02G191900	F-box family protein	G7I3P1_MEDTR	1e-92	AT5G04010.1	F-box family protein	2e-30	14.955	12.2417	-2.7133	7.3713e-07		13.0639	15.0811	2.01723	0.00418486	#REF!
Glyma.04G183300	Ycf20-like protein	-	-	AT5G62770.1	Protein of unknown function (DUF1645)	5e-25	6.7929	4.22552	-2.56738	1.22968e-05		4.97106	7.10382	2.13276	3.6e-08	#REF!
Glyma.20G011500	Glycine-rich protein	D2K2T8_TOBAC	7e-08	-	-	-	12.9388	10.4935	-2.44535	1.62909e-08		11.7137	12.9949	1.28119	0.020903	#REF!
Glyma.13G309900	Mitogen-activated protein kinase kinase kinase A	A2Q4H0_MEDTR	1e-154	AT2G32510.1	mitogen-activated protein kinase kinase kinase 17	2e-100	9.82947	6.71376	-3.11572	6.63828e-08		7.76673	9.82495	2.05822	0.00243742	#REF!
Glyma.18G214200	RING-H2 finger protein ATL5H	G7KY47_MEDTR	3e-85	AT3G10910.1	RING/U-box superfamily protein	5e-55	7.38321	4.91146	-2.47175	4.32699e-06		5.91462	7.5425	1.62787	0.00179835	#REF!
Glyma.14G110700	Chitinase 3	H6WS87_POPCA	3e-12	AT4G19810.1	Glycosyl hydrolase family protein with chitinase insertion domain	3e-12	5.35317	3.0321	-2.32107	0.000989887		4.28705	5.59666	1.3096	0.00340979	#REF!
Glyma.09G202200	Protein BRICK 1	BRK1_ARATH	8e-48	AT2G22640.1	BRICK1, putative	9e-51	5.51233	3.66677	-1.84556	0.0073963		4.74064	5.82182	1.08118	0.0387481	#REF!
Glyma.02G061600	Protein disulfide-isomerase	G7K9G6_MEDTR	3e-27	AT4G37200.1	Thioredoxin superfamily protein	4e-22	7.50192	4.03314	-3.46877	7.83656e-11		5.8856	7.23344	1.34784	1.17e-06	#REF!
Glyma.13G133000	Zinc finger protein	G7L0M5_MEDTR	1e-49	AT3G53600.1	C2H2-type zinc finger family protein	2e-36	9.88561	6.56174	-3.32387	5.53029e-19		8.38727	9.6166	1.22933	4.99e-07	#REF!
Glyma.14G052900	-	-	-	-	-	-	13.6127	12.4025	-1.2102	0.0190528		12.8618	13.9825	1.1207	0.0521106	#REF!
Glyma.06G077200	MTD1	B6SUT2_MAIZE	8e-19	AT5G24890.1	unknown protein; FUNCTIONS IN: molecular_function unknown; INVOLVED IN: biological_process unknown; LOCATED IN: cellular_component unknown; EXPRESSED IN: 24 plant structures; EXPRESSED DURING: 13 growth stages; BEST Arabidopsis thaliana protein match is: unknown protein (TAIR:AT2G24550.1); Has 1807 Blast hits to 1807 proteins in 277 species: Archae - 0; Bacteria - 0; Metazoa - 736; Fungi - 347; P…	7e-28	11.997	10.758	-1.23902	0.0299838		11.1262	12.3794	1.25319	0.0524962	#REF!
Glyma.20G141700	Postsynaptic family protein	A9PAN7_POPTR	2e-58	AT1G61780.1	postsynaptic protein-related	9e-57	10.2277	8.58162	-1.64608	0.0124039		9.03908	10.5582	1.51907	0.0525557	#REF!
Glyma.11G015100	Hydroxysteroid 11-beta-dehydrogenase 1-like protein	G7K984_MEDTR	0	AT4G10020.1	hydroxysteroid dehydrogenase 5	1e-177	14.6693	12.7361	-1.93318	0.000389109		13.5361	14.894	1.35789	0.0525745	#REF!
Glyma.10G152000	Rapid ALkalinization Factor	A2Q327_MEDTR	1e-44	AT1G02900.1	rapid alkalinization factor 1	2e-42	7.5175	5.32672	-2.19078	0.00133726		6.12296	7.70894	1.58598	0.0530196	#REF!
Glyma.12G100700	Eukaryotic translation initiation factor	H6VUT5_9FABA	4e-75	AT4G27130.1	Translation initiation factor SUI1 family protein	2e-73	10.1058	8.93633	-1.16945	0.0349651		9.32123	10.4897	1.16843	0.0553999	#REF!
Glyma.02G027400	Type A response regulator RR1	B0YGG5_PHAVU	3e-110	AT1G59940.1	response regulator 3	8e-70	8.42471	6.3685	-2.05622	2.72124e-05		7.5439	8.58378	1.03988	0.0567474	#REF!
Glyma.10G180000	Auxin-induced protein	K7LK40_SOYBN	5e-83	AT1G04240.1	AUX/IAA transcriptional regulator family protein	1e-67	9.2687	6.84449	-2.42422	1.87124e-06		8.11363	9.32027	1.20664	0.0579413	#REF!
Glyma.17G223800	Protein phosphatase	G7I890_MEDTR	0	AT4G31860.1	Protein phosphatase 2C family protein	0	10.7296	9.55448	-1.17517	0.0229898		10.0361	11.0985	1.06241	0.0592241	#REF!
Glyma.01G102400	CASP-like protein 13	CSPLI_MAIZE	3e-57	AT3G53850.1	Uncharacterised protein family (UPF0497)	2e-78	7.10779	5.2276	-1.8802	0.00253188		6.08675	7.36464	1.27789	0.0599322	#REF!
Glyma.09G041800	-	-	-	-	-	-	5.1667	3.2398	-1.9269	0.0101773		4.03238	5.48778	1.45541	0.0599436	#REF!
Glyma.02G259700	Hypoxia induced protein conserved region containing protein	B6TQR4_MAIZE	1e-16	AT3G05550.1	Hypoxia-responsive family protein	1e-10	9.91886	7.98995	-1.92891	0.000340093		8.53881	10.1064	1.56759	0.0641476	#REF!
Glyma.13G038800	Hypothetical chloroplast RF1	R9ZT85_9FABA	1e-30	ATCG01130.1	Ycf1 protein	6e-18	7.27899	5.49641	-1.78258	0.00168773		6.458	7.53357	1.07557	0.0655481	#REF!
Glyma.09G212600	Protein PAM68, chloroplastic	PAM68_ARATH	9e-55	AT4G19100.1	Protein of unknown function (DUF3464)	1e-57	11.7883	10.0986	-1.68969	0.00550161		10.6983	12.0798	1.38146	0.0667791	#REF!
Glyma.06G171600	-	-	-	-	-	-	6.51241	4.79297	-1.71945	0.0227576		5.30373	6.84197	1.53824	0.0674652	#REF!
Glyma.10G033500	Histone H1flk-like protein	F4INW4_ARATH	0	AT2G30630.2	P-loop containing nucleoside triphosphate hydrolases superfamily protein	0	7.25122	3.93212	-3.3191	3.35889e-07		5.57991	6.98827	1.40836	0.0732807	#REF!
Glyma.07G257400	-2 Isoform 2 of Dual specificity protein phosphatase 1	Q9ZR37-2	6e-73	AT3G23610.2	dual specificity protein phosphatase 1	7e-76	5.12717	3.17561	-1.95156	0.0108721		4.17787	5.4445	1.26664	0.0784061	#REF!
Glyma.08G044000	Pectinesterase	I1K5N1_SOYBN	0	AT1G23200.1	Plant invertase/pectin methylesterase inhibitor superfamily	0	6.87091	4.42099	-2.44993	0.000151832		5.67492	6.94955	1.27463	0.0789238	#REF!
Glyma.17G048500	OSJNBa0027P08.17 protein	Q7XRK8_ORYSJ	3e-63	AT2G05910.1	Protein of unknown function (DUF567)	6e-72	7.83279	6.13136	-1.70143	0.00341627		6.95381	8.10509	1.15128	0.0807987	#REF!
Glyma.13G244800	Glycine-rich family protein	B9HYY5_POPTR	6e-25	AT4G21620.1	glycine-rich protein	4e-20	9.87464	7.95042	-1.92422	0.000380348		8.93015	10.0779	1.14776	0.0808024	#REF!
Glyma.11G087400	Chloroplast inner membrane localized protein	Q9C7S3_ARATH	3e-44	AT1G42960.1	expressed protein localized to the inner membrane of the chloroplast.	3e-47	7.77589	5.93166	-1.84423	0.00415386		6.69951	8.02639	1.32688	0.083457	#REF!
Glyma.12G082900	-	-	-	-	-	-	6.22154	4.51799	-1.70355	0.0251474		5.06734	6.53743	1.4701	0.0840436	#REF!
Glyma.04G106500	Heavy-metal-associated domain-containing protein	O81464_ARATH	4e-77	AT4G08570.1	Heavy metal transport/detoxification superfamily protein	4e-80	6.517	4.35551	-2.16149	0.000452998		5.62285	6.67779	1.05494	0.0878768	#REF!
Glyma.03G187000	Glucosyltransferase-9	Q8S9A0_PHAAN	0	AT2G36750.1	UDP-glucosyl transferase 73C1	0	5.69019	4.39264	-1.29755	0.0479073		5.03523	6.05906	1.02383	0.0915191	#REF!
Glyma.09G205800	TPR domain protein	G7KDQ6_MEDTR	2e-69	AT4G17940.1	Tetratricopeptide repeat (TPR)-like superfamily protein	4e-54	6.81944	4.31691	-2.50253	9.46254e-05		5.63556	6.8706	1.23504	0.0922761	#REF!
Glyma.09G160500	Tonoplast intrinsic protein	G7KPP6_MEDTR	1e-155	AT1G73190.1	Aquaporin-like superfamily protein	4e-121	16.8656	15.301	-1.56459	0.00718689		15.9645	17.1616	1.19714	0.0930318	#REF!
Glyma.07G032600	Monothiol glutaredoxin-S15	G7IMH4_MEDTR	8e-84	AT3G15660.2	glutaredoxin 4	1e-70	6.98708	4.90704	-2.08004	0.00284135		5.80629	7.17379	1.3675	0.0989892	#REF!
Glyma.16G212500	Kunitz-type trypsin inhibitor alpha chain	G7KKP1_MEDTR	1e-93	AT1G17860.1	Kunitz family trypsin and protease inhibitor protein	2e-53	9.74063	8.39837	-1.34226	0.0413009		8.85749	10.0887	1.23126	0.105116	#REF!
Glyma.11G097500	Calcium-binding EF hand family protein	B9HRC2_POPTR	0	AT4G38810.2	Calcium-binding EF-hand family protein	9e-174	13.0725	11.5465	-1.52592	0.00258443		12.3475	13.3544	1.00688	0.10685	#REF!
Glyma.17G190000	-	-	-	-	-	-	7.74368	5.34153	-2.40216	0.000206145		6.55597	7.80372	1.24775	0.116212	#REF!
Glyma.11G156100	-	-	-	-	-	-	9.46322	7.56738	-1.89584	0.000698018		8.57069	9.65807	1.08738	0.122535	#REF!
Glyma.09G261700	Remorin family protein	T2DM60_PHAVU	6e-68	AT3G61260.1	Remorin family protein	2e-58	6.3003	4.64022	-1.66007	0.0188049		5.50723	6.60489	1.09766	0.127994	#REF!
Glyma.13G132000	BRI1-KD interacting protein	T2DLB0_PHAVU	2e-37	AT3G53670.2	unknown protein; FUNCTIONS IN: molecular_function unknown; INVOLVED IN: biological_process unknown; LOCATED IN: cellular_component unknown; EXPRESSED IN: sperm cell, male gametophyte, pollen tube; EXPRESSED DURING: L mature pollen stage, M germinated pollen stage; BEST Arabidopsis thaliana protein match is: unknown protein (TAIR:AT2G37480.1).	2e-09	9.46013	7.42255	-2.03758	0.000473252		8.49448	9.613	1.11852	0.133944	#REF!
Glyma.20G236400	RALF-LIKE 23 family protein	A9PCI6_POPTR	3e-41	AT1G02900.1	rapid alkalinization factor 1	3e-39	8.54604	7.30864	-1.2374	0.0387733		7.87021	8.88742	1.0172	0.142143	#REF!
Glyma.02G284600	4-hydroxyphenylpyruvate dioxygenase	A5Z1N7_SOYBN	0	AT1G06570.2	phytoene desaturation 1	4e-159	8.97696	7.32073	-1.65623	0.0137099		8.13151	9.22564	1.09413	0.183357	#REF!
Glyma.11G139400	Mitochondrial import inner membrane translocase subunit Tim9	B4FU14_MAIZE	3e-51	AT3G46560.1	Tim10/DDP family zinc finger protein	2e-50	7.87363	5.95312	-1.92051	0.00550161		6.94924	8.05105	1.10181	0.197717	#REF!
Glyma.14G134200	Deleted in split hand/splt foot protein 1	D2XQ35_IPOBA	3e-13	AT1G64750.2	deletion of SUV3 suppressor 1(I)	5e-12	8.89206	7.40464	-1.48742	0.0244002		8.16683	9.17539	1.00856	0.204455	#REF!
Glyma.02G272200	Aldehyde oxidase	G7KHF8_MEDTR	0	AT2G27150.2	abscisic aldehyde oxidase 3	0	6.79997	5.02845	-1.77152	0.0193825		5.94311	7.03279	1.08968	0.215885	#REF!
Glyma.12G135200	Trafficking protein particle complex subunit	B7FMN3_MEDTR	9e-123	AT5G54750.1	Transport protein particle (TRAPP) component	3e-121	8.43734	6.9619	-1.47544	0.0414098		7.6912	8.72226	1.03106	0.225628	#REF!
Glyma.20G055300	-	-	-	-	-	-	5.80884	4.25683	-1.55201	0.0467505		5.11428	6.11552	1.00124	0.238175	#REF!
Glyma.12G103100	DREBa transcription factor	Q4QY92_SOYBN	5e-153	AT2G40340.1	Integrase-type DNA-binding superfamily protein	4e-46	11.2155	9.96834	-1.24715	0.0437506		10.5466	11.5455	0.998985	0.178087	#REF!
Glyma.20G196900	Superoxide dismutase [Fe], chloroplastic	SODF_SOYBN	0	AT5G51100.1	Fe superoxide dismutase 2	2e-116	8.99575	7.53439	-1.46136	0.0316812		8.27603	9.27464	0.998611	0.228944	#REF!
Glyma.09G234700	Vesicle transport v-SNARE	A2Q3R8_MEDTR	2e-103	AT1G26670.1	Vesicle transport v-SNARE family protein	2e-86	10.7397	8.16634	-2.57341	1.05253e-08		9.70557	10.7033	0.997783	0.0867276	#REF!
Glyma.14G010700	-	-	-	AT3G13275.1	unknown protein; FUNCTIONS IN: molecular_function unknown; INVOLVED IN: biological_process unknown; LOCATED IN:	3e-14	7.45094	5.72597	-1.72497	0.0202151		6.67657	7.67249	0.995924	0.261993	#REF!
Glyma.08G071300	Phi-1-like phosphate-induced protein	T2DNP4_PHAVU	0	AT5G64260.1	EXORDIUM like 2	2e-150	13.575	11.8548	-1.72026	0.00108075		12.8116	13.802	0.990432	0.145199	#REF!
Glyma.01G102300	Legume-specific protein	K9N5V5_9FABA	4e-30	AT5G02090.1	unknown protein; Has 30 Blast hits to 30 proteins in 10 species: Archae - 0; Bacteria - 0; Metazoa - 0; Fungi - 0; Plants - 30; Viruses - 0; Other Eukaryotes - 0 (source: NCBI BLink).	5e-11	10.0227	8.18726	-1.8354	4.26784e-06		9.24414	10.2323	0.988166	0.0245331	#REF!
Glyma.20G019100	Sulfiredoxin	I1NDB8_SOYBN	1e-89	AT1G31170.2	sulfiredoxin	1e-52	7.81384	6.5354	-1.27845	0.0374693		7.16736	8.15348	0.986115	0.143786	#REF!
Glyma.04G208800	Phospholipase like protein	G7L9N1_MEDTR	9e-34	-	-	-	7.97151	6.81673	-1.15478	0.0157123		7.36203	8.34781	0.985783	0.00819563	#REF!
Glyma.05G156800	Aminoacyl-tRNA hydrolase	D7LZC1_ARALL	3e-112	AT5G19830.1	Peptidyl-tRNA hydrolase family protein	3e-113	8.17151	6.63747	-1.53404	0.0251865		7.45625	8.44176	0.98551	0.23118	#REF!
Glyma.06G179200	Galactinol-sucrose galactosyltransferase	G7J4U7_MEDTR	0	AT5G40390.1	Raffinose synthase family protein	0	15.9985	14.6934	-1.30512	1.00235e-05		15.3517	16.3369	0.985228	1.12e-05	#REF!
Glyma.01G034700	Protein ALTERED XYLOGLUCAN 4	TBL27_ARATH	6e-119	AT1G70230.1	TRICHOME BIREFRINGENCE-LIKE 27	7e-122	6.2318	2.90577	-3.32603	3.25912e-07		5.02175	6.00148	0.979732	0.00601296	#REF!
Glyma.11G124500	Class IV chitinase	B8Y647_MEDSA	1e-122	AT3G54420.1	homolog of carrot EP3-3 chitinase	1e-115	6.65757	4.46875	-2.18882	7.34379e-05		5.81186	6.79085	0.978985	0.0686126	#REF!
Glyma.07G139200	-	-	-	-	-	-	9.23397	7.34315	-1.89082	0.000780111		8.45178	9.41635	0.964564	0.173819	#REF!
Glyma.15G036500	-	-	-	AT5G02220.1	unknown protein; Has 30201 Blast hits to 17322 proteins in 780 species: Archae - 12; Bacteria - 1396; Metazoa -	4e-10	6.66215	4.95027	-1.71188	0.000800989		5.97374	6.93792	0.964183	0.00211645	#REF!
Glyma.06G176100	CYP71A10	O48918_SOYBN	0	AT3G48310.1	cytochrome P450, family 71, subfamily A, polypeptide 22	5e-138	11.0413	9.9352	-1.1061	0.0479991		10.4451	11.4025	0.957384	0.126094	#REF!
Glyma.04G193900	Genomic DNA, chromosome 5, P1 clone:MXI22	Q9FK36_ARATH	2e-45	AT3G48510.1	unknown protein; BEST Arabidopsis thaliana protein match is: unknown protein (TAIR:AT5G63350.1); Has 98 Blast hits to 98 proteins in 11 species: Archae - 0; Bacteria - 0; Metazoa - 0; Fungi - 0; Plants - 98; Viruses - 0; Other Eukaryotes - 0 (source: NCBI BLink).	1e-48	8.98109	7.56683	-1.41426	6.59074e-05		8.34261	9.29921	0.956601	2.8e-07	#REF!
Glyma.15G115300	Cysteine proteinase inhibitor	G7JLQ2_MEDTR	1e-41	AT5G47550.1	Cystatin/monellin superfamily protein	5e-32	7.64757	6.37153	-1.27603	0.00448253		7.04474	7.99287	0.948133	0.018201	#REF!
Glyma.08G222900	ATP synthase subunit epsilon	G7KF76_MEDTR	4e-33	AT1G51650.1	ATP synthase epsilon chain, mitochondrial	5e-35	11.5333	9.87191	-1.66134	0.00888634		10.813	11.7593	0.946289	0.245225	#REF!
Glyma.05G004200	Pentatricopeptide repeat-containing protein	G7KPZ4_MEDTR	0	AT5G40400.1	Pentatricopeptide repeat (PPR) superfamily protein	0	7.40219	6.08859	-1.3136	0.00415638		6.81291	7.74565	0.932739	0.000196455	#REF!
Glyma.20G179600	Patatin-like protein 6	PLP6_ARATH	0	AT2G39220.1	PATATIN-like protein 6	0	7.05693	5.76904	-1.28789	0.00598056		6.47833	7.4108	0.932474	7.06e-05	#REF!
Glyma.14G088700	F-box/kelch-repeat protein	G7ICC6_MEDTR	0	AT5G43190.1	Galactose oxidase/kelch repeat superfamily protein	2e-106	8.47398	7.14077	-1.33321	0.00107981		7.87484	8.80551	0.930666	0.00707539	#REF!
Glyma.13G095300	Xyloglucan endotransglucosylase/hydrolase	G7JVH9_MEDTR	4e-171	AT4G25810.1	xyloglucan endotransglycosylase 6	2e-146	9.21149	7.44025	-1.77124	0.000159773		8.5175	9.44531	0.927817	0.0260758	#REF!
Glyma.13G279900	NAC transcription factor	I1M3B9_SOYBN	0	AT3G15500.1	NAC domain containing protein 3	1e-119	13.8665	12.2985	-1.56801	6.19272e-08		13.2124	14.139	0.926595	6.8e-09	#REF!
Glyma.03G168900	Enzyme of the cupin family protein	K7U685_MAIZE	1e-43	AT3G04300.1	RmlC-like cupins superfamily protein	9e-47	6.99008	5.03738	-1.9527	0.00146708		6.25049	7.17512	0.924624	0.182308	#REF!
Glyma.19G157700	Ethylene receptor	G7IDP8_MEDTR	3e-48	AT1G05420.1	ovate family protein 12	2e-21	8.00151	6.83309	-1.16842	0.0327978		7.4411	8.36188	0.920776	0.0831905	#REF!
Glyma.04G234600	RWP-RK domain-containing protein	G7J7G0_MEDTR	2e-69	AT5G53040.1	RWP-RK domain-containing protein	5e-37	4.85336	3.16701	-1.68635	0.0327308		4.28335	5.20382	0.920469	0.205406	#REF!
Glyma.13G101500	-	-	-	AT5G57123.1	unknown protein; BEST Arabidopsis thaliana protein match is: unknown protein (TAIR:AT4G29905.1); Has 30201 Blast hits to 17322 proteins in 780 species: Archae - 12; Bacteria - 1396; Metazoa - 17338; Fungi - 3422; Plants - 5037; Viruses - 0; Other Eukaryotes - 2996 (source: NCBI BLink).	7e-27	5.85576	4.39637	-1.45939	0.0483967		5.27563	6.19426	0.918636	0.211407	#REF!
Glyma.02G113800	-	-	-	AT2G03420.1	unknown protein; Has 38 Blast hits to 38 proteins in 17 species: Archae - 0; Bacteria - 0; Metazoa - 0; Fungi - 0; Plants - 38; Viruses - 0; Other Eukaryotes - 0 (source: NCBI BLink).	6e-50	12.0715	10.4201	-1.65142	0.0042755		11.3894	12.3061	0.916672	0.214667	#REF!
Glyma.15G253200	-	-	-	AT5G64130.1	cAMP-regulated phosphoprotein 19-related protein	4e-49	9.99946	8.84573	-1.15373	0.0470735		9.43579	10.3459	0.910066	0.16844	#REF!
Glyma.16G029500	Eukaryotic translation initiation factor 1A	K9N7G7_9FABA	6e-90	AT2G04520.1	Nucleic acid-binding, OB-fold-like protein	1e-86	9.68285	8.63541	-1.04744	0.037868		9.1451	10.053	0.907872	0.0856051	#REF!
Glyma.10G240200	TCP family transcription factor	G7IC21_MEDTR	2e-103	AT5G51910.2	TCP family transcription factor	2e-74	6.71514	5.36821	-1.34693	0.00832178		6.1514	7.0588	0.907402	0.00549417	#REF!
Glyma.16G099600	Probable calcium-binding protein CML16	CML16_ARATH	4e-82	AT3G25600.1	Calcium-binding EF-hand family protein	4e-85	10.442	9.2383	-1.20366	0.00481889		9.88026	10.7872	0.906982	0.0393967	#REF!
Glyma.20G192600	GTP-binding family protein	A9P9Z6_POPTR	9e-108	AT5G03530.1	RAB GTPase homolog C2A	2e-106	9.63564	8.3265	-1.30914	0.0148516		9.04868	9.95502	0.906335	0.145912	#REF!
Glyma.20G133200	Zinc finger protein	C0ITH8_CICAR	3e-87	AT1G27730.1	salt tolerance zinc finger	6e-48	11.6769	10.5125	-1.16439	0.000620828		11.1262	12.032	0.905793	0.000743643	#REF!
Glyma.18G220600	2'-hydroxydihydrodaidzein reductase	O48602_SOYBN	0	AT2G45400.1	NAD(P)-binding Rossmann-fold superfamily protein	4e-111	5.75363	3.71373	-2.0399	0.00131624		5.06162	5.96538	0.903761	0.0201923	#REF!
Glyma.20G101100	Auxin-induced glutathione S transferase	B1Q1N7_PROJU	3e-109	AT3G09270.1	glutathione S-transferase TAU 8	4e-58	11.7706	10.5188	-1.25178	9.4108e-05		11.208	12.109	0.900991	0.000122783	#REF!
Glyma.08G072000	Tobamovirus multiplication protein 1	TOM1_TOBAC	2e-134	AT4G21790.1	tobamovirus multiplication 1	2e-137	13.2277	12.0214	-1.20632	0.000900864		12.673	13.5735	0.900447	0.00588589	#REF!
Glyma.U017900	-	-	-	-	-	-	8.89072	7.32662	-1.5641	5.73936e-06		8.26917	9.16862	0.899452	3.93e-07	#REF!
Glyma.01G095000	Kunitz-type trypsin inhibitor KTI1	KTI1_SOYBN	2e-146	AT1G73260.1	kunitz trypsin inhibitor 1	1e-24	14.5466	12.7518	-1.79483	0.00152587		13.8327	14.7315	0.898778	0.244536	#REF!
Glyma.13G337400	SCARECROW-like protein	G7IRV1_MEDTR	0	AT1G07530.1	SCARECROW-like 14	0	8.88685	7.79698	-1.08987	0.0113729		8.3677	9.25526	0.887563	0.0144747	#REF!
Glyma.11G121800	Nonsymbiotic hemoglobin	Q42785_SOYBN	1e-113	AT2G16060.1	hemoglobin 1	2e-83	10.9603	9.17855	-1.78176	2.26291e-06		10.2728	11.1565	0.88371	0.0891726	#REF!
Glyma.02G291300	Calcium dependent protein kinase	G7K8K5_MEDTR	0	AT3G20410.1	calmodulin-domain protein kinase 9	0	11.9054	10.6786	-1.22682	5.23536e-05		11.3644	12.2473	0.88297	1.13e-07	#REF!
Glyma.05G018700	-	-	-	AT5G55490.1	gamete expressed protein 1	0	6.13696	3.49978	-2.63718	1.98207e-05		5.24245	6.12175	0.8793	0.138291	#REF!
Glyma.08G308600	Sucrose-phosphate synthase	G7IXI3_MEDTR	0	AT1G04920.1	sucrose phosphate synthase 3F	0	10.455	8.59259	-1.86243	3.7014e-08		9.76665	10.6454	0.878696	0.0003198	#REF!
Glyma.18G230500	Remorin family protein	T2DM60_PHAVU	2e-76	AT3G61260.1	Remorin family protein	3e-62	7.76262	5.27965	-2.48296	0.000148176		6.8668	7.73916	0.872362	0.305408	#REF!
Glyma.08G020900	AP2 domain-containing transcription factor family protein	B9GX62_POPTR	3e-57	AT4G23750.2	cytokinin response factor 2	2e-53	10.6051	8.93884	-1.66625	8.13665e-07		9.97624	10.8466	0.870392	0.00157548	#REF!
Glyma.08G057600	Rhodanese-like domain-containing protein 8, chloroplastic	STR8_ARATH	3e-34	AT1G17850.2	Rhodanese/Cell cycle control phosphatase superfamily protein	4e-37	8.67341	7.39729	-1.27613	0.00636362		8.13864	9.00738	0.868743	0.0473746	#REF!
Glyma.05G080400	2,3-bisphosphoglycerate-dependent phosphoglycerate mutase	G7LGE0_MEDTR	2e-118	AT3G50520.1	Phosphoglycerate mutase family protein	2e-104	6.15921	4.41929	-1.73992	0.0111428		5.55121	6.41754	0.866327	0.226837	#REF!
Glyma.18G015500	G protein-coupled receptor-like protein	G7J384_MEDTR	0	AT5G65280.1	GCR2-like 1	0	12.1773	10.3052	-1.87213	4.86819e-06		11.4956	12.3584	0.862824	0.0630679	#REF!
Glyma.01G109600	-	-	-	AT2G37975.1	Yos1-like protein	4e-36	5.22678	3.55324	-1.67353	0.0345612		4.67438	5.5282	0.853827	0.312798	#REF!
Glyma.12G005000	MADS box transcription factor	B2KJ31_POPTO	4e-95	AT1G71692.1	AGAMOUS-like 12	3e-78	5.75881	4.04458	-1.71423	0.0303601		5.14642	5.99257	0.84616	0.361873	#REF!
Glyma.07G168500	Gibberellin 20 oxidase 1-B	G8A030_MEDTR	0	AT1G03400.1	2-oxoglutarate (2OG) and Fe(II)-dependent oxygenase superfamily protein	2e-106	11.4911	10.0279	-1.46314	0.00254371		10.9281	11.7733	0.845244	0.134123	#REF!
Glyma.19G014600	Cytochrome P450 82A3	C82A3_SOYBN	0	AT4G31940.1	cytochrome P450, family 82, subfamily C, polypeptide 4	4e-167	11.1422	9.81092	-1.33123	0.000773135		10.6141	11.4588	0.844678	0.0182834	#REF!
Glyma.09G218300	-	-	-	AT1G31720.1	Protein of unknown function (DUF1218)	6e-37	9.97689	7.63453	-2.34236	2.493e-06		9.16239	10.004	0.841571	0.193819	#REF!
Glyma.08G235300	Serine protease inhibitor	G7LCV1_MEDTR	7e-77	AT1G17860.1	Kunitz family trypsin and protease inhibitor protein	4e-17	6.83052	5.06106	-1.76946	0.000508517		6.23458	7.07534	0.840753	0.00226131	#REF!
Glyma.02G132100	Nitrite and sulphite reductase	I1JET9_SOYBN	0	AT2G15620.1	nitrite reductase 1	0	10.7523	9.62118	-1.13109	0.00732194		10.2631	11.1034	0.840344	0.0406373	#REF!
Glyma.02G216200	-	-	-	AT2G38465.1	unknown protein; FUNCTIONS IN: molecular_function unknown; INVOLVED IN: biological_process unknown; LOCATED IN: plasma membrane; EXPRESSED IN: 21 plant structures; EXPRESSED DURING: 11 growth stages; Has 16 Blast hits to 16 proteins in 8 species: Archae - 0; Bacteria - 0; Metazoa - 0; Fungi - 0; Plants - 16; Viruses - 0; Other Eukaryotes - 0 (source: NCBI BLink).	2e-24	10.983	9.10415	-1.87881	0.000874229		10.3099	11.1469	0.837067	0.265157	#REF!
Glyma.02G073200	Alpha 1 family protein	B9MW96_POPTR	0	AT1G71990.1	fucosyltransferase 13	0	7.59634	5.25252	-2.34382	0.000374188		6.81013	7.64007	0.82994	0.303348	#REF!
Glyma.02G240500	NAC domain protein	G7KFT9_MEDTR	0	AT1G65910.1	NAC domain containing protein 28	6e-158	6.39624	4.96309	-1.43315	0.0477679		5.87281	6.70212	0.829315	0.298095	#REF!
Glyma.15G134300	FAD-binding domain-containing family protein	U5GXQ7_POPTR	0	AT1G30700.1	FAD-binding Berberine family protein	0	6.71643	4.11725	-2.59918	0.000334532		5.80993	6.63596	0.826026	0.382855	#REF!
Glyma.01G171900	Mannan endo-1,4-beta-mannosidase	G7KF03_MEDTR	0	AT5G66460.1	Glycosyl hydrolase superfamily protein	0	5.08309	3.23622	-1.84687	0.0143991		4.53612	5.35413	0.818007	0.203903	#REF!
Glyma.06G110800	GRAS family protein	Q5NE23_PEA	0	AT4G08250.1	GRAS family transcription factor	4e-158	6.29328	4.65465	-1.63863	0.00369823		5.76947	6.58493	0.815459	0.0182418	#REF!
Glyma.08G042800	-	-	-	-	-	-	5.51716	3.51247	-2.00469	0.0068126		4.9289	5.74393	0.815032	0.202802	#REF!
Glyma.16G059800	Brain protein 44-like protein	B6TQE5_MAIZE	5e-18	AT5G20090.2	Uncharacterised protein family (UPF0041)	2e-21	8.41009	6.90963	-1.50045	0.00385323		7.87245	8.68727	0.81482	0.154673	#REF!
Glyma.18G025700	Zinc/RING finger protein	G7JBV5_MEDTR	2e-97	AT3G11110.1	RING/U-box superfamily protein	8e-35	7.06985	5.39223	-1.67761	0.00223007		6.50305	7.31779	0.814736	0.106812	#REF!
Glyma.02G274400	Avr9/Cf-9 rapidly elicited protein	G7K2X8_MEDTR	3e-125	AT2G27080.2	Late embryogenesis abundant (LEA) hydroxyproline-rich glycoprotein family	2e-95	6.81811	5.49026	-1.32785	0.0244776		6.34228	7.15397	0.811687	0.113583	#REF!
Glyma.10G061800	Thaumatin-like protein	C1K3P2_PYRPY	2e-125	AT1G20030.1	Pathogenesis-related thaumatin superfamily protein	4e-85	7.87988	6.29176	-1.58812	0.000348381		7.25657	8.06607	0.809503	0.330648	#REF!
Glyma.11G040300	Cytochrome c oxidase subunit 6B	M8CQP1_AEGTA	7e-16	AT1G32710.1	Cytochrome c oxidase, subunit Vib family protein	5e-30	11.6183	10.4487	-1.1696	0.029534		11.1423	11.9518	0.80947	0.193393	#REF!
Glyma.18G259400	Gibberellin-regulated protein	B4UW77_ARAHY	2e-66	AT5G15230.1	GAST1 protein homolog 4	2e-45	8.92546	7.40702	-1.51843	0.0157334		8.36262	9.16947	0.806849	0.328033	#REF!
Glyma.08G064400	-	-	-	-	-	-	7.3202	5.67407	-1.64612	0.00076677		6.76272	7.56106	0.798337	0.144001	#REF!
Glyma.06G128700	Calcineurin B-like protein 4	G7J6W3_MEDTR	5e-127	AT5G24270.2	Calcium-binding EF-hand family protein	9e-108	8.87547	6.29946	-2.57601	4.14257e-12		8.03817	8.83517	0.797006	0.000543543	#REF!
Glyma.08G061100	U-box domain-containing family protein	B9HYS7_POPTR	6e-141	AT4G21350.1	plant U-box 8	4e-138	5.99327	4.6708	-1.32247	0.0362929		5.57084	6.36706	0.79622	0.0230733	#REF!
Glyma.08G207700	F-box/kelch-repeat protein	G7II60_MEDTR	2e-139	AT1G80440.1	Galactose oxidase/kelch repeat superfamily protein	2e-124	9.15962	7.97651	-1.18311	0.0084218		8.70712	9.49835	0.791227	0.0688633	#REF!
Glyma.19G213000	-	-	-	-	-	-	13.9266	12.4584	-1.46817	2.71544e-06		13.4179	14.2083	0.790347	2.23e-18	#REF!
Glyma.01G017000	TPR domain protein	G7KDQ6_MEDTR	1e-69	AT4G17940.1	Tetratricopeptide repeat (TPR)-like superfamily protein	8e-52	9.88388	8.478	-1.40588	0.00174727		9.3843	10.1741	0.789759	0.113507	#REF!
Glyma.02G219000	Pentatricopeptide repeat-containing protein	G7JLR0_MEDTR	0	AT5G37570.1	Pentatricopeptide repeat (PPR-like) superfamily protein	8e-109	7.89923	6.81119	-1.08803	0.0130965		7.48178	8.26046	0.778685	0.0157286	#REF!
Glyma.10G151800	Translationally controlled tumor protein	R4HIT3_HEVBR	1e-107	AT3G16640.1	translationally controlled tumor protein	3e-92	6.56772	4.49483	-2.07289	0.00423916		5.91484	6.69326	0.778416	0.389259	#REF!
Glyma.18G179200	-	-	-	AT2G31130.1	unknown protein; Has 116 Blast hits to 113 proteins in 44 species: Archae - 0; Bacteria - 3; Metazoa - 21; Fung	9e-20	10.0689	8.97737	-1.09149	0.00142234		9.65001	10.425	0.775006	2.37e-06	#REF!
Glyma.18G035100	Tropinone reductase family protein	B9HML1_POPTR	3e-133	AT5G06060.1	NAD(P)-binding Rossmann-fold superfamily protein	1e-130	5.33186	3.78192	-1.54995	0.0473297		4.8797	5.6527	0.773003	0.344605	#REF!
Glyma.04G003300	Short-chain alcohol dehydrogenase	G7KNM6_MEDTR	5e-149	AT2G47140.1	NAD(P)-binding Rossmann-fold superfamily protein	5e-85	11.1277	9.57573	-1.55194	4.9645e-05		10.618	11.381	0.763041	0.0568136	#REF!
Glyma.13G194300	Leginsulin 1	G3FGW7_SOYBN	4e-88	-	-	-	6.61727	5.0657	-1.55158	0.0474034		6.11486	6.87641	0.761547	0.411111	#REF!
Glyma.05G009200	Protein kinase G11A	G7JVA3_MEDTR	0	AT2G26700.1	AGC (cAMP-dependent, cGMP-dependent and protein kinase C) kinase family protein	0	7.31047	5.5635	-1.74697	0.000373893		6.78884	7.55002	0.76118	0.0100772	#REF!
Glyma.02G047900	DnaJ-like protein (Fragment)	P93499_PHAVU	7e-40	AT2G17880.1	Chaperone DnaJ-domain superfamily protein	1e-36	6.30142	4.7644	-1.53703	0.0372923		5.82093	6.57811	0.757187	0.371468	#REF!
Glyma.U018200	Late embryogenesis abundant protein D-34	G7IZL9_MEDTR	4e-56	AT1G03120.1	responsive to abscisic acid 28	1e-34	12.8861	11.3625	-1.52352	0.0103315		12.386	13.1344	0.748409	0.330627	#REF!
Glyma.03G225300	OSJNBa0004B13.24 protein	Q9AQY8_ORYSJ	6e-22	AT3G62070.1	unknown protein; BEST Arabidopsis thaliana protein match is: unknown protein (TAIR:AT2G46940.1); Has 137 Blast hits to 135 proteins in 12 species: Archae - 0; Bacteria - 0; Metazoa - 0; Fungi - 0; Plants - 137; Viruses - 0; Other Eukaryotes - 0 (source: NCBI BLink).	1e-43	9.42761	8.11526	-1.31235	0.00775354		8.98919	9.7358	0.746616	0.158098	#REF!
Glyma.08G141500	Shikimate kinase	B9VU88_VITVI	4e-123	AT2G21940.4	shikimate kinase 1	3e-112	8.01363	6.7376	-1.27603	0.00225926		7.59254	8.33723	0.744694	0.021846	#REF!
Glyma.10G295300	Glycinol 4-dimethylallyltransferase	G4DT_SOYBN	0	AT2G18950.1	homogentisate phytyltransferase 1	6e-107	8.03094	6.8216	-1.20934	0.00450666		7.61884	8.36295	0.744108	0.0157008	#REF!
Glyma.U031300	Protein salt tolerance 32	F4HUS5_ARATH	8e-179	AT1G27760.3	interferon-related developmental regulator family protein / IFRD protein family	0	9.42453	8.0636	-1.36093	4.57049e-05		8.98026	9.72321	0.742953	5.45e-06	#REF!
Glyma.10G211300	Patatin-like protein 6	PLP6_ARATH	0	AT2G39220.1	PATATIN-like protein 6	0	11.825	9.99715	-1.8278	2.4516e-08		11.2659	12.0076	0.741708	0.000770086	#REF!
Glyma.07G147700	Tubby-like F-box protein	G7ICY3_MEDTR	3e-90	AT1G76900.2	tubby like protein 1	7e-75	11.2986	9.76996	-1.52865	3.29827e-05		10.8181	11.5552	0.737134	0.0410774	#REF!
Glyma.05G064500	Sugar phosphate exchanger 2	R7WDV6_AEGTA	0	AT4G17550.1	Major facilitator superfamily protein	0	13.7257	11.9627	-1.76306	5.89464e-07		13.1857	13.9223	0.736598	0.0336491	#REF!
Glyma.17G060400	Zn/Cd P(IB)-type ATPase	G7JUC1_MEDTR	0	AT4G30110.1	heavy metal atpase 2	0	10.147	8.83667	-1.31037	4.17925e-05		9.71792	10.4533	0.735337	6.57e-06	#REF!
Glyma.10G268900	RING finger protein	G8A269_MEDTR	2e-77	AT1G15100.1	RING-H2 finger A2A	5e-43	12.2222	10.7164	-1.50582	4.06933e-07		11.7491	12.4833	0.734156	6.77e-05	#REF!
Glyma.11G244900	Pectate lyase	G7J2L5_MEDTR	0	AT1G67750.1	Pectate lyase family protein	0	6.40801	4.72192	-1.68609	0.0110276		5.91998	6.65364	0.733663	0.322582	#REF!
Glyma.17G254600	JHL18I08.6 protein	E6NU62_JATCU	4e-54	AT1G75490.1	Integrase-type DNA-binding superfamily protein	3e-49	10.7042	9.07603	-1.62813	0.000341763		10.2203	10.9512	0.730912	0.0374553	#REF!
Glyma.11G113100	CM0216.450.nc protein	B0BL92_LOTJA	7e-38	AT4G34630.1	unknown protein; Has 30 Blast hits to 30 proteins in 10 species: Archae - 0; Bacteria - 2; Metazoa - 0; Fungi - 0; Plants - 24; Viruses - 0; Other Eukaryotes - 4 (source: NCBI BLink).	1e-20	6.87887	5.15034	-1.72853	0.010223		6.38071	7.10794	0.727237	0.349035	#REF!
Glyma.05G070300	GMFP4	G7JZV0_MEDTR	2e-117	AT1G32400.3	tobamovirus multiplication 2A	9e-102	12.0348	10.8554	-1.17942	0.0206844		11.6372	12.3603	0.723085	0.215066	#REF!
Glyma.10G204500	30S ribosomal protein S16	B3IWG1_MEDTR	3e-39	AT5G56940.1	Ribosomal protein S16 family protein	1e-37	9.43913	8.23395	-1.20518	0.0386805		9.04262	9.76121	0.718584	0.281912	#REF!
Glyma.08G081400	Probable protein phosphatase 2C 28	P2C28_ARATH	7e-110	AT2G34740.1	Protein phosphatase 2C family protein	8e-113	15.1323	13.6505	-1.48188	0.00147293		14.6768	15.3944	0.717518	0.208595	#REF!
Glyma.15G038200	Outer envelope pore protein 16, chloroplastic	OEP16_PEA	5e-75	AT2G28900.1	outer plastid envelope protein 16-1	3e-61	5.88232	4.35563	-1.52668	0.023646		5.47791	6.19483	0.71692	0.241861	#REF!
Glyma.07G042900	Acyl carrier protein	K7KZL6_SOYBN	3e-103	AT4G25050.1	acyl carrier protein 4	8e-22	5.28071	3.21343	-2.06728	0.00293306		4.77532	5.49188	0.716564	0.142052	#REF!
Glyma.01G219900	Glutamate-cysteine ligase	G7KC28_MEDTR	0	AT4G23100.3	glutamate-cysteine ligase	0	16.4262	14.9134	-1.51285	8.24323e-08		15.969	16.6835	0.714513	4.69e-09	#REF!
Glyma.13G287200	FIE	A8VFL1_SOYBN	0	AT3G20740.1	Transducin/WD40 repeat-like superfamily protein	0	7.2809	5.84879	-1.43211	0.0379204		6.8508	7.56398	0.713183	0.382177	#REF!
Glyma.15G099800	Histidine-containing phosphotransfer protein	Q94KS0_CATRO	2e-81	AT3G21510.1	histidine-containing phosphotransmitter 1	1e-71	6.82333	5.46651	-1.35682	0.0311917		6.43085	7.13995	0.709096	0.267072	#REF!
Glyma.20G147600	Seed maturation protein PM25	Q9SEK9_SOYBN	3e-174	AT3G22490.1	Seed maturation protein	4e-106	18.0399	16.8565	-1.1834	0.0173506		17.6579	18.3601	0.702197	0.235705	#REF!
Glyma.06G221100	Lectin	Q9XG10_SOYBN	2e-111	AT1G31200.1	phloem protein 2-A9	5e-32	6.81729	5.08763	-1.72966	0.00278841		6.33952	7.04027	0.700756	0.26608	#REF!
Glyma.14G070000	Ethylene-responsive transcription factor ERF071	G7I5V5_MEDTR	6e-62	AT1G75490.1	Integrase-type DNA-binding superfamily protein	1e-47	10.4278	8.66187	-1.76591	1.43756e-05		9.92817	10.6263	0.698095	0.0605141	#REF!
Glyma.10G014000	DNAJ heat shock N-terminal domain-containing family protein	B9GSH4_POPTR	0	AT4G02100.1	Heat shock protein DnaJ with tetratricopeptide repeat	0	8.98631	7.43959	-1.54672	5.49338e-05		8.54601	9.23707	0.691058	0.029758	#REF!
Glyma.01G199900	EG5651	U3GP17_MANES	8e-13	AT1G32460.1	unknown protein; Has 19 Blast hits to 19 proteins in 8 species: Archae - 0; Bacteria - 0; Metazoa - 0; Fungi - 0; Plants - 19; Viruses - 0; Other Eukaryotes - 0 (source: NCBI BLink).	5e-07	6.21004	4.58313	-1.62691	0.0136659		5.7935	6.48372	0.690214	0.287816	#REF!
Glyma.05G108800	-	-	-	AT3G49720.2	unknown protein; FUNCTIONS IN: molecular_function unknown; INVOLVED IN: biological_process unknown; LOCATED IN: chloroplast thylakoid membrane, Golgi apparatus, plasma membrane, membrane; EXPRESSED IN: 25 plant structures; EXPRESSED DURING: 15 growth stages; BEST Arabidopsis thaliana protein match is: unknown protein (TAIR:AT5G65810.1); Has 64 Blast hits to 64 proteins in 11 species: Archae - 0; …	4e-128	8.00694	6.0114	-1.99554	8.86112e-07		7.45867	8.14654	0.687866	0.0335896	#REF!
Glyma.15G060300	Bromodomain-containing protein	G7JU12_MEDTR	0	AT1G06230.3	global transcription factor group E4	3e-63	11.0765	9.98924	-1.08729	0.000695382		10.7323	11.42	0.687611	4.48e-08	#REF!
Glyma.02G217800	Transcription factor bHLH93	G7J450_MEDTR	8e-153	AT5G65640.1	beta HLH protein 93	7e-77	6.59909	4.7639	-1.83519	0.0107677		6.08218	6.76621	0.684028	0.463409	#REF!
Glyma.18G007000	Mitochondrial import receptor subunit TOM20-2 family protein	A9P880_POPTR	8e-94	AT1G27390.1	translocase outer membrane 20-2	2e-76	6.44159	5.01486	-1.42673	0.0499566		6.05831	6.73967	0.681356	0.407863	#REF!
Glyma.20G141600	Polyubiquitin 14	UBQ14_ARATH	0	AT4G02890.4	Ubiquitin family protein	0	12.8515	11.254	-1.59744	6.90526e-08		12.4081	13.0846	0.676421	5.3e-06	#REF!
Glyma.11G228600	Protein yippee-like	I1LMQ4_SOYBN	9e-91	AT2G40110.1	Yippee family putative zinc-binding protein	1e-75	8.10269	6.11718	-1.98551	0.000455149		7.57079	8.24281	0.672016	0.328848	#REF!
Glyma.13G091000	Senescence-associated protein	T2DNZ7_PHAVU	1e-168	AT2G23810.1	tetraspanin8	2e-133	11.171	9.97917	-1.19182	0.00777699		10.8229	11.4912	0.668323	0.165366	#REF!
Glyma.07G088300	Leucine-rich repeat extensin-like protein 4	LRX4_ARATH	0	AT3G24480.1	Leucine-rich repeat (LRR) family protein	0	8.62742	7.08399	-1.54343	7.89058e-05		8.21503	8.87751	0.662476	0.0422656	#REF!
Glyma.07G126800	Zinc finger protein ZF3	E1U3U6_CICAR	0	AT2G19810.1	CCCH-type zinc finger family protein	2e-134	11.4452	9.87567	-1.56952	3.91676e-05		11.023	11.6817	0.658681	0.123073	#REF!
Glyma.18G009700	Glyceraldehyde 3-phosphate dehydrogenase	G7J2H2_MEDTR	0	AT3G04120.1	glyceraldehyde-3-phosphate dehydrogenase C subunit 1	0	11.8529	10.6573	-1.19552	9.55355e-05		11.4859	12.1425	0.656613	0.272987	#REF!
Glyma.14G207600	Cbs domain protein	T2DP18_PHAVU	4e-135	AT5G10860.1	Cystathionine beta-synthase (CBS) family protein	9e-116	12.3264	11.0667	-1.25971	0.03502		11.9733	12.6276	0.654331	0.377498	#REF!
Glyma.16G021300	Cytochrome b5	B7FGY0_MEDTR	9e-69	AT5G53560.1	cytochrome B5 isoform E	2e-54	6.0976	4.15908	-1.93852	0.00239498		5.6517	6.30478	0.653086	0.252784	#REF!
Glyma.13G105800	Calmodulin-binding protein	G7IQ65_MEDTR	2e-118	AT4G33050.3	calmodulin-binding family protein	1e-80	8.46792	6.77373	-1.69419	2.52844e-05		8.03149	8.6828	0.651314	0.0749336	#REF!
Glyma.06G151200	U-box domain-containing protein	G7LD36_MEDTR	0	AT5G64660.1	CYS, MET, PRO, and GLY protein 2	5e-139	9.5017	8.24226	-1.25944	0.00022194		9.16706	9.8124	0.64534	5.32e-05	#REF!
Glyma.09G138600	cDNA, clone: J100050C22, full insert sequence	A3ADD6_ORYSJ	2e-27	AT5G23760.1	Copper transport protein family	4e-27	6.64393	4.52529	-2.11864	0.00406229		6.10348	6.74436	0.64088	0.501466	#REF!
Glyma.17G092800	Gonadotropin beta chain	B4UWC2_ARAHY	1e-46	AT5G14920.1	Gibberellin-regulated family protein	6e-23	17.0326	15.178	-1.8546	7.58046e-05		16.5527	17.1891	0.636443	0.317844	#REF!
Glyma.14G017500	ATP synthase subunit H protein	B3FNQ0_HEVBR	1e-36	AT4G26710.2	ATPase, V0 complex, subunit E	4e-37	6.17155	4.68359	-1.48796	0.0411699		5.8352	6.46685	0.631655	0.436031	#REF!
Glyma.08G211000	JHL06P13.17 protein	E6NUC6_JATCU	3e-12	AT1G15385.1	unknown protein; CONTAINS InterPro DOMAIN/s: Protein of unknown function DUF761, plant (InterPro:IPR008480); Has 6 Blast hits to 6 proteins in 3 species: Archae - 0; Bacteria - 0; Metazoa - 0; Fungi - 0; Plants - 6; Viruses - 0; Other Eukaryotes - 0 (source: NCBI BLink).	2e-09	8.13974	5.50094	-2.63881	5.92129e-05		7.41494	8.04262	0.627675	0.487248	#REF!
Glyma.01G170300	Thioredoxin	I1J8Q1_SOYBN	1e-80	AT3G51030.1	thioredoxin H-type 1	3e-63	6.99349	4.82615	-2.16734	0.00100555		6.46356	7.08645	0.622889	0.45607	#REF!
Glyma.05G125500	Pentatricopeptide repeat-containing protein (Fragment)	D7LQM3_ARALL	0	AT2G03880.1	Pentatricopeptide repeat (PPR) superfamily protein	0	6.22723	5.02473	-1.2025	0.0387681		5.95769	6.57581	0.61812	0.0610395	#REF!
Glyma.07G192000	Bromodomain protein	G7ILH0_MEDTR	1e-89	AT1G61215.1	bromodomain 4	3e-78	7.57254	5.99555	-1.57698	0.000515444		7.21632	7.83101	0.614692	0.0133239	#REF!
Glyma.02G035200	-	-	-	AT1G70420.1	Protein of unknown function (DUF1645)	7e-53	7.12971	5.21292	-1.91678	0.00254383		6.68227	7.29628	0.614008	0.431883	#REF!
Glyma.06G113000	CAA30371.1 protein (Fragment)	Q9ST96_ORYSA	1e-27	AT1G21830.1	unknown protein; CONTAINS InterPro DOMAIN/s: Protein of unknown function DUF740 (InterPro:IPR008004); BEST Arabidopsis thaliana protein match is: unknown protein (TAIR:AT1G44608.1); Has 49 Blast hits to 49 proteins in 12 species: Archae - 0; Bacteria - 0; Metazoa - 0; Fungi - 0; Plants - 49; Viruses - 0; Other Eukaryotes - 0 (source: NCBI BLink).	1e-36	7.41018	5.97021	-1.43997	0.00556428		7.07753	7.68899	0.611459	0.260774	#REF!
Glyma.10G188200	-	-	-	AT4G14450.1	unknown protein; LOCATED IN: chloroplast; BEST Arabidopsis thaliana protein match is: unknown protein (TAIR:AT3G23170.1); Has 74 Blast hits to 74 proteins in 6 species: Archae - 0; Bacteria - 0; Metazoa - 0; Fungi - 0; Plants - 74; Viruses - 0; Other Eukaryotes - 0 (source: NCBI BLink).	1e-19	7.26804	6.01581	-1.25223	0.00592405		6.97136	7.58227	0.610915	0.0244089	#REF!
Glyma.01G228700	Chalcone synthase 7	CHS7_SOYBN	0	AT5G13930.1	Chalcone and stilbene synthase family protein	0	12.4657	10.4797	-1.98598	1.79301e-05		11.9737	12.5843	0.610615	0.326682	#REF!
Glyma.13G261300	-	-	-	-	-	-	5.6704	4.21819	-1.45221	0.0324756		5.36715	5.97737	0.610221	0.20664
Glyma.12G001500	C2 domain-containing protein	D7KLT5_ARALL	0	AT1G22610.1	C2 calcium/lipid-binding plant phosphoribosyltransferase family protein	0	11.6418	10.5224	-1.1194	0.00671729		11.3587	11.9688	0.610171	0.158692
Glyma.19G132100	-	-	-	AT3G57062.2	unknown protein; FUNCTIONS IN: molecular_function unknown; INVOLVED IN: biological_process unknown; LOCATED IN:	7e-15	6.19245	3.68297	-2.50948	0.000220081		5.59875	6.20628	0.607532	0.434541
Glyma.02G146300	Genomic DNA, chromosome 3, BAC clone:F16J14	Q9LJ93_ARATH	4e-24	AT3G22530.1	unknown protein; FUNCTIONS IN: molecular_function unknown; INVOLVED IN: biological_process unknown; LOCATED IN: plasma membrane; EXPRESSED IN: 25 plant structures; EXPRESSED DURING: 15 growth stages; BEST Arabidopsis thaliana protein match is: unknown protein (TAIR:AT4G14830.1); Has 77 Blast hits to 77 proteins in 12 species: Archae - 0; Bacteria - 0; Metazoa - 0; Fungi - 0; Plants - 77; Viruses …	1e-26	7.72667	6.54882	-1.17786	0.0082729		7.44682	8.05364	0.606824	0.105005
Glyma.15G046700	Maternal effect embryo arrest 9 protein	Q9C529_ARATH	2e-30	AT1G60870.1	maternal effect embryo arrest 9	2e-33	10.7792	9.39384	-1.38535	0.0211087		10.4459	11.0522	0.606284	0.434326
Glyma.17G166900	C2 domain-containing family protein	U5FR95_POPTR	0	AT3G03680.1	C2 calcium/lipid-binding plant phosphoribosyltransferase family protein	0	5.43281	4.01169	-1.42112	0.03745		5.16906	5.77496	0.605901	0.194709
Glyma.03G113200	CPRD12 protein	P93697_VIGUN	2e-148	AT3G51680.1	NAD(P)-binding Rossmann-fold superfamily protein	2e-85	6.80374	5.23731	-1.56642	0.0217095		6.50006	7.10355	0.603493	0.13855
Glyma.18G111000	Flavonol synthase/flavanone 3-hydroxylase	G7J134_MEDTR	0	AT3G13610.1	2-oxoglutarate (2OG) and Fe(II)-dependent oxygenase superfamily protein	2e-142	7.11404	5.5659	-1.54814	0.0235224		6.77786	7.37233	0.59447	0.472054
Glyma.11G051800	Cytochrome P450	Q9XFX1_CICAR	0	AT4G37340.1	cytochrome P450, family 81, subfamily D, polypeptide 3	0	8.02587	6.34253	-1.68334	0.00162294		7.66007	8.24897	0.588893	0.289169
Glyma.11G222500	Tropinone reductase family protein	B9HML1_POPTR	9e-127	AT5G06060.1	NAD(P)-binding Rossmann-fold superfamily protein	1e-129	7.55189	6.25312	-1.29877	0.0190528		7.27343	7.85866	0.585227	0.312208
Glyma.15G003700	40S ribosomal protein S12	C6T064_SOYBN	1e-93	AT2G32060.2	Ribosomal protein L7Ae/L30e/S12e/Gadd45 family protein	4e-64	9.10415	7.68422	-1.41993	0.0320125		8.78722	9.37211	0.584884	0.488522
Glyma.12G219600	Tubulin-specific chaperone A	G7K4H6_MEDTR	3e-61	AT2G30410.2	tubulin folding cofactor A (KIESEL)	4e-59	7.00965	5.17714	-1.83252	0.00669409		6.61773	7.19795	0.580223	0.494017
Glyma.07G199800	mRNA, clone: RTFL01-47-G18	E4MYA4_THEHA	0	AT1G28380.1	MAC/Perforin domain-containing protein	0	7.32958	6.07697	-1.25261	0.00532257		7.06463	7.64266	0.578028	0.0623906
Glyma.03G040100	Non-specific lipid-transfer protein	C6TFP9_SOYBN	2e-79	AT2G38540.1	lipid transfer protein 1	9e-32	12.3678	11.2795	-1.08825	0.0230658		12.1226	12.6981	0.575548	0.275084
Glyma.11G023600	Glutamate-cysteine ligase	G7KC28_MEDTR	2e-130	AT4G23100.2	glutamate-cysteine ligase	3e-117	11.338	9.9037	-1.43429	7.4999e-06		11.0276	11.6005	0.572919	0.00132194
Glyma.15G011000	Unidentified	Q43557_MEDSA	0	AT5G11420.1	Protein of unknown function, DUF642	0	9.5693	7.90505	-1.66425	4.00747e-07		9.20365	9.77641	0.572758	0.0036241
Glyma.18G172600	Male sterility 5 family protein	G7L2A9_MEDTR	0	AT5G48850.1	Tetratricopeptide repeat (TPR)-like superfamily protein	2e-137	8.62753	7.03652	-1.59101	9.89851e-05		8.28513	8.85719	0.57206	0.160443
Glyma.16G147500	AP2/ERF transcription factor	R9QAL1_JATCU	4e-38	AT5G61890.1	Integrase-type DNA-binding superfamily protein	6e-40	8.3207	7.24386	-1.07684	0.00595597		8.09005	8.65744	0.567381	0.00183755
Glyma.11G215100	Centromere protein V	G7J8R5_MEDTR	1e-77	AT5G16940.2	carbon-sulfur lyases	5e-67	8.41444	7.10701	-1.30743	0.0101491		8.14761	8.71171	0.564096	0.303915
Glyma.13G125700	Rho GDP dissociation inhibitor 1	Q705X4_MEDTR	1e-104	AT3G07880.1	Immunoglobulin E-set superfamily protein	6e-58	7.47759	6.21511	-1.26248	0.011886		7.22843	7.79141	0.562974	0.212703
Glyma.16G203100	CDGSH iron-sulfur domain-containing protein NEET	NEET_ARATH	5e-36	AT5G51720.1	2 iron, 2 sulfur cluster binding	6e-39	8.64501	6.47726	-2.16775	0.00028575		8.14766	8.70938	0.561721	0.500691
Glyma.02G015200	Mitochondrial carrier family protein	B9I9M8_POPTR	2e-33	AT2G47485.1	unknown protein; BEST Arabidopsis thaliana protein match is: unknown protein (TAIR:AT3G62650.1); Has 35333 Blast hits to 34131 proteins in 2444 species: Archae - 798; Bacteria - 22429; Metazoa - 974; Fungi - 991; Plants - 531; Viruses - 0; Other Eukaryotes - 9610 (source: NCBI BLink).	4e-27	9.30791	8.21399	-1.09392	0.0208684		9.07491	9.63653	0.561621	0.280165
Glyma.11G223700	GDP-D-mannose pyrophosphorylase	C9WPQ7_SOYBN	0	AT2G39770.2	Glucose-1-phosphate adenylyltransferase family protein	0	9.33606	8.20578	-1.13028	0.000871732		9.10033	9.65987	0.559532	0.000147125
Glyma.12G064700	UDP-D-glucuronate carboxy-lyase	Q9AV98_PEA	0	AT3G46440.2	UDP-XYL synthase 5	0	6.39514	5.21495	-1.18018	0.0425641		6.18784	6.74689	0.559046	0.171585
Glyma.12G022500	OSIGBa0126B18.8 protein	Q01K10_ORYSA	2e-75	AT2G32240.1	FUNCTIONS IN: molecular_function unknown; INVOLVED IN: response to cadmium ion; LOCATED IN: plasma membrane; EXPRESSED IN: 25 plant structures; EXPRESSED DURING: 13 growth stages; CONTAINS InterPro DOMAIN/s: Prefoldin (InterPro:IPR009053); BEST Arabidopsis thaliana protein match is: unknown protein (TAIR:AT1G05320.3); Has 470429 Blast hits to 168274 proteins in 4282 species: Archae - 6896; Bacter…	0	10.4608	8.32007	-2.1407	3.57677e-09		9.96929	10.5273	0.557991	0.180992
Glyma.12G181500	-	-	-	AT2G27830.1	unknown protein; BEST Arabidopsis thaliana protein match is: unknown protein (TAIR:AT4G22758.1); Has 131 Blast hits to 131 proteins in 17 species: Archae - 0; Bacteria - 0; Metazoa - 0; Fungi - 0; Plants - 131; Viruses - 0; Other Eukaryotes - 0 (source: NCBI BLink).	3e-47	7.76847	6.22175	-1.54672	0.00213855		7.46353	8.02014	0.556608	0.279866
Glyma.03G120900	Nascent polypeptide-associated complex subunit alpha-like protein	G7L4T7_MEDTR	6e-105	AT3G12390.1	Nascent polypeptide-associated complex (NAC), alpha subunit family protein	2e-77	10.3082	9.20167	-1.10656	0.0463643		10.0799	10.634	0.55417	0.396879
Glyma.13G194400	Leginsulin 1	G3FGW7_SOYBN	5e-97	-	-	-	12.2075	9.27031	-2.9372	7.89789e-08		11.4224	11.9732	0.550792	0.51676
Glyma.12G001600	Late embryogenesis abundant protein (LEA) family protein	Q9SKA2_ARATH	4e-73	AT1G22600.1	Late embryogenesis abundant protein (LEA) family protein	4e-76	16.1069	14.882	-1.22492	6.21451e-05		15.8585	16.4089	0.550387	0.0063392
Glyma.11G218400	Little protein 1	B4UWC1_ARAHY	6e-39	AT3G03341.1	unknown protein; Has 30201 Blast hits to 17322 proteins in 780 species: Archae - 12; Bacteria - 1396; Metazoa - 17338; Fungi - 3422; Plants - 5037; Viruses - 0; Other Eukaryotes - 2996 (source: NCBI BLink).	7e-35	13.3181	11.3766	-1.9415	8.01212e-05		12.9007	13.4485	0.547799	0.41115
Glyma.07G087500	Aldehyde dehydrogenase	G7KNI3_MEDTR	0	AT3G24503.1	aldehyde dehydrogenase 2C4	0	8.24614	6.53913	-1.70701	2.55804e-05		7.89698	8.44417	0.547185	0.117612
Glyma.03G189100	Glycosyltransferase	T2DLF4_PHAVU	0	AT5G03795.1	Exostosin family protein	0	12.2358	10.975	-1.26071	0.000837195		11.9829	12.5299	0.547003	0.182068
Glyma.11G042100	EG5651	U3GP17_MANES	9e-12	AT1G32460.1	unknown protein; Has 19 Blast hits to 19 proteins in 8 species: Archae - 0; Bacteria - 0; Metazoa - 0; Fungi - 0; Plants - 19; Viruses - 0; Other Eukaryotes - 0 (source: NCBI BLink).	1e-07	6.60903	4.9182	-1.69083	0.0111746		6.29887	6.84542	0.546548	0.477761
Glyma.01G153000	-	-	-	AT1G31720.1	Protein of unknown function (DUF1218)	2e-38	10.8679	9.13532	-1.73259	0.00168773		10.5136	11.0576	0.543955	0.467772
Glyma.13G200400	Dehydrosqualene desaturase	G7LEJ7_MEDTR	0	AT1G62620.1	Flavin-binding monooxygenase family protein	2e-160	7.56261	5.87121	-1.6914	0.00778748		7.23513	7.77744	0.542307	0.501554
Glyma.02G286900	-	-	-	AT3G58850.1	phy rapidly regulated 2	7e-20	5.83655	3.64577	-2.19078	0.00339349		5.42241	5.95733	0.534921	0.569698
Glyma.19G182400	Adenosine kinase	G7IAA2_MEDTR	1e-177	AT5G03300.1	adenosine kinase 2	3e-174	11.1598	9.66319	-1.49663	0.00734379		10.8716	11.4062	0.534618	0.470863
Glyma.05G009400	-	-	-	-	-	-	6.8272	5.61112	-1.21608	0.0461828		6.62214	7.15632	0.534184	0.373978
Glyma.10G251900	Polyubiquitin 14	UBQ14_ARATH	0	AT4G02890.4	Ubiquitin family protein	0	12.1734	11.0666	-1.10683	0.000288528		11.9626	12.4965	0.533875	0.000405699
Glyma.12G049300	-	-	-	AT4G28460.1	unknown protein; FUNCTIONS IN: molecular_function unknown; INVOLVED IN: biological_process unknown; LOCATED IN: endomembrane system; EXPRESSED IN: 10 plant structures; EXPRESSED DURING: LP.04 four leaves visible, 4 anthesis, petal differentiation and expansion stage; Has 8 Blast hits to 8 proteins in 3 species: Archae - 0; Bacteria - 0; Metazoa - 0; Fungi - 0; Plants - 8; Viruses - 0; Other Eukar…	8e-06	7.39664	5.87491	-1.52173	0.00352205		7.12003	7.65179	0.531756	0.353902
Glyma.03G138100	JMS10C05.9 protein	E6NUF4_JATCU	4e-57	AT2G41870.1	Remorin family protein	2e-36	5.10918	3.51693	-1.59225	0.0264115		4.89597	5.4244	0.528423	0.320714
Glyma.14G056800	Ferritin-4, chloroplastic	FRI4_SOYBN	8e-180	AT2G40300.1	ferritin 4	3e-123	13.7153	11.8824	-1.83286	3.76837e-11		13.3466	13.8689	0.522294	0.00217998
Glyma.07G104500	Glutamine synthetase	C6T8F0_SOYBN	0	AT5G37600.1	glutamine synthase clone R1	0	14.4947	13.3971	-1.09767	0.00192013		14.297	14.8176	0.520631	0.101477
Glyma.13G131400	Retinol dehydrogenase	G7ZZL2_MEDTR	0	AT5G02540.1	NAD(P)-binding Rossmann-fold superfamily protein	2e-163	10.6231	8.52123	-2.10187	4.14257e-12		10.1778	10.6984	0.520619	0.0269044
Glyma.15G007300	Pv42p	Q41108_PHAVU	0	AT1G15330.1	Cystathionine beta-synthase (CBS) protein	1e-147	15.1326	13.9959	-1.13676	0.000217023		14.9292	15.4491	0.51994	0.00178029
Glyma.12G082600	-	-	-	-	-	-	9.68839	8.53289	-1.15549	0.0192393		9.48745	10.0048	0.517299	0.355604
Glyma.01G234000	PLATZ	I0B672_GOSHI	1e-110	AT1G32700.1	PLATZ transcription factor family protein	6e-98	9.47282	8.24137	-1.23145	0.000734732		9.26327	9.77525	0.511973	0.0501287
Glyma.09G071500	Polygalacturonase	G7IIP3_MEDTR	0	AT1G19170.1	Pectin lyase-like superfamily protein	0	6.53385	4.94229	-1.59156	0.00461458		6.26885	6.77964	0.510784	0.229001
Glyma.20G002000	Sodium-dependent phosphate transport protein	G7LBQ5_MEDTR	0	AT4G00370.1	Major facilitator superfamily protein	0	10.9567	9.88231	-1.07436	0.0153657		10.7747	11.2847	0.509992	0.27746
Glyma.06G162800	Carbonyl reductase-like protein	G7J2S1_MEDTR	0	AT5G51030.1	NAD(P)-binding Rossmann-fold superfamily protein	5e-168	8.30557	5.48592	-2.81965	8.24323e-08		7.63778	8.14759	0.509806	0.446892
Glyma.12G216100	GRAS family transcription factor	G7ITP3_MEDTR	0	AT5G48150.2	GRAS family transcription factor	3e-162	12.2815	11.2127	-1.06877	0.000743773		12.1022	12.608	0.505851	0.0134592
Glyma.10G161700	Auxin-induced protein PCNT115	G7L1V2_MEDTR	0	AT1G60710.1	NAD(P)-linked oxidoreductase superfamily protein	2e-135	6.18772	4.9144	-1.27332	0.0491984		6.02102	6.52511	0.504097	0.382102
Glyma.11G129100	Metal tolerance protein	G7KVB6_MEDTR	3e-22	AT3G57930.2	unknown protein; BEST Arabidopsis thaliana protein match is: unknown protein (TAIR:AT2G42190.1); Has 35333 Blast hits to 34131 proteins in 2444 species: Archae - 798; Bacteria - 22429; Metazoa - 974; Fungi - 991; Plants - 531; Viruses - 0; Other Eukaryotes - 9610 (source: NCBI BLink).	3e-16	5.48394	3.19957	-2.28437	0.00173186		5.11817	5.61969	0.501513	0.52238
Glyma.11G088200	Thioredoxin reductase	K7LNQ6_SOYBN	0	AT2G17420.1	NADPH-dependent thioredoxin reductase A	0	8.24931	7.11539	-1.13392	0.00771432		8.07451	8.56992	0.495409	0.105629
Glyma.U025900	Protein phosphatase type 2C	Q9ZPL8_LOTJA	3e-176	AT3G15260.2	Protein phosphatase 2C family protein	3e-161	12.6881	11.3985	-1.28969	0.00695417		12.4832	12.9758	0.492566	0.402178
Glyma.13G219500	Small nuclear ribonucleoprotein-associated protein B	G7IP64_MEDTR	1e-51	AT4G18372.1	Small nuclear ribonucleoprotein family protein	8e-50	8.48631	7.23818	-1.24814	0.0243669		8.29614	8.78823	0.492096	0.453837
Glyma.08G160700	Divergent PAP2 family	C0EFY0_9CLOT	2e-21	AT3G12685.1	Acid phosphatase/vanadium-dependent haloperoxidase-related protein	9e-67	8.90889	7.86478	-1.04411	0.00388626		8.75323	9.24479	0.491563	0.00544703
Glyma.16G037900	Drought-induced protein	Q941N0_9FABA	8e-21	-	-	-	13.7641	12.7507	-1.01341	0.00274366		13.6105	14.0953	0.484785	0.161181
Glyma.16G068400	E3 ubiquitin-protein ligase RGLG2	G7L6A8_MEDTR	0	AT5G14420.2	RING domain ligase2	0	6.84959	5.62038	-1.22921	0.0181824		6.69388	7.17576	0.48188	0.138985
Glyma.11G250100	Mitochondrial import receptor subunit TOM20-2 family protein	A9P880_POPTR	1e-94	AT1G27390.1	translocase outer membrane 20-2	5e-79	8.80869	7.08009	-1.7286	0.00656064		8.52226	9.00412	0.481857	0.577672
Glyma.15G179600	TIFY transcription factor	L7T124_PHAVU	4e-138	AT1G19180.1	jasmonate-zim-domain protein 1	9e-50	9.03336	7.96968	-1.06368	0.00251616		8.8818	9.36327	0.481465	0.000975452
Glyma.11G137300	RING finger protein	G7JCE1_MEDTR	7e-177	AT5G59550.1	zinc finger (C3HC4-type RING finger) family protein	3e-93	7.79863	6.79859	-1.00004	0.0250956		7.65988	8.14084	0.480952	0.183301
Glyma.11G191800	RING-H2 finger protein ATL57	ATL57_ARATH	2e-18	AT2G27940.1	RING/U-box superfamily protein	3e-21	9.28366	7.50369	-1.77997	0.00162857		8.98482	9.46356	0.478731	0.528327
Glyma.07G076600	BAP1	H9DXV8_VITVI	5e-27	AT2G45760.1	BON association protein 2	5e-14	7.16515	4.55366	-2.61148	5.41551e-06		6.63357	7.10707	0.473496	0.472194
Glyma.05G216700	Nucleoside diphosphate kinase	C6T4F9_SOYBN	2e-169	AT4G23900.1	Nucleoside diphosphate kinase family protein	7e-135	10.6554	9.6108	-1.04464	0.0478975		10.5148	10.9868	0.471948	0.443336
Glyma.16G157100	Sucrose transport protein SUF1	A3DSX4_PHAVU	0	AT1G22710.1	sucrose-proton symporter 2	0	8.50784	7.35716	-1.15068	0.034879		8.37366	8.84171	0.468056	0.251221
Glyma.12G139100	-	-	-	AT5G54585.1	unknown protein; Has 30201 Blast hits to 17322 proteins in 780 species: Archae - 12; Bacteria - 1396; Metazoa - 17338; Fungi - 3422; Plants - 5037; Viruses - 0; Other Eukaryotes - 2996 (source: NCBI BLink).	1e-06	5.78368	3.91637	-1.86731	0.0143096		5.54094	6.00519	0.464254	0.619216
Glyma.03G216900	DnaJ-like protein	D5FNB3_SOYBN	7e-37	AT1G71000.1	Chaperone DnaJ-domain superfamily protein	1e-29	9.19755	7.02092	-2.17663	5.52444e-07		8.80151	9.26546	0.463948	0.18573
Glyma.16G189000	Glycosyltransferase	F4YF69_9APIA	0	AT5G23850.1	Arabidopsis thaliana protein of unknown function (DUF821)	0	6.70667	5.67954	-1.02713	0.0472957		6.59851	7.06102	0.462508	0.0872414
Glyma.04G013700	Phosphatidylinositol-glycan biosynthesis class X protein	G7LGX6_MEDTR	1e-120	AT5G46850.3	FUNCTIONS IN: molecular_function unknown; INVOLVED IN: GPI anchor biosynthetic process; LOCATED IN: endomembrane system, endoplasmic reticulum membrane; EXPRESSED IN: 22 plant structures; EXPRESSED DURING: 13 growth stages; CONTAINS InterPro DOMAIN/s: PIG-X/PBN1 (InterPro:IPR013233).	2e-58	6.21334	4.25987	-1.95346	0.000950117		5.93677	6.39761	0.460837	0.283874
Glyma.08G178100	2-nitropropane dioxygenase-like protein	G7J9Z8_MEDTR	0	AT5G64250.2	Aldolase-type TIM barrel family protein	0	7.34255	6.19064	-1.15191	0.0126839		7.20973	7.66984	0.460107	0.0363113
Glyma.04G055300	Ultraviolet-B-repressible protein	G7J8E2_MEDTR	3e-47	AT2G06520.1	photosystem II subunit X	4e-26	7.51193	6.20574	-1.30619	0.0227014		7.35106	7.80905	0.457989	0.481869
Glyma.02G133700	Cyclin dependent kinase inhibitor family protein	U5GFI1_POPTR	1e-21	AT1G49620.1	Cyclin-dependent kinase inhibitor family protein	3e-18	5.23656	3.57136	-1.6652	0.0258423		5.08824	5.5439	0.455665	0.519342
Glyma.11G087600	Ring finger protein	G7K2K6_MEDTR	3e-113	AT1G76410.1	RING/U-box superfamily protein	6e-62	7.83208	5.70147	-2.13061	6.21807e-06		7.46218	7.91107	0.448895	0.42422
Glyma.11G202000	Coiled-coil domain-containing protein 109A	G7K5X0_MEDTR	1e-160	AT1G57610.2	Protein of unknown function (DUF607)	3e-112	8.98272	7.40065	-1.58207	4.26948e-06		8.75779	9.20637	0.448582	0.00982543
Glyma.02G145100	Sulfate/bicarbonate/oxalate exchanger and transporter sat-1	G7IDK9_MEDTR	0	AT3G51895.1	sulfate transporter 3;1	0	7.85251	6.30222	-1.55029	0.000803866		7.64891	8.09504	0.446128	0.304105
Glyma.15G202800	60S ribosomal protein L39 (Fragment)	K7W5V0_MAIZE	1e-28	AT4G31985.1	Ribosomal protein L39 family protein	9e-28	6.72237	4.87928	-1.84308	0.0114478		6.47615	6.91955	0.443392	0.636477
Glyma.18G220000	Ethanolamine-phosphate cytidylyltransferase	G7KZ97_MEDTR	0	AT2G38670.1	phosphorylethanolamine cytidylyltransferase 1	0	11.1775	10.132	-1.04556	0.000870134		11.0607	11.5037	0.442983	0.00685398
Glyma.18G214500	Non-specific lipid-transfer protein	I1N393_SOYBN	4e-85	AT2G38540.1	lipid transfer protein 1	3e-28	7.52095	5.67789	-1.84306	0.000515411		7.26295	7.69563	0.432673	0.47409
Glyma.17G145300	ERF protein	D9IXB2_SOYBN	0	AT5G47230.1	ethylene responsive element binding factor 5	2e-64	10.6652	9.6576	-1.00761	0.0034286		10.5712	10.9966	0.425375	0.07787
Glyma.06G239500	Anthocyanidin 3-O-glucosyltransferase	G7LA90_MEDTR	0	AT3G50740.1	UDP-glucosyl transferase 72E1	1e-156	6.67132	4.55524	-2.11608	7.69948e-05		6.3414	6.76535	0.423946	0.230808
Glyma.20G070100	Ethylene response factor 8	G8EVZ9_MEDSA	1e-77	AT5G07580.1	Integrase-type DNA-binding superfamily protein	2e-40	8.60369	7.51564	-1.08805	0.0037796		8.50561	8.92366	0.418057	0.0417482
Glyma.05G045800	Emb|CAB62340.1	Q9FGW7_ARATH	2e-57	AT5G63350.1	unknown protein; BEST Arabidopsis thaliana protein match is: unknown protein (TAIR:AT3G48510.1); Has 103 Blast hits to 102 proteins in 13 species: Archae - 0; Bacteria - 0; Metazoa - 2; Fungi - 0; Plants - 101; Viruses - 0; Other Eukaryotes - 0 (source: NCBI BLink).	2e-60	8.12028	6.09532	-2.02495	5.12406e-06		7.81064	8.22499	0.414352	0.281232
Glyma.06G128500	Pectinesterase	I1KAS1_SOYBN	0	AT3G49220.1	Plant invertase/pectin methylesterase inhibitor superfamily	0	7.65089	6.30875	-1.34214	0.010407		7.52653	7.94023	0.413693	0.449671
Glyma.16G141200	Mitochondrial catalytic protein	G7ZW33_MEDTR	3e-146	AT4G16580.1	Protein phosphatase 2C family protein	5e-144	10.1515	8.46144	-1.69009	7.96216e-06		9.93002	10.3427	0.412636	0.315055
Glyma.02G019100	Homeobox-leucine zipper protein	G7KB59_MEDTR	9e-157	AT1G69780.1	Homeobox-leucine zipper protein family	1e-120	5.36254	3.65421	-1.70834	0.0219671		5.25744	5.66427	0.406821	0.567078
Glyma.11G182300	F1F0-ATPase inhibitor protein	D7LJ04_ARALL	2e-19	AT2G27730.1	copper ion binding	2e-24	9.83102	8.53507	-1.29595	0.00440184		9.7111	10.1144	0.403298	0.459458
Glyma.07G073800	(+)-neomenthol dehydrogenase	G7J259_MEDTR	3e-153	AT3G61220.1	NAD(P)-binding Rossmann-fold superfamily protein	2e-117	6.81226	5.00575	-1.80651	0.000880464		6.6202	7.02207	0.401875	0.219116
Glyma.03G171300	Dolichyl-diphosphooligosaccharide--protein glycosyltransferase subunit 4A	OST4A_ORYSJ	2e-15	AT3G12587.1	Oligosaccaryltransferase	1e-15	6.68328	4.87275	-1.81053	0.0132865		6.50057	6.89559	0.395027	0.675508
Glyma.20G190500	UDP-glycosyltransferase family protein	F4JWA5_ARATH	0	AT5G04480.1	UDP-Glycosyltransferase superfamily protein	0	8.43358	6.61823	-1.81536	0.00569809		8.21641	8.6103	0.393894	0.669157
Glyma.01G183300	NBS-LRR protein	W0M160_CICAR	0	AT5G66900.1	Disease resistance protein (CC-NBS-LRR class) family	9e-144	9.95887	8.83558	-1.12329	0.00078052		9.87652	10.2684	0.391855	0.190064
Glyma.03G155600	Ethylene receptor	G7IDP8_MEDTR	3e-47	AT1G05420.1	ovate family protein 12	2e-23	4.79332	3.19314	-1.60018	0.0364239		4.76211	5.15357	0.391465	0.44049
Glyma.10G062200	Glucosyltransferase-14	Q8S995_PHAAN	0	AT2G36760.1	UDP-glucosyl transferase 73C2	0	12.1695	9.91329	-2.25626	1.60145e-10		11.7991	12.1894	0.390266	0.315292
Glyma.17G036800	Similarity to unknown protein	Q9FGY5_ARATH	4e-44	AT5G49600.1	Protein of unknown function, DUF538	4e-47	12.5099	10.2129	-2.2971	2.93504e-08		12.1316	12.5202	0.388628	0.460582
Glyma.14G150000	CAA30371.1 protein (Fragment)	Q9ST96_ORYSA	3e-18	AT1G21830.1	unknown protein; CONTAINS InterPro DOMAIN/s: Protein of unknown function DUF740 (InterPro:IPR008004); BEST Arab	2e-23	7.75925	5.22566	-2.53359	1.17825e-07		7.31782	7.70573	0.387905	0.461143
Glyma.05G092800	Ethylene-responsive element binding factor 2	K0F414_ARAHY	2e-59	AT3G50260.1	cooperatively regulated by ethylene and jasmonate 1	1e-50	9.29137	8.03732	-1.25405	0.00709738		9.19559	9.58304	0.38745	0.484836
Glyma.19G172400	Dolichyl-diphosphooligosaccharide--protein glycosyltransferase subunit 4A	OST4A_ORYSJ	2e-15	AT3G12587.1	Oligosaccaryltransferase	1e-15	9.3741	8.17515	-1.19895	0.0442593		9.29633	9.68217	0.385843	0.608365
Glyma.06G316900	8-amino-7-oxononanoate synthase-like protein	G7IVJ8_MEDTR	0	AT5G04620.2	biotin F	0	8.95517	7.95232	-1.00285	0.00667289		8.90423	9.28841	0.384177	0.0825616
Glyma.19G189400	35 kDa seed maturation protein	Q9ZTY1_SOYBN	8e-101	AT2G36640.1	embryonic cell protein 63	5e-13	13.3839	12.1401	-1.24383	0.000170987		13.2903	13.6717	0.381446	0.0995507
Glyma.17G222000	-	-	-	AT4G32140.1	EamA-like transporter family	3e-137	11.4144	9.22902	-2.1854	1.50489e-07		11.0827	11.4592	0.37646	0.506673
Glyma.20G151500	ATP sulfurylase	T2DN26_PHAVU	0	AT3G22890.1	ATP sulfurylase 1	0	8.95243	7.75699	-1.19544	0.00130072		8.8686	9.2443	0.375698	0.454469
Glyma.14G171500	Dehydration-responsive element binding protein	I1SZ67_9FABA	2e-122	AT1G78080.1	related to AP2 4	4e-83	8.66761	7.34463	-1.32298	0.00300807		8.5767	8.94748	0.370783	0.402101
Glyma.10G027600	Late embryogenesis abundant protein group 5 protein	E5FHZ2_ARAHY	2e-127	AT3G22490.1	Seed maturation protein	2e-81	17.3679	16.3396	-1.02829	0.0203058		17.3239	17.6944	0.370493	0.470389
Glyma.01G221300	BRH1 RING finger protein	Q9XF92_ARATH	2e-52	AT3G61460.1	brassinosteroid-responsive RING-H2	2e-55	11.0938	9.37461	-1.71916	0.000688885		10.9126	11.2816	0.369019	0.601152
Glyma.17G254400	tRNA 2'-phosphotransferase	G7JDD5_MEDTR	9e-102	AT2G45330.2	RNA 2'-phosphotransferase, Tpt1 / KptA family	2e-80	8.78174	7.61498	-1.16675	0.00411739		8.72339	9.09143	0.368033	0.268762
Glyma.14G177700	SKIP interacting protein	G7J4G3_MEDTR	4e-89	AT4G09060.1	unknown protein; LOCATED IN: membrane; EXPRESSED IN: leaf; BEST Arabidopsis thaliana protein match is: unknown	5e-84	7.08778	5.76432	-1.32346	0.0102875		7.01401	7.38156	0.367555	0.47893
Glyma.02G258500	-	-	-	-	-	-	13.1928	11.4042	-1.78863	2.21824e-09		12.9819	13.3479	0.365993	0.179426
Glyma.14G077500	Phospholipid/glycerol acyltransferase family protein	B9GP25_POPTR	0	AT1G75020.2	lysophosphatidyl acyltransferase 4	0	11.0004	9.91979	-1.08059	0.00185522		10.9531	11.3177	0.364679	0.174143
Glyma.06G160500	MYB transcription factor MYB56	Q0PJL6_SOYBN	2e-171	AT4G38620.1	myb domain protein 4	2e-88	5.07604	3.25326	-1.82278	0.0169247		4.96398	5.32813	0.364149	0.604407
Glyma.13G212600	Somatic embryogenesis receptor kinase	G7IFN0_MEDTR	0	AT5G18910.1	Protein kinase superfamily protein	0	10.0062	8.89317	-1.113	0.0031134		9.95716	10.3193	0.362158	0.291662
Glyma.18G152800	EPIDERMAL PATTERNING FACTOR-like protein	G7KY15_MEDTR	3e-50	AT4G12970.1	stomagen	9e-31	8.10324	6.5173	-1.58594	0.00604264		7.97593	8.33798	0.362053	0.625918
Glyma.07G201800	NAC domain protein	S5R952_9ROSA	2e-155	AT4G28500.1	NAC domain containing protein 73	9e-123	7.19479	5.6394	-1.55539	0.00337805		7.08611	7.44603	0.359915	0.470924
Glyma.02G058400	Zinc finger protein	K9P0T0_9ROSI	0	AT5G66730.1	C2H2-like zinc finger protein	7e-173	10.7801	8.8655	-1.91465	1.60011e-07		10.5471	10.9069	0.359717	0.331325
Glyma.07G042800	Genomic DNA, chromosome 3, P1 clone: MAG2	Q9LJG8_ARATH	1e-64	AT3G14180.1	sequence-specific DNA binding transcription factors	1e-67	11.3395	10.1963	-1.14318	0.00250241		11.2856	11.6439	0.358373	0.401286
Glyma.02G042500	Chitinase class I	Q9SDY6_SOYBN	0	AT3G12500.1	basic chitinase	8e-144	11.9068	10.0249	-1.88186	1.88177e-08		11.6846	12.0403	0.355696	0.2248
Glyma.04G219800	-	-	-	-	-	-	12.2823	10.3674	-1.91493	2.05285e-07		12.0556	12.4111	0.355498	0.242555
Glyma.16G189300	cDNA, clone: J100050C22, full insert sequence	A3ADD6_ORYSJ	3e-07	AT5G23760.1	Copper transport protein family	9e-07	5.24125	2.84053	-2.40072	0.00145559		5.0082	5.36326	0.355066	0.706273
Glyma.14G125800	Amino acid transporter family protein	G7JSI7_MEDTR	1e-132	AT2G41190.1	Transmembrane amino acid transporter family protein	9e-131	5.69975	3.88633	-1.81342	0.0040405		5.56066	5.9151	0.354434	0.391645
Glyma.08G239400	Late embryogenesis abundant protein (LEA) family protein	Q9SKA2_ARATH	7e-66	AT1G22600.1	Late embryogenesis abundant protein (LEA) family protein	8e-69	15.1413	13.6989	-1.44238	1.75739e-06		15.0306	15.3839	0.353338	0.0594503
Glyma.13G265700	Receptor-like protein kinase	G7IJE5_MEDTR	0	AT3G14840.2	Leucine-rich repeat transmembrane protein kinase	0	7.81885	6.19004	-1.62881	6.78365e-05		7.67377	8.0261	0.352332	0.19399
Glyma.09G098000	SOS2-like protein kinase	Q8LK24_SOYBN	0	AT4G30960.1	SOS3-interacting protein 3	0	6.53156	4.76704	-1.76452	0.00239498		6.39986	6.75037	0.350508	0.511708
Glyma.16G031200	Rpp4C5	G8DCW9_PHAVU	8e-13	-	-	-	6.4595	4.93316	-1.52634	0.03286		6.40351	6.75338	0.349868	0.494017
Glyma.10G257900	Zinc finger protein	G7IEV2_MEDTR	4e-89	AT5G67450.1	zinc-finger protein 1	4e-49	10.3087	8.61179	-1.69688	1.67089e-06		10.1455	10.4926	0.347071	0.272797
Glyma.06G160100	Protein kinase	Q39893_SOYBN	0	AT1G10940.1	Protein kinase superfamily protein	0	8.30391	6.95661	-1.3473	0.000777261		8.22784	8.57475	0.346905	0.413592
Glyma.13G371800	OSJNBa0011F23.6-like protein	Q5YJS0_HYAOR	2e-12	AT5G43150.1	unknown protein; FUNCTIONS IN: molecular_function unknown; INVOLVED IN: biological_process unknown; LOCATED IN:	3e-10	8.66227	7.55973	-1.10254	0.007191		8.63229	8.97846	0.346169	0.406507
Glyma.19G124300	E3 ubiquitin-protein ligase RGLG2	G7L6A8_MEDTR	2e-148	AT3G01650.1	RING domain ligase1	1e-125	8.37465	7.10718	-1.26747	0.000699642		8.31753	8.66281	0.345281	0.0489243
Glyma.07G187800	Pentatricopeptide repeat-containing family protein	B9H1W8_POPTR	2e-143	AT1G55890.1	Tetratricopeptide repeat (TPR)-like superfamily protein	1e-132	8.81796	7.77564	-1.04232	0.0455516		8.80549	9.1488	0.343303	0.556616
Glyma.17G101400	Expansin 2	B1A2I4_9ROSI	2e-148	AT2G03090.1	expansin A15	2e-146	11.6678	10.6147	-1.05307	0.00303634		11.6452	11.9885	0.343267	0.235678
Glyma.03G205300	Gb|AAF23201.1	Q9FG14_ARATH	2e-150	AT5G06560.1	Protein of unknown function, DUF593	2e-153	8.2975	7.26899	-1.02851	0.0128521		8.28949	8.63189	0.342399	0.233022
Glyma.07G176000	-	-	-	-	-	-	13.4517	12.3882	-1.06349	0.000754583		13.4293	13.7692	0.339949	0.0239156
Glyma.14G188300	UP-9A	Q0ZIH9_TOBAC	4e-22	AT5G24660.1	response to low sulfur 2	7e-14	6.98194	4.80212	-2.17982	0.000123371		6.73263	7.07236	0.33973	0.541054
Glyma.16G159200	Disease resistance-like protein	G7KK90_MEDTR	4e-113	AT5G36930.2	Disease resistance protein (TIR-NBS-LRR class) family	2e-67	7.36369	6.32618	-1.03752	0.0358233		7.37163	7.70699	0.335364	0.335644
Glyma.09G139400	Shortage in chiasmata 1	F4KG50_ARATH	0	AT5G52290.1	shortage in chiasmata 1	0	8.0733	6.62898	-1.44431	0.00155619		7.99665	8.32686	0.330212	0.471194
Glyma.08G133800	GTP-binding protein	G7J3P7_MEDTR	6e-136	AT5G65270.1	RAB GTPase homolog A4A	8e-128	8.88995	6.87423	-2.01573	2.55804e-05		8.66819	8.99818	0.329983	0.592562
Glyma.04G255000	C3HC4-type zinc RING finger family protein	V9HZT8_IPOBA	8e-83	AT1G72175.1	RING/U-box protein with domain of unknown function (DUF 1232)	4e-82	9.88893	8.68695	-1.20199	0.0288803		9.86344	10.1928	0.32937	0.642073
Glyma.12G053900	Beta-glucosidase G2	A8TVQ5_MEDTR	0	AT5G44640.1	beta glucosidase 13	0	6.74504	4.40307	-2.34197	0.00139771		6.47535	6.79861	0.323258	0.757013
Glyma.04G167800	Expansin	Q84UT0_9ROSI	2e-150	AT2G03090.1	expansin A15	8e-147	7.67611	6.65167	-1.02444	0.0204332		7.68207	8.00508	0.323013	0.417358
Glyma.11G151000	Subtilisin inhibitor	G7IW97_MEDTR	1e-52	AT2G38900.1	Serine protease inhibitor, potato inhibitor I-type family protein	4e-10	11.8568	9.05066	-2.80613	2.85226e-11		11.3578	11.6808	0.322913	0.593534
Glyma.02G269400	Endoglucanase	G7K7J2_MEDTR	0	AT2G32990.1	glycosyl hydrolase 9B8	0	5.32365	3.69833	-1.62532	0.0265972		5.3129	5.63161	0.318709	0.647586
Glyma.18G034200	Folylpolyglutamate synthase	K7MPN5_SOYBN	0	AT5G05980.2	DHFS-FPGS homolog B	0	7.2664	5.58626	-1.68013	0.000727593		7.17023	7.48497	0.314734	0.45824
Glyma.05G021100	NADPH oxidase	Q8W4X7_TOBAC	0	AT1G64060.1	respiratory burst oxidase protein F	0	9.05488	7.53767	-1.5172	0.000754944		8.982	9.29171	0.309714	0.55444
Glyma.08G246300	Endo-1,3(4)-beta-glucanase	G7L591_MEDTR	0	AT5G15870.1	glycosyl hydrolase family 81 protein	0	9.00736	6.44319	-2.56417	4.56158e-12		8.62836	8.92902	0.300666	0.267877
Glyma.10G214900	Embryogenesis-associated protein EMB8	G7IAG1_MEDTR	0	AT1G34340.1	alpha/beta-Hydrolases superfamily protein	0	10.507	9.43832	-1.06872	0.00351288		10.5249	10.823	0.298148	0.339617
Glyma.20G199700	RNA-binding protein 12B	G7I2P8_MEDTR	0	AT1G04540.1	Calcium-dependent lipid-binding (CaLB domain) family protein	2e-86	7.92198	6.59845	-1.32353	0.00471538		7.90245	8.20049	0.298041	0.53402
Glyma.05G196200	-	-	-	-	-	-	10.2294	8.41442	-1.81494	0.0021333		10.1041	10.402	0.297966	0.731824
Glyma.01G026800	Ribose-phosphate pyrophosphokinase	G7JYZ5_MEDTR	0	AT1G10700.1	phosphoribosyl pyrophosphate (PRPP) synthase 3	0	7.63707	6.55691	-1.08016	0.0244776		7.67769	7.96959	0.291898	0.440458
Glyma.10G061000	Thaumatin-like protein	C1K3P2_PYRPY	2e-126	AT1G20030.1	Pathogenesis-related thaumatin superfamily protein	6e-85	6.43269	4.93931	-1.49337	0.010092		6.35919	6.64775	0.288557	0.780193
Glyma.13G168700	Formate dehydrogenase	D2DWA5_PHAVU	0	AT5G14780.1	formate dehydrogenase	0	9.48272	7.62737	-1.85535	3.56808e-06		9.34045	9.62748	0.287034	0.545748
Glyma.17G165300	Auxin-responsive GH3 product	Q05680_SOYBN	0	AT4G37390.1	Auxin-responsive GH3 family protein	0	7.6458	6.04484	-1.60096	0.000610789		7.58408	7.86254	0.278457	0.534174
Glyma.16G011200	Genomic DNA, chromosome 3, P1 clone: MAG2	Q9LJG8_ARATH	5e-66	AT3G14180.1	sequence-specific DNA binding transcription factors	5e-69	10.2845	9.11776	-1.16675	0.00737669		10.31	10.5869	0.276909	0.589285
Glyma.09G138100	2-succinylbenzoate-CoA ligase	G7IZP1_MEDTR	0	AT3G48990.1	AMP-dependent synthetase and ligase family protein	0	10.7409	9.35795	-1.3829	0.000113417		10.7209	10.9961	0.275199	0.424502
Glyma.17G192000	Amino acid transporter	G7I283_MEDTR	0	AT5G49630.1	amino acid permease 6	0	10.4809	8.63104	-1.84985	1.58741e-09		10.3443	10.6165	0.272223	0.320455
Glyma.05G095800	Uncharacerized protein	B3H7A4_ARATH	6e-08	AT4G36988.1	conserved peptide upstream open reading frame 49	7e-11	6.47502	4.82148	-1.65354	0.00305871		6.44919	6.72106	0.271867	0.515559
Glyma.15G033500	Metal transporter family protein	B9GM76_POPTR	3e-172	AT3G20870.1	ZIP metal ion transporter family	3e-167	8.99841	7.85141	-1.14699	0.0343126		9.0417	9.31325	0.271548	0.682897
Glyma.18G005000	-	-	-	AT3G48660.1	Protein of unknown function (DUF 3339)	3e-35	8.94062	6.86308	-2.07754	0.00101549		8.78106	9.04884	0.267781	0.776862
Glyma.06G116700	Keratinocytes-associated protein 2	B6SJ34_MAIZE	6e-46	AT1G77350.2	unknown protein; FUNCTIONS IN: molecular_function unknown; INVOLVED IN: biological_process unknown; LOCATED IN: endomembrane system; EXPRESSED IN: 23 plant structures; EXPRESSED DURING: 13 growth stages; CONTAINS InterPro DOMAIN/s: Protein of unknown function KRTCAP2 (InterPro:IPR018614); Has 35333 Blast hits to 34131 proteins in 2444 species: Archae - 798; Bacteria - 22429; Metazoa - 974; Fungi …	2e-56	7.38113	5.23291	-2.14822	0.000524242		7.21766	7.47756	0.259904	0.763546
Glyma.13G310400	T7A14.6 protein	Q9ZVP1_ARATH	3e-64	AT1G05070.1	Protein of unknown function (DUF1068)	9e-74	8.03665	6.26449	-1.77216	0.000387818		7.96119	8.21918	0.257992	0.67304
Glyma.06G325800	-	-	-	-	-	-	8.5897	7.01588	-1.57382	0.00276582		8.56543	8.81972	0.254294	0.714933
Glyma.07G074400	(+)-neomenthol dehydrogenase	G7J257_MEDTR	4e-155	AT3G61220.1	NAD(P)-binding Rossmann-fold superfamily protein	1e-118	6.93149	5.35199	-1.5795	0.00127486		6.92167	7.17319	0.25152	0.386755
Glyma.09G263400	SPX domain-containing family protein	B9GW54_POPTR	0	AT4G22990.1	Major Facilitator Superfamily with SPX (SYG1/Pho81/XPR1) domain-containing protein	0	7.23907	5.55864	-1.68043	0.000313683		7.18608	7.43576	0.249682	0.571175
Glyma.17G167700	Cyclin D3-2 family protein	B9H6J8_POPTR	1e-138	AT5G67260.1	CYCLIN D3;2	6e-117	6.75165	5.59201	-1.15964	0.0483688		6.8392	7.08656	0.247365	0.623778
Glyma.11G239700	-	-	-	AT4G39840.1	unknown protein; FUNCTIONS IN: molecular_function unknown; INVOLVED IN: biological_process unknown; LOCATED IN: endomembrane system; EXPRESSED IN: 23 plant structures; EXPRESSED DURING: 13 growth stages; Has 20719 Blast hits to 6096 proteins in 607 species: Archae - 22; Bacteria - 3243; Metazoa - 4364; Fungi - 2270; Plants - 237; Viruses - 128; Other Eukaryotes - 10455 (source: NCBI BLink).	3e-126	9.29854	8.02193	-1.27661	0.000337353		9.33137	9.57743	0.246053	0.11686
Glyma.13G303600	Adenine nucleotide alpha hydrolases-like protein (Fragment)	G5DW20_SILLA	6e-92	AT1G11360.4	Adenine nucleotide alpha hydrolases-like superfamily protein	1e-98	9.99383	8.75595	-1.23788	0.00713585		10.0398	10.2845	0.244769	0.677709
Glyma.16G027700	Serine acetyltransferase	Q39533_CITLA	0	AT5G56760.1	serine acetyltransferase 1;1	1e-171	9.69586	8.64965	-1.04622	0.0316213		9.77799	10.0211	0.24308	0.675762
Glyma.02G058500	Zinc finger protein	K9P0T0_9ROSI	0	AT5G66730.1	C2H2-like zinc finger protein	7e-173	9.4782	7.48742	-1.99078	8.8824e-07		9.34913	9.58434	0.235208	0.610335
Glyma.12G156800	Protein transport protein Sec61 subunit alpha	G7LBX9_MEDTR	0	AT2G34250.2	SecY protein transport family protein	0	8.32563	7.22387	-1.10176	0.0044737		8.40195	8.63422	0.232271	0.330838
Glyma.05G095900	Heat shock transcription factor 34	Q43457_SOYBN	2e-79	AT4G36990.1	heat shock factor 4	5e-64	8.11368	5.48178	-2.6319	2.29509e-10		7.77956	8.00518	0.225617	0.430188
Glyma.09G126300	Pyruvate kinase	I1L2X8_SOYBN	0	AT5G52920.1	plastidic pyruvate kinase beta subunit 1	0	9.3277	8.3185	-1.0092	0.0116156		9.43073	9.6557	0.224965	0.515422
Glyma.11G050200	Acyl-CoA binding protein 3A	K9ZS42_VERFO	5e-45	AT4G24230.6	acyl-CoA-binding domain 3	2e-27	6.58603	5.26951	-1.31651	0.02339		6.67527	6.89823	0.222957	0.615196
Glyma.20G207500	Glycoprotein-like protein	Q3HVK7_SOLTU	1e-75	AT4G27090.1	Ribosomal protein L14	2e-72	9.43592	7.92681	-1.5091	0.0186854		9.47358	9.69566	0.222075	0.808215
Glyma.19G046200	-	-	-	AT5G16060.1	Cytochrome c oxidase biogenesis protein Cmc1-like	1e-31	6.8061	5.18771	-1.61838	0.0179606		6.84643	7.06809	0.221663	0.796684
Glyma.15G121400	Farnesyl-diphosphate synthase	D7NM49_GLYUR	0	AT5G47770.1	farnesyl diphosphate synthase 1	0	10.1696	7.99017	-2.17942	8.79627e-12		9.98686	10.2083	0.221452	0.109938
Glyma.13G062900	Homeobox domain, ZF-HD class; ZF-HD homeobox protein Cys/His-rich dimerisation region; Homeodomain-like	A2Q1B8_MEDTR	3e-83	AT5G15210.1	homeobox protein 30	1e-71	8.49655	7.14753	-1.34902	0.000277001		8.54447	8.76408	0.219616	0.321816
Glyma.11G070500	NADPH:isoflavone reductase	O48601_SOYBN	0	AT4G39230.1	NmrA-like negative transcriptional regulator family protein	4e-115	5.02478	3.17864	-1.84614	0.0145955		5.06545	5.28464	0.219194	0.790653
Glyma.18G228200	Vacuolar iron family transporter	C1E094_MICSR	7e-60	AT2G01770.1	vacuolar iron transporter 1	6e-20	7.80683	4.83397	-2.97286	1.7492e-06		7.38493	7.60402	0.219084	0.813901
Glyma.04G050300	Zinc finger CCCH domain-containing protein	G7J714_MEDTR	2e-84	AT2G25900.2	Zinc finger C-x8-C-x5-C-x3-H type family protein	7e-76	7.88425	5.79668	-2.08757	1.16539e-05		7.75545	7.97184	0.216394	0.72994
Glyma.08G060300	Octicosapeptide/Phox/Bem1p	Q2HTU9_MEDTR	0	AT4G05150.1	Octicosapeptide/Phox/Bem1p family protein	1e-103	9.55903	8.3013	-1.25773	0.00108075		9.62664	9.83989	0.213248	0.588189
Glyma.06G231200	Fiber protein Fb32	Q6UA04_GOSBA	3e-21	AT2G31130.1	unknown protein; Has 116 Blast hits to 113 proteins in 44 species: Archae - 0; Bacteria - 3; Metazoa - 21; Fungi - 2; Plants - 40; Viruses - 0; Other Eukaryotes - 50 (source: NCBI BLink).	2e-19	8.69688	7.65062	-1.04625	0.0421691		8.81803	9.02788	0.209854	0.703232
Glyma.19G137400	Glycosyltransferase	G7KTG8_MEDTR	0	AT2G41640.1	Glycosyltransferase family 61 protein	0	9.0984	7.18039	-1.91801	4.74357e-05		9.02284	9.23253	0.209692	0.753181
Glyma.01G218200	F2K11.21	D7KTH6_ARALL	2e-45	AT1G63410.1	Protein of unknown function (DUF567)	1e-42	7.99954	6.1932	-1.80634	9.60548e-05		7.96295	8.16928	0.206329	0.704552
Glyma.09G279000	-	-	-	AT5G01750.2	Protein of unknown function (DUF567)	1e-97	7.52149	6.35377	-1.16772	0.016986		7.63246	7.8357	0.203241	0.66796
Glyma.13G222200	Thioredoxin family protein	G7ILW3_MEDTR	3e-137	AT2G25950.1	Protein of unknown function (DUF1000)	4e-131	8.25951	6.71644	-1.54308	0.00621851		8.30203	8.5051	0.203066	0.791361
Glyma.05G040400	Alliin lyase	G7J4U4_MEDTR	0	AT4G24670.2	tryptophan aminotransferase related 2	1e-170	8.28979	6.00266	-2.28713	0.000102607		8.13101	8.32943	0.19842	0.826082
Glyma.07G260800	Galactosyltransferase family protein	B9IAF8_POPTR	5e-171	AT1G05170.1	Galactosyltransferase family protein	2e-173	7.20375	5.80911	-1.39464	0.00515964		7.27168	7.46803	0.196354	0.649024
Glyma.U040600	Syringolide-induced protein B13-1-1 (Fragment)	Q8S8Z5_SOYBN	0	AT4G39830.1	Cupredoxin superfamily protein	0	6.75269	3.71367	-3.03902	4.8663e-07		6.32862	6.52392	0.195299	0.80538
Glyma.17G235100	Protein salt tolerance 32	F4HUS5_ARATH	0	AT1G27760.3	interferon-related developmental regulator family protein / IFRD protein family	0	9.96896	8.66391	-1.30505	4.69959e-05		10.0425	10.237	0.194489	0.401972
Glyma.10G060800	Thaumatin-like protein	C1K3P2_PYRPY	2e-126	AT1G20030.1	Pathogenesis-related thaumatin superfamily protein	3e-85	6.71784	5.12021	-1.59763	0.00246967		6.71713	6.90991	0.192786	0.857994
Glyma.04G058600	NAD-dependent epimerase/dehydratase protein	T2DLF1_PHAVU	5e-164	AT5G10730.1	NAD(P)-binding Rossmann-fold superfamily protein	1e-159	10.7732	9.61066	-1.16251	0.000391858		10.8793	11.0676	0.188306	0.523179
Glyma.16G103900	Pinoresinol-lariciresinol reductase homolog	Q05JX9_LOTJA	0	AT1G32100.1	pinoresinol reductase 1	7e-154	10.2973	7.9377	-2.35958	1.37807e-06		10.109	10.2948	0.185736	0.797488
Glyma.13G088100	Dehydration-responsive element binding protein	I1SZ67_9FABA	3e-114	AT1G78080.1	related to AP2 4	6e-83	7.18106	6.11027	-1.07079	0.0230614		7.31767	7.50298	0.18531	0.457505
Glyma.17G217600	-	-	-	-	-	-	6.37079	5.1412	-1.22959	0.0322799		6.51924	6.70152	0.182281	0.597722
Glyma.11G022400	BRH1 RING finger protein	Q9XF92_ARATH	4e-65	AT3G61460.1	brassinosteroid-responsive RING-H2	5e-68	10.3576	8.04169	-2.31589	5.54051e-09		10.1765	10.3571	0.180638	0.729508
Glyma.16G208900	Bowman-Birk proteinase isoinhibitor D-II	Q43709_SOYBN	2e-64	-	-	-	14.0538	10.751	-3.3028	3.57677e-09		13.515	13.6872	0.172208	0.860336
Glyma.09G158700	Bowman-Birk type proteinase inhibitor C-II	IBBC2_SOYBN	5e-50	-	-	-	12.4178	9.91729	-2.50049	2.63263e-06		12.2005	12.3686	0.168118	0.851792
Glyma.08G265200	Calcium-binding EF hand family protein	B9GHJ5_POPTR	6e-124	AT4G26470.1	Calcium-binding EF-hand family protein	6e-119	10.2586	9.01894	-1.23969	9.48301e-05		10.3725	10.5395	0.16704	0.316104
Glyma.15G009100	DCC family protein	Q2HUB7_MEDTR	1e-65	AT1G52590.1	Putative thiol-disulphide oxidoreductase DCC	2e-63	8.13675	6.15071	-1.98604	0.00240173		8.13085	8.29191	0.161053	0.868214
Glyma.07G253100	Histidine-containing phosphotransfer protein	Q94KS0_CATRO	1e-75	AT3G21510.1	histidine-containing phosphotransmitter 1	2e-66	8.30737	6.68641	-1.62096	0.000153992		8.35899	8.51921	0.160221	0.742267
Glyma.08G259100	Protein phosphatase 2c	G7KTS4_MEDTR	0	AT3G02750.2	Protein phosphatase 2C family protein	8e-109	8.54532	7.54148	-1.00384	0.0248922		8.71351	8.87356	0.160049	0.716288
Glyma.19G139700	NBS-LRR disease resistance protein	G7KSN8_MEDTR	0	AT3G14470.1	NB-ARC domain-containing disease resistance protein	9e-99	6.51078	4.57805	-1.93273	0.000302596		6.50683	6.66419	0.157364	0.708122
Glyma.02G105600	F-box/kelch-repeat protein SKIP11	G7KCH5_MEDTR	0	AT2G02870.3	Galactose oxidase/kelch repeat superfamily protein	0	7.72138	6.45157	-1.26981	0.00206365		7.84672	8.00362	0.1569	0.475223
Glyma.05G090600	3-ketoacyl-CoA reductase	G7ZY42_MEDTR	1e-135	AT3G50560.1	NAD(P)-binding Rossmann-fold superfamily protein	1e-120	7.63461	6.35219	-1.28242	0.0103963		7.77335	7.9287	0.155348	0.781415
Glyma.15G132800	Reticuline oxidase-like protein	G7IMM5_MEDTR	0	AT4G20840.1	FAD-binding Berberine family protein	0	7.94691	6.47598	-1.47094	0.0141923		8.0584	8.2129	0.154501	0.85954
Glyma.12G198500	Adenine nucleotide alpha hydrolases-like protein (Fragment)	G5DW20_SILLA	2e-93	AT1G11360.4	Adenine nucleotide alpha hydrolases-like superfamily protein	1e-101	7.2406	6.0033	-1.23731	0.0245194		7.40391	7.55101	0.147106	0.813348
Glyma.07G119300	Dol-P-Man:Man(7)GlcNAc(2)-PP-Dol alpha-1,6-mannosyltransferase	ALG12_ARATH	2e-104	AT1G02145.3	homolog of asparagine-linked glycosylation 12	3e-107	7.98131	6.5895	-1.39181	0.000741054		8.10648	8.24641	0.139925	0.542797
Glyma.10G238000	Ankyrin repeat-containing protein	G7ZV34_MEDTR	0	AT5G07270.1	XB3 ortholog 3 in Arabidopsis thaliana	0	7.18361	6.12544	-1.05817	0.032437		7.36517	7.50481	0.139635	0.692812
Glyma.15G100700	Peptide methionine sulfoxide reductase msrB	G7IFP1_MEDTR	6e-85	AT4G21860.3	methionine sulfoxide reductase B 2	9e-79	7.50234	5.91995	-1.58239	0.0127129		7.62232	7.75905	0.136734	0.8765
Glyma.08G345200	Ubiquinone biosynthesis monooxygenase COQ6	G7IGT2_MEDTR	0	AT3G24200.1	FAD/NAD(P)-binding oxidoreductase family protein	0	10.2402	9.0264	-1.21378	0.000217023		10.388	10.5238	0.135803	0.574243
Glyma.20G120200	Wall-associated kinase	C6ZRR9_SOYBN	0	AT1G18390.2	Protein kinase superfamily protein	0	8.27522	6.22552	-2.0497	2.45332e-07		8.23128	8.36624	0.134959	0.649693
Glyma.17G251800	ST225	B4YYB7_THEHA	2e-18	AT1G19530.1	unknown protein; FUNCTIONS IN: molecular_function unknown; INVOLVED IN: N-terminal protein myristoylation, anae	6e-18	9.04082	7.81164	-1.22919	0.000655548		9.20249	9.32557	0.123083	0.758851
Glyma.02G186000	Zeatin O-glucosyltransferase	ZOG_PHALU	0	AT2G36780.1	UDP-Glycosyltransferase superfamily protein	3e-58	5.26073	3.33884	-1.92189	0.00837712		5.39723	5.51603	0.118794	0.875587
Glyma.19G161700	Zinc finger family protein	B9H8H8_POPTR	8e-175	AT2G30580.1	DREB2A-interacting protein 2	2e-157	9.93604	7.09656	-2.83949	8.53637e-14		9.6273	9.74358	0.116288	0.796684
Glyma.08G116300	34 kDa maturing seed protein	O64458_SOYBN	0	AT1G09850.1	xylem bark cysteine peptidase 3	4e-82	14.7476	13.221	-1.52654	0.00211139		14.8681	14.9843	0.116205	0.884597
Glyma.03G027300	UDP-glucuronate 4-epimerase	G7JEN3_MEDTR	0	AT4G00110.1	UDP-D-glucuronate 4-epimerase 3	0	8.81546	7.43855	-1.37691	0.000950117		8.96801	9.07717	0.109163	0.840187
Glyma.05G176300	GTP-binding protein	G7J3P7_MEDTR	8e-147	AT5G65270.1	RAB GTPase homolog A4A	2e-138	6.98076	5.47507	-1.50569	0.00580547		7.13918	7.24796	0.108776	0.829596
Glyma.08G116400	34 kDa maturing seed protein	O64458_SOYBN	0	AT1G09850.1	xylem bark cysteine peptidase 3	3e-60	9.80209	8.4386	-1.36349	0.0104188		9.97292	10.08	0.107095	0.892495
Glyma.14G086300	L-asparaginase	Q84L89_SOYBN	0	AT3G16150.1	N-terminal nucleophile aminohydrolases (Ntn hydrolases) superfamily protein	0	12.2105	10.8851	-1.32548	0.0415773		12.4106	12.5176	0.107	0.910216
Glyma.02G078700	Type I inositol-1,4,5-trisphosphate 5-phosphatase	G7KIC8_MEDTR	0	AT1G71710.2	DNAse I-like superfamily protein	0	8.89785	7.40397	-1.49387	7.97485e-05		9.02396	9.12642	0.102463	0.786888
Glyma.12G205700	Zinc finger family protein	U5FMC6_POPTR	2e-122	AT1G03790.1	Zinc finger C-x8-C-x5-C-x3-H type family protein	1e-79	14.2123	12.6264	-1.58591	6.63828e-08		14.3117	14.4111	0.0993277	0.714127
Glyma.16G035800	DnaJ/Hsp40 cysteine-rich domain superfamily protein	Q93ZT2_ARATH	2e-44	AT5G17840.1	DnaJ/Hsp40 cysteine-rich domain superfamily protein	3e-47	7.95498	6.60346	-1.35153	0.00228373		8.13921	8.22959	0.0903831	0.851511
Glyma.02G066200	Ethylene response factor 14	D8VD41_ACTDE	2e-39	AT5G61890.1	Integrase-type DNA-binding superfamily protein	1e-38	8.74088	7.50004	-1.24084	0.00279601		8.94589	9.03141	0.0855254	0.84709
Glyma.08G022500	Nucleoside diphosphate kinase	I1KPJ5_SOYBN	2e-170	AT4G23900.1	Nucleoside diphosphate kinase family protein	7e-137	7.93309	6.37476	-1.55833	0.00734379		8.1008	8.18567	0.084872	0.915263
Glyma.11G020800	-	-	-	AT5G41590.1	Protein of unknown function (DUF567)	7e-57	7.333	5.74066	-1.59235	0.00139026		7.48555	7.56863	0.0830768	0.875205
Glyma.11G180700	Somatic embryogenesis receptor-like kinase 1 (Fragment)	A6N984_ROSHC	5e-36	-	-	-	9.63027	8.31367	-1.3166	5.52509e-05		9.81319	9.89573	0.0825374	0.670166
Glyma.12G185700	N-carbamoylputrescine amidase	G7ITU5_MEDTR	0	AT2G27450.1	nitrilase-like protein 1	0	5.75222	4.38504	-1.36718	0.0402896		6.01552	6.09418	0.0786599	0.887007
Glyma.19G254600	Dihydroflavonol-4-reductase	G7IPP8_MEDTR	1e-174	AT1G61720.1	NAD(P)-binding Rossmann-fold superfamily protein	2e-48	9.34621	7.64492	-1.70129	3.38874e-07		9.44668	9.52244	0.0757585	0.815593
Glyma.10G242600	ATP sulfurylase	T2DN26_PHAVU	0	AT3G22890.1	ATP sulfurylase 1	0	9.43671	7.68319	-1.75352	4.41713e-07		9.52379	9.59838	0.0745954	0.869265
Glyma.13G070900	Alpha-dioxygenase	Q5GQ66_PEA	0	AT3G01420.1	Peroxidase superfamily protein	0	8.68962	6.03199	-2.65763	1.63179e-11		8.49292	8.5663	0.0733869	0.807011
Glyma.14G117600	Bowman-Birk type proteinase inhibitor C-II	IBBC2_SOYBN	6e-50	-	-	-	11.67	9.38678	-2.28324	2.18941e-05		11.6334	11.7064	0.0730008	0.93602
Glyma.04G104200	WD-40 repeat family	G8A379_MEDTR	0	AT1G78070.1	Transducin/WD40 repeat-like superfamily protein	0	10.5336	9.2007	-1.33295	2.01711e-05		10.7249	10.7936	0.0686583	0.745718
Glyma.16G029000	G-box binding factor (Fragment)	Q43450_SOYBN	0	AT2G46270.1	G-box binding factor 3	5e-118	9.59646	8.45968	-1.13678	0.00193174		9.82789	9.89524	0.0673525	0.833383
Glyma.20G016800	Serine carboxypeptidase-like protein	G7KEM3_MEDTR	0	AT1G15000.1	serine carboxypeptidase-like 50	5e-163	8.21185	6.74476	-1.46709	0.00368131		8.40566	8.47075	0.065085	0.919761
Glyma.08G172300	-	-	-	AT2G32190.1	unknown protein; BEST Arabidopsis thaliana protein match is: unknown protein (TAIR:AT2G32210.1); Has 218 Blast hits to 218 proteins in 24 species: Archae - 0; Bacteria - 0; Metazoa - 0; Fungi - 16; Plants - 202; Viruses - 0; Other Eukaryotes - 0 (source: NCBI BLink).	5e-16	8.65991	6.61086	-2.04905	0.000233351		8.71731	8.77977	0.0624683	0.941888
Glyma.13G349300	Beta-fructofuranosidase, cell wall isozyme	G7IUH2_MEDTR	0	AT3G13790.1	Glycosyl hydrolases family 32 protein	0	8.32236	6.7138	-1.60855	2.7752e-05		8.46331	8.52261	0.059298	0.845244
Glyma.04G075800	-	-	-	AT5G10695.1	unknown protein; BEST Arabidopsis thaliana protein match is: unknown protein (TAIR:AT5G57123.1); Has 30201 Blast hits to 17322 proteins in 780 species: Archae - 12; Bacteria - 1396; Metazoa - 17338; Fungi - 3422; Plants - 5037; Viruses - 0; Other Eukaryotes - 2996 (source: NCBI BLink).	6e-27	6.99448	5.65656	-1.33792	0.00769323		7.23776	7.29166	0.0538931	0.892572
Glyma.20G210100	Xyloglucan-specific endoglucanase inhibitor protein	G7I467_MEDTR	0	AT1G03220.1	Eukaryotic aspartyl protease family protein	3e-145	9.40357	8.253	-1.15057	0.00410996		9.6522	9.70585	0.0536444	0.903517
Glyma.08G183000	-	-	-	AT1G25275.3	unknown protein; FUNCTIONS IN: molecular_function unknown; INVOLVED IN: response to karrikin; LOCATED IN: endomembrane system; EXPRESSED IN: 23 plant structures; EXPRESSED DURING: 13 growth stages; Has 35333 Blast hits to 34131 proteins in 2444 species: Archae - 798; Bacteria - 22429; Metazoa - 974; Fungi - 991; Plants - 531; Viruses - 0; Other Eukaryotes - 9610 (source: NCBI BLink).	2e-14	9.42559	8.08053	-1.34506	0.0127011		9.66043	9.71279	0.052364	0.945716
Glyma.12G137700	GRAS family transcription factor	G7ITP3_MEDTR	0	AT5G48150.2	GRAS family transcription factor	3e-174	5.73313	4.38591	-1.34722	0.0407861		6.01737	6.0683	0.050924	0.916564
Glyma.04G235900	Calcineurin B-like protein 4	G7J6W3_MEDTR	5e-129	AT5G24270.2	Calcium-binding EF-hand family protein	1e-105	5.48223	3.83488	-1.64735	0.0154512		5.73178	5.78199	0.0502067	0.922773
Glyma.03G159500	Zinc finger family protein	B9H8H8_POPTR	3e-179	AT2G30580.1	DREB2A-interacting protein 2	9e-163	9.10609	7.0133	-2.09279	2.56353e-09		9.12067	9.17024	0.0495747	0.907052
Glyma.04G044000	Natural resistance-associated macrophage protein	G8A2C0_MEDTR	0	AT1G47240.1	NRAMP metal ion transporter 2	0	7.51931	6.44404	-1.07526	0.0321744		7.80447	7.85307	0.0485921	0.919761
Glyma.04G077600	Oleosin	I1JUP4_SOYBN	2e-116	AT2G25890.1	Oleosin family protein	8e-37	13.9896	11.3665	-2.62307	9.91039e-07		13.86	13.9086	0.0485844	0.958361
Glyma.13G245500	Transmembrane protein 184A-like protein	T2DPX3_PHAVU	0	AT4G21570.1	Protein of unknown function (DUF300)	7e-164	8.23366	7.15047	-1.08318	0.00640696		8.50375	8.55162	0.0478691	0.842462
Glyma.17G064900	Xyloglucan endotransglucosylase/hydrolase	G7JVH9_MEDTR	4e-170	AT4G25810.1	xyloglucan endotransglycosylase 6	7e-146	5.1609	3.55686	-1.60403	0.0236598		5.391	5.43738	0.0463764	0.92596
Glyma.13G054800	-	-	-	-	-	-	7.82489	6.64715	-1.17774	0.0281461		8.10489	8.14459	0.039704	0.94664
Glyma.17G013200	Galactosyltransferase family protein	B9IAF8_POPTR	0	AT1G05170.1	Galactosyltransferase family protein	0	5.65636	4.17798	-1.47839	0.0277385		5.89974	5.93938	0.0396408	0.945797
Glyma.03G030800	Cytochrome P450 monooxygenase CYP83E8	Q2LAL4_SOYBN	0	AT4G31500.1	cytochrome P450, family 83, subfamily B, polypeptide 1	3e-164	10.3787	9.06515	-1.3135	0.000489417		10.6108	10.6489	0.0380561	0.93116
Glyma.07G069300	Ubiquitin carrier protein 4	Q9SPB9_SOYBN	6e-133	AT1G63800.1	ubiquitin-conjugating enzyme 5	2e-110	8.17308	6.9904	-1.18268	0.00278984		8.43685	8.47368	0.0368352	0.869722
Glyma.15G013100	DNA repair protein XRCC1	G7IMD2_MEDTR	9e-174	AT1G80420.3	BRCT domain-containing DNA repair protein	7e-106	6.89988	5.55217	-1.34772	0.0167943		7.17027	7.20452	0.0342481	0.952619
Glyma.17G178700	Type I inositol-1,4,5-trisphosphate 5-phosphatase	G7KIC8_MEDTR	7e-84	AT1G71710.2	DNAse I-like superfamily protein	2e-54	7.64402	6.5853	-1.05872	0.0323691		7.94375	7.97745	0.0336945	0.946537
Glyma.17G014000	F11F12.2 protein	Q9LPT5_ARATH	6e-34	AT1G50660.1	unknown protein; INVOLVED IN: biological_process unknown; LOCATED IN: chloroplast; EXPRESSED IN: 22 plant struc	7e-37	6.96579	4.95372	-2.01207	4.53397e-05		7.05439	7.08616	0.0317619	0.958863
Glyma.03G040000	Non-specific lipid-transfer protein	I1JL08_SOYBN	5e-78	AT2G38530.1	lipid transfer protein 2	4e-30	13.5536	12.1441	-1.40951	0.00550322		13.7922	13.8236	0.0314101	0.966412
Glyma.11G251800	F17L21.9	Q9FZK5_ARATH	2e-10	AT1G27300.1	unknown protein; Has 54 Blast hits to 54 proteins in 19 species: Archae - 0; Bacteria - 0; Metazoa - 11; Fungi - 6; Plants - 34; Viruses - 0; Other Eukaryotes - 3 (source: NCBI BLink).	2e-13	9.24365	7.97955	-1.2641	0.0207148		9.51784	9.54821	0.0303736	0.968127
Glyma.02G030800	-	-	-	AT1G60010.1	unknown protein; FUNCTIONS IN: molecular_function unknown; INVOLVED IN: N-terminal protein myristoylation; LOCATED IN: cellular_component unknown; EXPRESSED IN: 22 plant structures; EXPRESSED DURING: 13 growth stages; BEST Arabidopsis thaliana protein match is: unknown protein (TAIR:AT1G10530.1); Has 185 Blast hits to 185 proteins in 18 species: Archae - 0; Bacteria - 0; Metazoa - 0; Fungi - 3; P…	2e-57	10.4899	8.97087	-1.51906	2.82056e-06		10.679	10.7088	0.029819	0.921652
Glyma.10G005400	Peptide transporter PTR3-A	G7I4R9_MEDTR	0	AT5G46050.1	peptide transporter 3	0	5.73263	3.73187	-2.00076	0.00276907		5.91205	5.94153	0.0294731	0.959965
Glyma.07G134000	mRNA, clone: RTFL01-13-G07	E4MX01_THEHA	2e-09	AT2G37678.1	far-red elongated hypocotyl 1	1e-09	7.79551	6.48537	-1.31014	0.040225		8.08751	8.11395	0.0264369	0.975676
Glyma.09G158600	Bowman-Birk type proteinase inhibitor C-II	IBBC2_SOYBN	8e-51	-	-	-	13.9283	11.6052	-2.32308	8.91549e-06		13.928	13.953	0.0250633	0.977863
Glyma.13G189500	Cysteine proteinase inhibitor	O04720_SOYBN	1e-160	AT3G12490.2	cystatin B	1e-103	12.6597	11.0869	-1.57283	3.55406e-07		12.841	12.8634	0.0224025	0.925363
Glyma.04G065200	ER membrane protein complex subunit 7 homolog	Y4213_ARATH	9e-81	AT2G25310.1	Protein of unknown function (DUF2012)	8e-91	6.87194	5.66071	-1.21123	0.0240261		7.17394	7.19542	0.0214725	0.966172
Glyma.01G206800	Nudix hydrolase	G7JHP2_MEDTR	3e-94	AT5G47240.1	nudix hydrolase homolog 8	2e-82	6.49525	5.27215	-1.2231	0.026694		6.77739	6.79762	0.0202287	0.962188
Glyma.12G086100	Stress responsive A/B barrel domain family protein	K0E184_POPTO	9e-38	AT5G22580.1	Stress responsive A/B Barrel Domain	2e-38	5.48485	3.34184	-2.14302	0.00486879		5.68963	5.70856	0.0189349	0.985901
Glyma.09G158800	Bowman-Birk type proteinase inhibitor C-II	IBBC2_SOYBN	6e-50	-	-	-	10.1984	7.84571	-2.35264	1.32888e-05		10.2007	10.2192	0.0185271	0.983541
Glyma.05G197400	Alcohol dehydrogenase-like protein	G7LFT6_MEDTR	0	AT5G63620.1	GroES-like zinc-binding alcohol dehydrogenase family protein	0	8.07873	6.73657	-1.34217	0.001015		8.33414	8.35145	0.0173162	0.966106
Glyma.10G262700	UDP-glucosyltransferase family 1 protein	C6KI42_CITSI	0	AT2G23260.1	UDP-glucosyl transferase 84B1	1e-132	8.38257	7.36818	-1.01439	0.00853065		8.68942	8.70571	0.0162965	0.967287
Glyma.11G236600	RING finger family protein	G7J4E6_MEDTR	6e-55	AT1G15100.1	RING-H2 finger A2A	1e-17	10.6011	9.39382	-1.20729	0.000302596		10.8741	10.8861	0.0119073	0.972893
Glyma.18G266500	RNA-binding protein	Q941H9_TOBAC	5e-54	AT5G61030.1	glycine-rich RNA-binding protein 3	7e-53	7.45275	6.21776	-1.235	0.0424206		7.78049	7.77889	-0.00159742	0.998665
Glyma.04G110800	Cofactor-independent phosphoglycerate mutase	F4JK17_ARATH	6e-21	AT4G09520.1	Cofactor-independent phosphoglycerate mutase	6e-24	6.96215	5.11275	-1.8494	0.000217023		7.14891	7.14246	-0.00644594	0.987453
Glyma.17G003200	Glutathione S-transferase GST 25	Q9FQD3_SOYBN	8e-99	AT2G02390.1	glutathione S-transferase zeta 1	4e-88	6.39648	5.26298	-1.13351	0.0436752		6.73884	6.72868	-0.010165	0.976095
Glyma.20G022200	Vesicle-associated membrane protein	B7FGH4_MEDTR	1e-134	AT2G33120.1	synaptobrevin-related protein 1	2e-123	6.90234	5.3649	-1.53745	0.00982457		7.19177	7.17574	-0.016026	0.981592
Glyma.10G205900	PGmPM3	Q39872_SOYBN	1e-126	AT1G04560.1	AWPM-19-like family protein	1e-89	16.5568	14.9559	-1.60091	1.80996e-05		16.7859	16.7636	-0.0223216	0.965819
Glyma.20G093900	Pyrrolidone-carboxylate peptidase	G7IAA5_MEDTR	2e-138	AT1G56700.2	Peptidase C15, pyroglutamyl peptidase I-like	3e-118	10.4803	9.20962	-1.27069	0.000606039		10.7822	10.7593	-0.0229073	0.959192
Glyma.13G154400	F-box family protein	B9IIU6_POPTR	0	AT1G57790.1	F-box family protein	3e-103	8.72751	7.61448	-1.11303	0.0288624		9.0819	9.05392	-0.0279771	0.966084
Glyma.16G107300	Pectinacetylesterase	Q41695_VIGRR	0	AT4G19420.1	Pectinacetylesterase family protein	0	7.8883	6.3951	-1.4932	0.000880464		8.1664	8.12612	-0.0402813	0.927175
Glyma.18G186400	Tropinone reductase family protein	B9HML1_POPTR	1e-111	AT5G06060.1	NAD(P)-binding Rossmann-fold superfamily protein	2e-111	11.0297	9.98374	-1.04596	0.0110276		11.3955	11.3522	-0.0433523	0.929732
Glyma.05G229700	Proton-dependent oligopeptide transport family protein	D7L5L3_ARALL	0	AT1G52190.1	Major facilitator superfamily protein	0	13.2616	10.6077	-2.65394	1.19754e-07		13.2145	13.1702	-0.0443542	0.957085
Glyma.09G143800	Rhomboid family protein	B9ID63_POPTR	2e-174	AT1G63120.1	RHOMBOID-like 2	3e-147	8.76219	7.64826	-1.11393	0.0166175		9.12903	9.08258	-0.0464508	0.931297
Glyma.08G015700	Potassium channel tetramerisation domain-containing family protein	B9GWT0_POPTR	0	AT5G41330.1	BTB/POZ domain with WD40/YVTN repeat-like protein	0	6.39002	5.17193	-1.21809	0.0268239		6.76373	6.71566	-0.0480797	0.911525
Glyma.16G210000	Tonoplast intrinsic protein	G7KPP6_MEDTR	6e-157	AT1G73190.1	Aquaporin-like superfamily protein	9e-122	14.4626	12.9665	-1.49609	0.00150363		14.7628	14.7129	-0.0499143	0.943099
Glyma.16G138200	Anaphase-promoting complex subunit 10	I1MNE4_SOYBN	9e-140	AT2G18290.1	anaphase promoting complex 10	1e-120	6.17995	4.87284	-1.3071	0.0446674		6.57484	6.51971	-0.0551333	0.928598
Glyma.06G105700	Pollen allergen Phl p	B7FN25_MEDTR	3e-80	AT4G08685.1	Pollen Ole e 1 allergen and extensin family protein	1e-62	9.12142	7.83836	-1.28307	0.0084419		9.4752	9.41758	-0.0576228	0.926585
Glyma.09G152100	CDGSH iron-sulfur domain-containing protein NEET	NEET_ARATH	2e-36	AT5G51720.1	2 iron, 2 sulfur cluster binding	2e-39	7.8869	6.67257	-1.21433	0.0231677		8.26365	8.20526	-0.0583829	0.928655
Glyma.02G273400	UDP-glucuronosyltransferase 1-7C	G7K2W6_MEDTR	0	AT5G12890.1	UDP-Glycosyltransferase superfamily protein	1e-137	9.9919	8.37206	-1.61984	0.000111263		10.2666	10.2038	-0.0627997	0.901604
Glyma.09G274900	Trafficking protein particle complex subunit	G7L8Y7_MEDTR	6e-94	AT5G02280.1	SNARE-like superfamily protein	3e-89	5.75271	3.67835	-2.07435	0.0013482		5.99825	5.93462	-0.063625	0.901604
Glyma.16G066400	Dbj|BAA95714.1	Q9FM34_ARATH	0	AT5G40640.1	unknown protein; LOCATED IN: plasma membrane; EXPRESSED IN: 19 plant structures; EXPRESSED DURING: 7 growth sta	0	7.84662	6.75713	-1.08949	0.0128942		8.23892	8.17259	-0.0663224	0.850178
Glyma.13G362800	Unidentified	Q43557_MEDSA	0	AT5G11420.1	Protein of unknown function, DUF642	0	8.14501	6.55236	-1.59265	2.70929e-05		8.42859	8.35479	-0.0738058	0.824613
Glyma.14G174400	Leucine-rich repeat-containing protein	G7KBA0_MEDTR	0	AT1G78230.1	Outer arm dynein light chain 1 protein	2e-149	11.9733	10.1074	-1.86588	7.9935e-08		12.1836	12.1077	-0.0759134	0.835051
Glyma.13G037400	Major facilitator superfamily domain-containing protein	G7J860_MEDTR	4e-67	AT3G49310.1	Major facilitator superfamily protein	1e-68	5.92535	4.04926	-1.87609	0.00374587		6.24374	6.16345	-0.080289	0.882783
Glyma.02G088900	Probable non-specific lipid-transfer protein AKCS9	NLTP_VIGUN	2e-31	AT3G18280.1	Bifunctional inhibitor/lipid-transfer protein/seed storage 2S albumin superfamily protein	3e-31	7.13081	5.63348	-1.49733	0.00246168		7.47866	7.39719	-0.0814758	0.844456
Glyma.15G034600	MATE efflux family protein	I1MDB4_SOYBN	0	AT1G51340.2	MATE efflux family protein	0	11.7768	9.99344	-1.78332	4.5864e-09		12.0085	11.9266	-0.0818944	0.770444
Glyma.06G050600	-	-	-	AT1G55340.1	Protein of unknown function (DUF1639)	5e-44	7.89907	6.7224	-1.17667	0.00375415		8.28357	8.20009	-0.0834813	0.839478
Glyma.10G183900	Peptide transporter PTR3-A	G7I4R9_MEDTR	0	AT5G46050.1	peptide transporter 3	0	6.63302	5.03538	-1.59764	0.0020715		6.94566	6.85645	-0.0892036	0.80951
Glyma.13G057400	Biotin carboxyl carrier protein 2-2	E6Y6R0_ARAHY	1e-108	AT5G15530.1	biotin carboxyl carrier protein 2	1e-67	5.18128	3.46949	-1.7118	0.019701		5.52267	5.43232	-0.090347	0.863637
Glyma.18G034400	GDP-D-mannose pyrophosphorylase	C9WPQ7_SOYBN	0	AT2G39770.2	Glucose-1-phosphate adenylyltransferase family protein	0	8.08857	7.07726	-1.01131	0.0228668		8.52412	8.42561	-0.0985115	0.777101
Glyma.14G175400	Cytokinin-O-glucosyltransferase	G7KBB5_MEDTR	0	AT1G22360.1	UDP-glucosyl transferase 85A2	0	6.96415	4.48517	-2.47898	3.19421e-06		7.05709	6.95825	-0.0988473	0.842936
Glyma.17G258800	Small hydrophobic protein	Q9ZQY8_ARATH	1e-15	AT1G75810.1	unknown protein; FUNCTIONS IN: molecular_function unknown; INVOLVED IN: biological_process unknown; LOCATED IN:	1e-34	7.63326	6.15027	-1.48299	0.00270135		7.99601	7.89565	-0.100365	0.878868
Glyma.04G208700	OSIGBa0148P16.6 protein	Q01KZ9_ORYSA	3e-90	AT1G27990.1	unknown protein; BEST Arabidopsis thaliana protein match is: unknown protein (TAIR:AT5G52420.1); Has 86 Blast hits to 86 proteins in 15 species: Archae - 0; Bacteria - 0; Metazoa - 0; Fungi - 0; Plants - 84; Viruses - 0; Other Eukaryotes - 2 (source: NCBI BLink).	8e-108	13.6296	12.5105	-1.11909	0.000754583		14.0388	13.9319	-0.106937	0.607117
Glyma.05G059300	Glycogenin-2	G7JIW7_MEDTR	0	AT4G16600.1	Nucleotide-diphospho-sugar transferases superfamily protein	0	8.83418	7.65815	-1.17603	0.00145361		9.24447	9.13501	-0.109463	0.707567
Glyma.17G053600	Calmodulin-binding protein	G7IQ65_MEDTR	0	AT4G33050.3	calmodulin-binding family protein	0	8.74806	6.64296	-2.1051	1.54818e-07		8.93204	8.82155	-0.110492	0.756253
Glyma.19G209400	Dephospho-CoA kinase	G7ISC8_MEDTR	9e-141	AT2G27490.2	dephospho-CoA kinase family	2e-116	5.63178	3.62802	-2.00376	0.00285722		5.95846	5.8476	-0.110864	0.825457
Glyma.11G250600	F-box protein	G7JBZ1_MEDTR	0	AT1G67340.1	HCP-like superfamily protein with MYND-type zinc finger	1e-169	6.85447	5.7856	-1.06886	0.0495086		7.29821	7.18524	-0.112975	0.787801
Glyma.02G249800	DNA-binding family protein	B9I5L9_POPTR	4e-72	AT4G14465.1	AT-hook motif nuclear-localized protein 20	2e-68	4.9096	3.09607	-1.81354	0.0148516		5.34081	5.22703	-0.113781	0.822883
Glyma.06G160300	Seed-specific low molecular weight sulfur-rich protein	Q39894_SOYBN	1e-42	AT5G63660.1	Scorpion toxin-like knottin superfamily protein	5e-24	7.98131	4.79351	-3.1878	8.39091e-08		7.83788	7.72312	-0.114765	0.897633
Glyma.03G238400	Integral membrane Yip1 family protein	B9MZU7_POPTR	2e-172	AT5G27490.1	Integral membrane Yip1 family protein	2e-168	8.46406	7.12343	-1.34063	0.00119509		8.85767	8.74175	-0.115922	0.775807
Glyma.18G205700	-	-	-	-	-	-	6.21258	4.77014	-1.44244	0.0163081		6.59617	6.47948	-0.116688	0.773635
Glyma.01G057600	Pentatricopeptide repeat-containing family protein	B9IJ07_POPTR	0	AT1G26500.1	Pentatricopeptide repeat (PPR) superfamily protein	0	7.44432	6.25438	-1.18994	0.00875196		7.86553	7.74788	-0.117656	0.77939
Glyma.19G078600	E3 ubiquitin-protein ligase RGLG2	G7L6A8_MEDTR	0	AT3G01650.1	RING domain ligase1	0	8.43199	6.67966	-1.75234	1.50043e-05		8.72771	8.60804	-0.119678	0.603125
Glyma.13G174300	Cellulose synthase-like protein	L0AUE4_POPTO	0	AT4G24000.1	cellulose synthase like G2	4e-165	9.97491	8.25845	-1.71646	2.915e-05		10.282	10.1613	-0.120699	0.799516
Glyma.14G120300	Bidirectional sugar transporter sweet1-like protein	T2DNB6_PHAVU	2e-130	AT1G21460.1	Nodulin MtN3 family protein	1e-120	12.0288	10.95	-1.07884	0.000467476		12.4619	12.3366	-0.12524	0.596104
Glyma.11G191600	Histone H2B	U3FPN1_CALJA	1e-35	AT1G08170.1	Histone superfamily protein	2e-37	9.11011	7.12239	-1.98772	0.000197632		9.38904	9.25918	-0.129862	0.865577
Glyma.12G073900	Two-component response regulator-like PRR73	G7JRK3_MEDTR	0	AT5G02810.1	pseudo-response regulator 7	2e-103	10.6947	9.61292	-1.08182	0.00174885		11.1368	11.0049	-0.131826	0.644226
Glyma.17G105300	Zinc finger family protein	B9HAE0_POPTR	5e-17	AT2G15580.2	RING/U-box superfamily protein	5e-15	6.89987	4.23332	-2.66655	0.00012968		7.0438	6.91068	-0.133117	0.88812
Glyma.12G226700	Protein yippee-like	C6T091_SOYBN	1e-90	AT5G53940.1	Yippee family putative zinc-binding protein	3e-74	7.10547	5.8565	-1.24896	0.0388674		7.57689	7.44246	-0.134432	0.856777
Glyma.06G143000	Chalcone isomerase 1 protein	W0U1R8_LUPAN	3e-114	AT5G05270.2	Chalcone-flavanone isomerase family protein	3e-77	9.96186	8.19809	-1.76377	0.00087257		10.3154	10.1737	-0.141727	0.858953
Glyma.19G118400	Homeobox-leucine zipper transcription factor family protein	B9IPV4_POPTR	2e-75	AT3G03660.1	WUSCHEL related homeobox 11	4e-69	7.89977	6.84368	-1.05609	0.0477012		8.3897	8.24712	-0.142584	0.797967
Glyma.03G058300	Ca2+/H+ exchanger family protein	B9IG90_POPTR	0	AT3G51860.1	cation exchanger 3	0	7.92604	5.97527	-1.95077	7.61858e-06		8.20575	8.06275	-0.142998	0.713149
Glyma.16G031800	Pentatricopeptide repeat-containing protein	U5U729_CAMSI	0	AT3G61520.1	Pentatricopeptide repeat (PPR) superfamily protein	0	7.88243	6.32046	-1.56196	0.000251599		8.25976	8.1166	-0.143164	0.717669
Glyma.09G082900	Glycosyltransferase GT03H24	E9M5E8_PUEML	0	AT1G07250.1	UDP-glucosyl transferase 71C4	3e-120	9.1871	7.8687	-1.3184	9.11573e-05		9.59925	9.45532	-0.143926	0.58217
Glyma.12G144600	OSJNBb0072N21.11 protein	Q7XWZ1_ORYSJ	1e-39	AT2G36110.1	Polynucleotidyl transferase, ribonuclease H-like superfamily protein	6e-22	5.96915	4.54008	-1.42907	0.0248922		6.44348	6.29658	-0.146898	0.735219
Glyma.13G035300	Probable methyltransferase PMT10	PMTA_ARATH	0	AT1G77260.1	S-adenosyl-L-methionine-dependent methyltransferases superfamily protein	0	9.22638	8.16959	-1.05679	0.00382061		9.69324	9.54625	-0.146991	0.558912
Glyma.08G081500	Histidinol dehydrogenase, chloroplastic	I1KRC8_SOYBN	0	AT5G63890.1	histidinol dehydrogenase	0	10.9378	9.38763	-1.55016	6.5061e-05		11.3121	11.165	-0.147106	0.763274
Glyma.14G218700	Zinc finger family protein	B9GQV9_POPTR	0	AT1G75710.1	C2H2-like zinc finger protein	3e-176	6.02617	4.45163	-1.57454	0.00791809		6.45162	6.29795	-0.153674	0.680232
Glyma.10G262300	UNC-50 family protein	U5G0I6_POPTR	4e-149	AT2G15240.1	UNC-50 family protein	1e-144	7.77589	6.64062	-1.13527	0.00793471		8.24104	8.08077	-0.160274	0.539915
Glyma.06G132500	Major facilitator superfamily domain-containing protein	G7J858_MEDTR	0	AT4G27720.1	Major facilitator superfamily protein	0	12.0496	10.5479	-1.50165	4.23616e-07		12.4333	12.273	-0.160303	0.517702
Glyma.18G063500	MTD2	Q9LLM2_MEDTR	8e-157	AT3G47160.1	RING/U-box superfamily protein	3e-117	8.2538	7.18609	-1.06772	0.010688		8.74551	8.58177	-0.163738	0.651491
Glyma.19G193800	Transcription factor C2H2	B3IX31_LOTJA	3e-69	AT2G36320.1	A20/AN1-like zinc finger family protein	1e-62	8.86879	7.77954	-1.08925	0.00346164		9.35711	9.18638	-0.170734	0.508212
Glyma.03G036000	Kinase family protein	B9IGR7_POPTR	0	AT5G01850.1	Protein kinase superfamily protein	0	9.27924	7.94656	-1.33269	0.000132823		9.71715	9.5434	-0.173749	0.514928
Glyma.15G138500	T6A9.7 protein	Q9FZ23_ARATH	2e-21	AT3G17120.2	unknown protein; BEST Arabidopsis thaliana protein match is: unknown protein (TAIR:AT1G02380.1); Has 35333 Blas	5e-32	7.08832	5.48925	-1.59907	0.00127727		7.5106	7.33623	-0.174377	0.672587
Glyma.09G155500	Kunitz trypsin protease inhibitor	B1ACD5_SOYBN	2e-150	AT1G17860.1	Kunitz family trypsin and protease inhibitor protein	6e-21	7.29267	4.8089	-2.48377	2.81434e-07		7.45288	7.27473	-0.17815	0.535261
Glyma.02G191100	Apurinic endonuclease-redox protein	B2CJ89_ARATH	0	AT2G41460.1	apurinic endonuclease-redox protein	0	5.81887	4.34238	-1.47649	0.0181228		6.28253	6.10406	-0.178463	0.606122
Glyma.12G129800	Trehalose synthase-like protein	G7JCN5_MEDTR	0	AT1G06410.1	trehalose-phosphatase/synthase 7	0	9.93995	8.93165	-1.0083	0.0117539		10.451	10.2712	-0.179738	0.661537
Glyma.13G097100	Ribulose bisphosphate carboxylase small chain	I1LVQ6_SOYBN	6e-127	AT5G38420.1	Ribulose bisphosphate carboxylase (small chain) family protein	1e-59	11.2578	9.13188	-2.12588	9.60386e-07		11.5244	11.342	-0.182467	0.775918
Glyma.06G100400	-	-	-	-	-	-	9.39014	8.11933	-1.27081	0.00144641		9.86167	9.67744	-0.18423	0.659472
Glyma.05G124000	Polygalacturonase inhibiting protein	Q0WX05_SOYBN	0	AT5G06860.1	polygalacturonase inhibiting protein 1	1e-88	6.07585	4.67431	-1.40154	0.016215		6.56772	6.38285	-0.184871	0.579627
Glyma.08G085500	Katanin p60 ATPase-containing subunit A-like protein	G7JE04_MEDTR	0	AT2G34560.2	P-loop containing nucleoside triphosphate hydrolases superfamily protein	0	6.69409	5.14034	-1.55376	0.00220559		7.12295	6.93669	-0.186255	0.50002
Glyma.19G217700	Galactinol-raffinose galactosyltransferase	Q9SBZ0_PHAAN	0	AT4G01970.1	stachyose synthase	0	15.379	14.2815	-1.09744	0.000900066		15.8761	15.6886	-0.187456	0.522811
Glyma.05G203400	Dehydrogenase/reductase SDR family protein 7-like protein	M7YT12_TRIUA	1e-39	AT5G50700.1	hydroxysteroid dehydrogenase 1	5e-24	12.2433	10.904	-1.3393	0.000306725		12.702	12.5145	-0.187481	0.628571
Glyma.11G241500	G protein-coupled receptor-like protein	G7J384_MEDTR	0	AT5G65280.1	GCR2-like 1	0	10.7132	8.70746	-2.00574	1.13447e-07		11.0111	10.8198	-0.191248	0.687296
Glyma.13G037900	Bidirectional sugar transporter sweet1-like protein	T2DNB6_PHAVU	6e-131	AT1G21460.1	Nodulin MtN3 family protein	3e-124	8.86623	7.55885	-1.30738	0.00025162		9.33491	9.14319	-0.191716	0.416109
Glyma.19G018400	Thaumatin-like protein	G7KK13_MEDTR	2e-136	AT5G40020.1	Pathogenesis-related thaumatin superfamily protein	4e-117	6.47235	5.27945	-1.1929	0.03502		7.00139	6.80088	-0.200506	0.554679
Glyma.15G106600	Der1-like family protein	B9H1D9_POPTR	6e-165	AT4G04860.1	DERLIN-2.2	1e-165	8.43528	7.38192	-1.05336	0.0112266		8.97063	8.76705	-0.203582	0.549304
Glyma.04G140400	NADPH:quinone oxidoreductase	G7IW38_MEDTR	4e-107	AT3G27890.1	NADPH:quinone oxidoreductase	1e-101	8.42267	7.32424	-1.09843	0.0208298		8.96224	8.75731	-0.204925	0.684939
Glyma.03G030600	Cytochrome P450 monooxygenase CYP83E8	Q2LAL4_SOYBN	0	AT4G31500.1	cytochrome P450, family 83, subfamily B, polypeptide 1	1e-159	8.06526	7.02302	-1.04225	0.0152281		8.60685	8.40146	-0.205385	0.549976
Glyma.05G064800	Zinc finger family protein	U5GPN9_POPTR	0	AT4G17570.3	GATA transcription factor 26	6e-157	5.99527	4.77558	-1.21969	0.0492165		6.5541	6.34464	-0.209464	0.580392
Glyma.01G124600	Cp protein	Q70VA9_9CARY	1e-16	AT3G08890.2	Protein of unknown function, DUF538	1e-21	7.05342	5.68452	-1.36889	0.00369823		7.54113	7.32957	-0.211563	0.474569
Glyma.04G246100	Keratinocytes-associated protein 2	B6SJ34_MAIZE	7e-46	AT1G77350.2	unknown protein; FUNCTIONS IN: molecular_function unknown; INVOLVED IN: biological_process unknown; LOCATED IN: endomembrane system; EXPRESSED IN: 23 plant structures; EXPRESSED DURING: 13 growth stages; CONTAINS InterPro DOMAIN/s: Protein of unknown function KRTCAP2 (InterPro:IPR018614); Has 35333 Blast hits to 34131 proteins in 2444 species: Archae - 798; Bacteria - 22429; Metazoa - 974; Fungi …	8e-58	5.48931	3.88416	-1.60514	0.0438662		6.11492	5.90134	-0.213578	0.829336
Glyma.03G007400	-	-	-	AT3G47510.1	unknown protein; FUNCTIONS IN: molecular_function unknown; INVOLVED IN: biological_process unknown; LOCATED IN: endomembrane system; EXPRESSED IN: 19 plant structures; EXPRESSED DURING: 11 growth stages; Has 15 Blast hits to 15 proteins in 7 species: Archae - 0; Bacteria - 0; Metazoa - 0; Fungi - 0; Plants - 15; Viruses - 0; Other Eukaryotes - 0 (source: NCBI BLink).	2e-06	8.08584	6.44038	-1.64546	0.00018689		8.52021	8.30424	-0.215965	0.614119
Glyma.20G074000	Urease accessory protein UreD	Q8H1P5_SOYBN	0	AT2G35035.1	urease accessory protein D	8e-140	6.85971	5.76676	-1.09295	0.038827		7.43359	7.21186	-0.221726	0.423524
Glyma.04G086900	6-phosphofructokinase 3-like protein	V5RA72_CAMSI	0	AT4G26270.1	phosphofructokinase 3	0	9.51614	8.11689	-1.39925	2.41097e-05		9.9988	9.77186	-0.226942	0.535798
Glyma.12G093100	CCR4-NOT transcription complex family protein	B9MYV0_POPTR	2e-147	AT3G44260.1	Polynucleotidyl transferase, ribonuclease H-like superfamily protein	3e-134	8.25599	7.24132	-1.01467	0.0134052		8.8163	8.58806	-0.228246	0.489339
Glyma.19G138400	Zinc finger family protein	U5FMC6_POPTR	3e-79	AT1G03790.1	Zinc finger C-x8-C-x5-C-x3-H type family protein	2e-55	12.6383	11.1732	-1.46509	1.16154e-06		13.1007	12.8722	-0.228548	0.202773
Glyma.13G280000	NAC transcription factor 028	R4NFT9_JATCU	2e-164	AT3G15510.1	NAC domain containing protein 2	6e-122	8.74466	7.52037	-1.22429	0.000952517		9.28385	9.04167	-0.242181	0.306957
Glyma.02G238700	Cbs domain protein	T2DP18_PHAVU	7e-137	AT5G10860.1	Cystathionine beta-synthase (CBS) family protein	8e-117	10.4742	9.28102	-1.19317	0.00833188		11.0372	10.7933	-0.243837	0.659016
Glyma.05G198000	Defensin	G7LGH0_MEDTR	2e-21	AT2G02120.1	Scorpion toxin-like knottin superfamily protein	5e-14	16.4964	15.3975	-1.09892	0.00875587		17.0679	16.8241	-0.243879	0.625813
Glyma.19G127700	Tubulin B4	Q2TFP1_SOYBN	0	AT5G12250.1	beta-6 tubulin	0	7.47358	6.15431	-1.31926	0.0146408		8.03744	7.79247	-0.244974	0.679712
Glyma.09G013700	Metal ion binding protein	B3H4A8_ARATH	1e-33	AT4G16380.1	Heavy metal transport/detoxification superfamily protein	1e-36	6.64207	5.38423	-1.25784	0.0172731		7.20703	6.95598	-0.251051	0.551002
Glyma.15G263500	Succinic semialdehyde dehydrogenase	B1Q3F8_SOLLC	0	AT1G79440.1	aldehyde dehydrogenase 5F1	0	10.1504	8.87983	-1.27055	0.00106701		10.6957	10.4435	-0.252201	0.550969
Glyma.13G194800	Resistance protein	G7LGT8_MEDTR	3e-135	AT5G41750.2	Disease resistance protein (TIR-NBS-LRR class) family	4e-50	7.02248	5.3281	-1.69437	0.000977592		7.51124	7.25864	-0.252597	0.577449
Glyma.12G211400	-	-	-	-	-	-	7.72726	5.2704	-2.45686	1.34914e-06		7.99105	7.73357	-0.257482	0.661689
Glyma.16G161500	Type I inositol-1,4,5-trisphosphate 5-phosphatase	G7KIC8_MEDTR	0	AT1G71710.2	DNAse I-like superfamily protein	0	9.73048	8.4644	-1.26609	0.000871029		10.2803	10.0202	-0.260055	0.478447
Glyma.13G029500	Cytokinin-O-glucosyltransferase	G7IEP9_MEDTR	0	AT1G22360.1	UDP-glucosyl transferase 85A2	0	9.29522	8.25537	-1.03984	0.00368492		9.89158	9.62232	-0.269252	0.21473
Glyma.10G007800	Clone MS26 unknown mRNA. (Fragment)	Q9ZT02_MEDSA	9e-64	AT5G43460.1	HR-like lesion-inducing protein-related	2e-62	8.24653	6.20174	-2.0448	0.000616153		8.70483	8.42895	-0.275879	0.742179
Glyma.15G182600	Sucrose synthase	I1MHJ6_SOYBN	0	AT3G43190.1	sucrose synthase 4	0	7.3379	6.30287	-1.03503	0.0351152		7.96049	7.6733	-0.287193	0.413688
Glyma.17G174300	Remorin-like protein	G7K6N7_MEDTR	1e-117	AT4G36970.1	Remorin family protein	2e-51	10.7964	8.6919	-2.10453	8.49899e-06		11.2052	10.9123	-0.292939	0.66589
Glyma.11G011500	Chalcone synthase	Q84V87_SOYBN	0	AT5G13930.1	Chalcone and stilbene synthase family protein	0	9.45802	8.09391	-1.36411	0.000340361		10.0281	9.73393	-0.294126	0.406174
Glyma.13G176900	Receptor-like protein kinase	G7ISE3_MEDTR	0	AT1G28340.1	receptor like protein 4	0	11.5989	10.4947	-1.10415	0.00171732		12.2149	11.9171	-0.297751	0.378735
Glyma.04G055900	Ferredoxin-like protein	F8WLD0_CITUN	3e-99	AT1G02180.1	ferredoxin-related	2e-42	6.69612	5.15402	-1.54211	0.0039071		7.27628	6.97622	-0.30006	0.472164
Glyma.07G034400	F-box/kelch-repeat protein	G7II60_MEDTR	2e-151	AT1G80440.1	Galactose oxidase/kelch repeat superfamily protein	4e-128	7.3891	6.36608	-1.02302	0.0359273		8.04527	7.74417	-0.301099	0.437198
Glyma.08G123200	PCD/DCoH-like protein	G7KDI6_MEDTR	1e-57	AT1G29810.1	Transcriptional coactivator/pterin dehydratase	6e-57	8.37017	6.25386	-2.1163	3.14578e-06		8.78259	8.47435	-0.308233	0.526938
Glyma.U007000	Wound-responsive family protein	B9GRK6_POPTR	3e-112	AT1G75380.3	bifunctional nuclease in basal defense response 1	1e-102	9.40094	8.38142	-1.01951	0.0127129		10.0531	9.73969	-0.313448	0.412357
Glyma.04G021000	Nucleoredoxin	G7J5V1_MEDTR	0	AT1G60420.1	DC1 domain-containing protein	5e-100	10.9423	9.55469	-1.38758	8.66227e-06		11.5126	11.199	-0.313643	0.143784
Glyma.01G218600	Amino acid transporter family protein	G7JSI7_MEDTR	0	AT2G41190.1	Transmembrane amino acid transporter family protein	5e-174	10.7911	8.87315	-1.91792	6.63639e-11		11.2248	10.9098	-0.31508	0.0173755
Glyma.12G234700	Alpha-amylase/subtilisin inhibitor	G8A245_MEDTR	5e-85	AT1G17860.1	Kunitz family trypsin and protease inhibitor protein	3e-14	5.29941	3.55295	-1.74646	0.0340141		6.15764	5.84193	-0.31571	0.768423
Glyma.20G126800	Cyclase family protein	B9GHD1_POPTR	1e-133	AT4G35220.1	Cyclase family protein	5e-138	7.9806	6.73306	-1.24754	0.0042274		8.61011	8.2927	-0.317413	0.194422
Glyma.12G165400	Ras GTPase; Sigma-54 factor, interaction region	Q1SL05_MEDTR	4e-135	AT1G09630.1	RAB GTPase 11C	3e-138	7.54752	5.93337	-1.61415	0.00155717		8.12676	7.80714	-0.319622	0.574411
Glyma.06G078700	Oleosin	K7KTR9_SOYBN	7e-150	AT2G25890.1	Oleosin family protein	3e-36	15.2552	13.6004	-1.65473	0.000560274		15.826	15.5038	-0.322167	0.647174
Glyma.02G221200	-	-	-	AT5G24600.1	Protein of unknown function, DUF599	6e-102	6.97853	4.82379	-2.15474	1.07809e-05		7.40176	7.07533	-0.326438	0.197939
Glyma.03G045400	Methyltransferase	Q9M005_ARATH	0	AT5G01710.1	methyltransferases	0	8.1192	6.51595	-1.60325	9.65133e-05		8.67916	8.35228	-0.326883	0.271703
Glyma.06G325700	-	-	-	-	-	-	9.11843	7.57128	-1.54714	0.00118576		9.70915	9.38135	-0.327808	0.57234
Glyma.18G020600	-	-	-	AT5G65207.1	unknown protein; BEST Arabidopsis thaliana protein match is: unknown protein (TAIR:AT5G10040.1); Has 30201 Blas	8e-07	7.70832	6.50099	-1.20733	0.0413236		8.40718	8.07306	-0.334124	0.630878
Glyma.11G020300	Spastin	G7KBY9_MEDTR	0	AT1G64110.2	P-loop containing nucleoside triphosphate hydrolases superfamily protein	0	11.4149	10.1792	-1.23576	5.98292e-05		12.0423	11.7022	-0.340096	0.00679164
Glyma.15G147200	Vesicle-associated membrane protein 724	VA724_ARATH	1e-135	AT4G15780.1	vesicle-associated membrane protein 724	1e-137	6.19698	4.68724	-1.50974	0.0207433		6.87827	6.53583	-0.342446	0.598979
Glyma.17G206800	Ribosomal protein L24	B5AJV4_CUCMN	7e-98	AT5G23535.1	KOW domain-containing protein	2e-96	8.05562	6.67583	-1.3798	0.00622811		8.70782	8.36457	-0.343256	0.541533
Glyma.09G280800	Aldose reductase-like protein	G7KU48_MEDTR	0	AT5G01670.1	NAD(P)-linked oxidoreductase superfamily protein	8e-175	8.23138	7.14554	-1.08584	0.0183671		8.90695	8.56272	-0.344234	0.218305
Glyma.04G012300	Isoflavone reductase homolog 2	Q9SDZ0_SOYBN	0	AT4G39230.1	NmrA-like negative transcriptional regulator family protein	2e-180	12.0639	10.7209	-1.343	8.67611e-06		12.6781	12.3325	-0.345574	0.104307
Glyma.06G290000	Ethylene-responsive element-binding protein	Q2I2S8_MEDTR	5e-70	AT5G44210.1	erf domain protein 9	8e-47	11.1112	9.32997	-1.78122	7.56306e-09		11.6241	11.2783	-0.345777	0.319238
Glyma.13G357800	-	-	-	AT2G25737.1	Sulfite exporter TauE/SafE family protein	0	4.99761	3.08727	-1.91035	0.0125449		5.68813	5.34221	-0.345923	0.624431
Glyma.13G174600	Vacuolar protein sorting-associated protein	G7IJW3_MEDTR	0	AT5G24740.1	Protein of unknown function (DUF1162)	0	10.6532	9.2339	-1.41926	0.00242819		11.2992	10.948	-0.351128	0.557457
Glyma.14G013600	-	-	-	-	-	-	7.06516	5.84235	-1.2228	0.0330814		7.73734	7.38532	-0.352022	0.310715
Glyma.05G229600	U-box domain-containing protein	G7L875_MEDTR	0	AT3G06880.2	Transducin/WD40 repeat-like superfamily protein	6e-71	8.55827	6.94609	-1.61217	2.05326e-05		9.12644	8.77301	-0.353425	0.170456
Glyma.06G050100	Branched-chain-amino-acid aminotransferase	K7KT64_SOYBN	0	AT1G10070.2	branched-chain amino acid transaminase 2	0	9.81441	8.075	-1.7394	4.01254e-06		10.356	10.0021	-0.353948	0.321325
Glyma.18G217200	Alphavirus core protein family	D7L765_ARALL	6e-121	AT3G08640.1	Protein of unknown function (DUF3411)	1e-125	7.86852	5.53996	-2.32856	6.96534e-05		8.33172	7.97243	-0.359285	0.647693
Glyma.15G245300	Cytochrome P450 monooxygenase	H1A987_GLYUR	0	AT3G14690.1	cytochrome P450, family 72, subfamily A, polypeptide 15	0	6.85886	4.49797	-2.36088	6.31063e-06		7.27062	6.91041	-0.360213	0.456115
Glyma.08G129600	High affinity cationic amino acid transporter	G7L9L7_MEDTR	0	AT4G21120.1	amino acid transporter 1	0	6.31775	4.51889	-1.79887	0.00194494		6.92752	6.56581	-0.361714	0.379821
Glyma.09G248200	Babyboom 1	E3V057_SOYBN	0	AT5G17430.1	Integrase-type DNA-binding superfamily protein	7e-144	5.98087	4.15328	-1.82759	0.00559808		6.61178	6.24681	-0.364964	0.624867
Glyma.18G054700	Probable GTP-binding protein EngB	E0TGR6_PARBH	8e-46	AT5G58370.2	P-loop containing nucleoside triphosphate hydrolases superfamily protein	3e-166	7.74665	6.46221	-1.28445	0.00263086		8.40279	8.03505	-0.367741	0.106425
Glyma.13G174500	VPS13-like protein	Q9FT44_ARATH	1e-52	AT5G24740.2	Protein of unknown function (DUF1162)	9e-93	6.49415	4.99424	-1.49991	0.0188498		7.18857	6.81504	-0.373537	0.573724
Glyma.U003200	-	-	-	-	-	-	7.82601	6.73133	-1.09468	0.0158811		8.53582	8.15536	-0.380461	0.223776
Glyma.05G203100	Protein DEK	G7J3D6_MEDTR	8e-163	AT3G48710.1	DEK domain-containing chromatin associated protein	8e-112	6.66833	5.4945	-1.17383	0.0241408		7.391	6.99572	-0.395289	0.143234
Glyma.19G257000	-	-	-	AT4G27810.1	unknown protein; CONTAINS InterPro DOMAIN/s: Protein of unknown function DUF688 (InterPro:IPR007789); BEST Arab	3e-11	6.3799	5.15564	-1.22425	0.0248937		7.11801	6.72195	-0.396062	0.327391
Glyma.07G080700	Receptor-like protein kinase	G7J0P4_MEDTR	0	AT2G19130.1	S-locus lectin protein kinase family protein	5e-110	7.90884	6.84689	-1.06195	0.0110522		8.64477	8.24312	-0.401651	0.124576
Glyma.05G070000	Methyltransferase	B2D077_NICBE	0	AT4G18030.1	S-adenosyl-L-methionine-dependent methyltransferases superfamily protein	0	7.75136	6.52105	-1.23031	0.00982457		8.47233	8.06855	-0.403781	0.301695
Glyma.20G076000	Chromosome transmission fidelity protein	G7ZZN7_MEDTR	3e-107	AT1G04730.1	P-loop containing nucleoside triphosphate hydrolases superfamily protein	4e-68	6.50531	4.44931	-2.05599	0.000210264		7.04284	6.62779	-0.415053	0.230096
Glyma.15G149600	Desiccation protective protein LEA5	O24422_SOYBN	6e-23	AT4G15910.1	drought-induced 21	2e-14	4.85922	3.13706	-1.72216	0.0267848		5.68574	5.27011	-0.415633	0.533076
Glyma.13G295200	Zinc finger family protein	B9HGP6_POPTR	3e-32	AT1G03790.1	Zinc finger C-x8-C-x5-C-x3-H type family protein	3e-18	11.6238	10.0912	-1.53251	1.54781e-06		12.2738	11.8563	-0.41745	0.0370291
Glyma.16G001800	Ras GTPase; Sigma-54 factor, interaction region	Q1SL05_MEDTR	1e-134	AT1G09630.1	RAB GTPase 11C	3e-139	6.83382	5.60729	-1.22654	0.0300369		7.61093	7.19286	-0.41807	0.379933
Glyma.18G096300	HAUS augmin-like complex subunit	G7IY17_MEDTR	0	AT1G50710.1	unknown protein; Has 109 Blast hits to 109 proteins in 44 species: Archae - 0; Bacteria - 2; Metazoa - 61; Fung	0	8.89116	7.67063	-1.22053	0.00188521		9.62415	9.20158	-0.422576	0.0625996
Glyma.11G087300	Auxin efflux carrier family protein	B9H651_POPTR	0	AT5G65980.1	Auxin efflux carrier family protein	3e-171	7.57556	6.15182	-1.42375	0.00144432		8.26791	7.84229	-0.42562	0.0654888
Glyma.03G236500	Acyl-CoA-binding domain-containing protein	A2Q340_MEDTR	0	AT3G05420.2	acyl-CoA binding protein 4	0	6.95522	5.85239	-1.10284	0.0260961		7.7239	7.2915	-0.432394	0.0609753
Glyma.02G112200	Glutamate 5-kinase	G7JWN1_MEDTR	0	AT1G26640.1	Amino acid kinase family protein	4e-165	6.28771	4.6083	-1.67942	0.00964417		7.04063	6.60775	-0.432876	0.511175
Glyma.20G111000	Microsomal omega-6 fatty acid desaturase	Q5FBA0_SOYBN	0	AT3G12120.2	fatty acid desaturase 2	0	11.9954	10.9356	-1.05976	0.0492402		12.8266	12.3879	-0.438729	0.52054
Glyma.17G173100	Transcription factor HEC2	G7K6N1_MEDTR	1e-57	AT3G50330.1	basic helix-loop-helix (bHLH) DNA-binding superfamily protein	1e-47	8.36139	7.00038	-1.36101	0.000524242		9.09456	8.65417	-0.440398	0.195685
Glyma.20G210500	Auxin-induced protein	I1NIA4_SOYBN	2e-140	AT5G43700.1	AUX/IAA transcriptional regulator family protein	6e-83	7.87055	6.78207	-1.08848	0.0348255		8.67624	8.23571	-0.440523	0.318202
Glyma.13G032400	JMS09K11.5 protein	E6NU77_JATCU	0	AT1G21640.1	NAD kinase 2	0	7.94523	6.8882	-1.05703	0.0363621		8.74045	8.29979	-0.440664	0.264448
Glyma.10G123100	AMMECR1 family	D7LBR0_ARALL	2e-112	AT2G38710.2	AMMECR1 family	9e-115	8.30437	7.2955	-1.00887	0.00967103		9.0845	8.64378	-0.440723	0.00715329
Glyma.01G218500	Proton-coupled amino acid transporter	G7KQT1_MEDTR	1e-09	AT2G41190.1	Transmembrane amino acid transporter family protein	4e-12	7.98942	6.19699	-1.79243	6.65781e-05		8.64373	8.19588	-0.447852	0.225908
Glyma.15G268200	-	-	-	AT2G31945.1	unknown protein; FUNCTIONS IN: molecular_function unknown; INVOLVED IN: biological_process unknown; LOCATED IN:	3e-17	5.84046	3.30206	-2.53841	0.000674342		6.56272	6.10976	-0.45296	0.646504
Glyma.04G240800	Alcohol dehydrogenase-1F	Q43016_PHAAT	0	AT1G77120.1	alcohol dehydrogenase 1	0	11.4095	10.3206	-1.08896	0.00831463		12.2292	11.767	-0.462266	0.389831
Glyma.09G087400	Carbohydrate transporter/sugar porter	G7IGM5_MEDTR	0	AT1G30220.1	inositol transporter 2	0	7.1401	4.78608	-2.35402	0.00017839		7.74553	7.28269	-0.462844	0.559715
Glyma.13G152300	MYB transcription factor MYB173	Q0PJI0_SOYBN	0	AT5G17300.1	Homeodomain-like superfamily protein	4e-60	8.10596	6.15266	-1.95331	9.77237e-07		8.71607	8.25309	-0.462983	0.0205214
Glyma.17G235300	Sigma factor sigB regulation protein rsbQ	G7ICD6_MEDTR	4e-178	AT3G03990.1	alpha/beta-Hydrolases superfamily protein	3e-152	5.21473	3.57108	-1.64365	0.0199506		6.02455	5.56019	-0.464364	0.382083
Glyma.15G068900	Glycine-rich family protein	B9HYY5_POPTR	1e-24	AT4G21620.1	glycine-rich protein	1e-19	7.56438	5.8366	-1.72777	0.00297524		8.32503	7.85506	-0.469968	0.502326
Glyma.20G184600	PGmPM3	Q39872_SOYBN	3e-108	AT1G04560.1	AWPM-19-like family protein	1e-91	14.9256	12.0997	-2.82587	2.292e-15		15.2368	14.7666	-0.470175	0.169107
Glyma.13G007200	ABC1 family protein	B9IAU6_POPTR	0	AT3G07700.2	Protein kinase superfamily protein	0	10.2556	9.11124	-1.14435	0.00558712		11.0658	10.5922	-0.473526	0.215473
Glyma.04G189900	RING-finger protein	K4BDE8_SOLLC	0	AT5G14420.2	RING domain ligase2	0	9.09484	7.94897	-1.14587	0.00310532		9.90484	9.43119	-0.473656	0.228167
Glyma.07G248800	-	-	-	AT2G47820.2	unknown protein; FUNCTIONS IN: molecular_function unknown; INVOLVED IN: biological_process unknown; LOCATED IN: cellular_component unknown; EXPRESSED IN: 17 plant structures; EXPRESSED DURING: 13 growth stages; BEST Arabidopsis thaliana protein match is: unknown protein (TAIR:AT1G09040.1).	3e-107	9.56096	8.2431	-1.31786	0.00430238		10.3608	9.8859	-0.474925	0.367358
Glyma.17G137300	Lipid transfer-like protein VAS	G7JK58_MEDTR	8e-34	AT1G62790.2	Bifunctional inhibitor/lipid-transfer protein/seed storage 2S albumin superfamily protein	3e-34	6.21226	4.94028	-1.27198	0.0418658		7.06544	6.58936	-0.476076	0.239513
Glyma.17G111100	Extensin-like protein (Fragment)	Q8VWX9_CUCSA	3e-43	AT2G10940.2	Bifunctional inhibitor/lipid-transfer protein/seed storage 2S albumin superfamily protein	1e-44	6.19886	4.68048	-1.51838	0.018158		7.03241	6.55186	-0.480558	0.418813
Glyma.19G190900	Enolase	Q6RIB7_SOYBN	0	AT2G36530.1	Enolase	0	8.20877	7.17686	-1.03191	0.0149625		9.04868	8.56716	-0.481515	0.0844876
Glyma.19G145200	Leucine-rich repeat, plant specific	A2Q4V2_MEDTR	4e-167	AT5G06860.1	polygalacturonase inhibiting protein 1	1e-136	9.19269	7.95776	-1.23493	0.000684855		9.98777	9.50279	-0.484981	0.0854544
Glyma.08G193000	Protein kinase family protein	C6ZRW4_SOYBN	0	AT5G56890.1	Protein kinase superfamily protein	0	9.55079	7.61801	-1.93278	0.000196413		10.2475	9.76249	-0.48505	0.473736
Glyma.05G248500	Kinase family protein	B9I4W2_POPTR	0	AT1G73460.1	Protein kinase superfamily protein	0	7.07171	5.93695	-1.13475	0.0447757		7.92078	7.43516	-0.485618	0.32337
Glyma.19G248600	Protein phosphatase 2A regulatory subunit B'-like protein	G7I697_MEDTR	0	AT5G28850.2	Calcium-binding EF-hand family protein	0	8.77312	7.73135	-1.04178	0.00820087		9.6036	9.11557	-0.488034	0.0704508
Glyma.20G088200	Clone MS26 unknown mRNA. (Fragment)	Q9ZT02_MEDSA	2e-66	AT5G43460.1	HR-like lesion-inducing protein-related	2e-62	7.42819	6.0048	-1.42339	0.00449771		8.24283	7.74474	-0.498087	0.246841
Glyma.19G104300	Genomic DNA, chromosome 3, P1 clone: MLD14	Q9LT83_ARATH	0	AT3G19340.1	Protein of unknown function (DUF3754)	0	6.26709	5.10236	-1.16473	0.0433268		7.11222	6.61351	-0.49871	0.0549075
Glyma.08G010800	Steroleosin SLO1-2	C3S7G8_BRA-	2e-124	AT5G50700.1	hydroxysteroid dehydrogenase 1	4e-126	11.1499	9.51829	-1.63162	8.41706e-07		11.8754	11.3726	-0.502736	0.0708417
Glyma.10G196200	Nuclear transport factor 2 (NTF2) family protein	Q9FMC7_ARATH	1e-77	AT5G04830.2	Nuclear transport factor 2 (NTF2) family protein	1e-80	7.74571	6.50449	-1.24122	0.00362302		8.57708	8.07311	-0.503971	0.120088
Glyma.12G221500	NAC domain protein NAC4	Q52QR2_SOYBN	0	AT3G15500.1	NAC domain containing protein 3	2e-118	10.8634	9.64996	-1.21342	8.72397e-05		11.6795	11.1737	-0.505754	0.0508873
Glyma.01G206900	Nudix hydrolase	G7JHP2_MEDTR	3e-29	AT5G47240.1	nudix hydrolase homolog 8	8e-28	8.17824	7.03417	-1.14407	0.00499212		9.01446	8.50809	-0.506379	0.0190711
Glyma.10G072600	Ascorbate peroxidase	Q43758_SOYBN	2e-32	AT3G09640.2	ascorbate peroxidase 2	2e-26	5.22695	3.45157	-1.77538	0.0107677		6.04316	5.5333	-0.509858	0.182367
Glyma.13G212000	Peptide methionine sulfoxide reductase msrB	G7IFP1_MEDTR	1e-86	AT4G04830.1	methionine sulfoxide reductase B5	5e-79	7.14039	4.86289	-2.27751	3.45765e-06		7.74876	7.22459	-0.524168	0.0795462
Glyma.13G051900	Pollen Ole e 1 allergen and extensin	Q2HSE9_MEDTR	2e-59	AT5G15780.1	Pollen Ole e 1 allergen and extensin family protein	4e-36	8.66427	6.37959	-2.28467	1.11151e-07		9.24321	8.71629	-0.526923	0.182958
Glyma.01G157400	Ring finger protein	G7K2K6_MEDTR	8e-113	AT1G76410.1	RING/U-box superfamily protein	3e-59	6.58066	5.32968	-1.25098	0.019701		7.46397	6.9331	-0.530863	0.0368773
Glyma.06G193600	Transcription factor MYBJ2	I1JWV3_SOYBN	0	AT3G47600.1	myb domain protein 94	8e-115	7.49383	6.27121	-1.22263	0.00722398		8.34986	7.81856	-0.531307	0.00505696
Glyma.07G261400	Lactoylglutathione lyase	U5U069_PHAVU	0	AT1G11840.6	glyoxalase I homolog	5e-165	9.09135	7.83526	-1.25609	0.00233275		9.95331	9.42039	-0.532923	0.177122
Glyma.17G053700	HSFA9	I3RJG0_COFAR	3e-85	AT5G54070.1	heat shock transcription factor A9	2e-72	14.967	12.7988	-2.1682	5.71025e-11		15.5725	15.0359	-0.536508	0.0107148
Glyma.09G137300	Subtilase family protein	B9I485_POPTR	1e-47	AT4G20850.1	tripeptidyl peptidase ii	3e-44	8.04762	6.98331	-1.06431	0.0124857		8.93735	8.3968	-0.540542	0.0716235
Glyma.03G027600	DNA repair protein RAD51-like protein	G7JS17_MEDTR	0	AT2G45280.1	RAS associated with diabetes protein 51C	6e-175	7.41299	5.47631	-1.93669	3.28671e-05		8.13969	7.5981	-0.541592	0.0998906
Glyma.15G210100	Trehalose-6-phosphate synthase	I1YP72_CAMSI	0	AT1G78580.1	trehalose-6-phosphate synthase	0	9.35084	7.44266	-1.90818	2.92404e-06		10.0741	9.52309	-0.551045	0.17615
Glyma.18G301600	Hydroxyproline-rich glycoprotein	B9GMQ5_POPTR	0	AT2G33490.1	hydroxyproline-rich glycoprotein family protein	0	9.01813	7.71233	-1.3058	0.000871732		9.8807	9.32646	-0.554245	0.0905064
Glyma.12G234800	Alpha-amylase/subtilisin inhibitor	G8A245_MEDTR	1e-86	AT1G17860.1	Kunitz family trypsin and protease inhibitor protein	5e-21	7.99562	5.82744	-2.16817	0.000545623		8.79981	8.24304	-0.556773	0.511574
Glyma.06G156700	Amino acid permease AAP3	Q93X14_VICFA	0	AT5G09220.1	amino acid permease 2	0	8.55199	6.5116	-2.04039	1.43712e-07		9.23714	8.66937	-0.567771	0.0404053
Glyma.20G054000	Lipoxygenase	I1NE45_SOYBN	0	AT3G45140.1	lipoxygenase 2	0	7.45608	5.4415	-2.01458	4.82349e-05		8.16646	7.59753	-0.568928	0.0674652
Glyma.11G243400	RING-H2 finger protein	G7J361_MEDTR	4e-51	AT1G67856.1	RING/U-box superfamily protein	1e-34	10.6363	9.34993	-1.28632	0.00515099		11.5589	10.9851	-0.573836	0.280331
Glyma.04G183600	Chaperone DnaJ-domain containing protein	D7M3D7_ARALL	0	AT4G16835.1	Tetratricopeptide repeat (TPR)-like superfamily protein	0	7.7952	6.62436	-1.17084	0.00521653		8.70482	8.12696	-0.577861	0.00590556
Glyma.05G134900	-	-	-	AT4G20150.1	unknown protein; FUNCTIONS IN: molecular_function unknown; INVOLVED IN: biological_process unknown; LOCATED IN: mitochondrion, plasma membrane, mitochondrial respiratory chain complex I, respiratory chain complex I; EXPRESSED IN: 24 plant structures; EXPRESSED DURING: 15 growth stages; Has 30201 Blast hits to 17322 proteins in 780 species: Archae - 12; Bacteria - 1396; Metazoa - 17338; Fungi - 34…	3e-40	5.89874	4.57055	-1.32818	0.0401574		6.88203	6.29779	-0.584235	0.191092
Glyma.03G199900	Ubiquitin-conjugating enzyme variant	C8CP48_CITSI	1e-97	AT2G36060.1	MMS ZWEI homologue 3	2e-99	8.88888	7.88707	-1.00181	0.00952332		9.84394	9.2559	-0.588036	0.0314642
Glyma.03G126600	Cyclin-like F-box	Q2HSY4_MEDTR	0	AT2G32560.1	F-box family protein	1e-131	7.29368	5.77146	-1.52222	0.00261669		8.18596	7.59772	-0.588248	0.0550461
Glyma.13G339800	MATE efflux family protein	I1M503_SOYBN	0	AT1G51340.2	MATE efflux family protein	0	10.5448	8.79243	-1.75234	8.30527e-07		11.3352	10.7464	-0.588726	0.0261273
Glyma.15G038100	Triosephosphate isomerase	Q38IW8_SOYBN	1e-180	AT3G55440.1	triosephosphate isomerase	3e-152	10.8097	9.79402	-1.01567	0.00295252		11.7537	11.1648	-0.588911	0.00791105
Glyma.09G014700	C2	Q2HV28_MEDTR	2e-104	AT5G47710.2	Calcium-dependent lipid-binding (CaLB domain) family protein	1e-85	5.7175	4.11315	-1.60435	0.0154512		6.66784	6.07626	-0.591582	0.196738
Glyma.15G200800	S-adenosylmethionine-dependent methyltransferase	B4FF45_MAIZE	1e-147	AT2G41040.1	S-adenosyl-L-methionine-dependent methyltransferases superfamily protein	6e-167	8.84203	7.83486	-1.00717	0.0191035		9.80729	9.2136	-0.593695	0.0958558
Glyma.01G234600	Zinc knuckle (CCHC-type) family protein	D7MNN1_ARALL	3e-36	AT5G43630.1	zinc knuckle (CCHC-type) family protein	1e-58	7.78099	6.76031	-1.02068	0.0369131		8.76426	8.15968	-0.604578	0.123348
Glyma.17G101700	Ribulose-phosphate 3-epimerase	K7MKX6_SOYBN	0	AT5G61410.2	D-ribulose-5-phosphate-3-epimerase	2e-174	6.99036	5.9051	-1.08525	0.0300141		7.96453	7.35754	-0.606982	0.00862839
Glyma.03G040400	Non-specific lipid-transfer protein	C6TFC1_SOYBN	3e-80	AT2G38540.1	lipid transfer protein 1	2e-33	12.7012	11.5819	-1.11937	0.0037505		13.6629	13.0532	-0.609738	0.0605528
Glyma.05G034500	Gonadotropin beta chain	B4UWC2_ARAHY	1e-46	AT5G14920.1	Gibberellin-regulated family protein	4e-23	12.5316	9.86532	-2.6663	1.05138e-07		13.1476	12.5352	-0.61238	0.389726
Glyma.03G260200	CBL-interacting protein kinase 12	C4P7W1_VITVI	0	AT1G01140.3	CBL-interacting protein kinase 9	0	7.37001	6.30465	-1.06536	0.0365669		8.34224	7.72784	-0.6144	0.0017927
Glyma.05G022500	Diacylglycerol kinase 1 family protein	B9I2W0_POPTR	0	AT5G07920.1	diacylglycerol kinase1	0	9.75049	8.44522	-1.30527	0.00025847		10.6698	10.0542	-0.615595	0.00280792
Glyma.13G217400	Cytochrome P450 monooxygenase CYP710A15	Q2MIZ9_MEDTR	0	AT2G34500.1	cytochrome P450, family 710, subfamily A, polypeptide 1	0	10.7043	9.24805	-1.45622	1.42292e-06		11.5877	10.9719	-0.615823	0.000738589
Glyma.10G237400	-	-	-	AT5G52200.1	phosphoprotein phosphatase inhibitors	2e-23	4.98782	3.12888	-1.85894	0.0132527		5.94594	5.32988	-0.616061	0.100261
Glyma.08G200400	IQ domain-containing protein	G7LGP8_MEDTR	0	AT3G16490.1	IQ-domain 26	1e-107	8.18798	6.56775	-1.62023	0.000291531		9.08071	8.46421	-0.616498	0.168331
Glyma.08G283900	DNA binding protein	E5GC76_CUCME	3e-153	AT4G15020.2	hAT transposon superfamily	1e-137	6.98017	5.56979	-1.41038	0.00482858		7.90182	7.28515	-0.61667	0.065103
Glyma.09G117100	ADP-ribosylation factor GTPase-activating protein AGD12	G7I9Z6_MEDTR	6e-90	AT1G70790.1	Calcium-dependent lipid-binding (CaLB domain) family protein	5e-76	6.92513	5.87521	-1.04993	0.0377871		7.93124	7.31298	-0.618259	0.0161551
Glyma.17G090900	U-box domain-containing protein	G7JPU4_MEDTR	0	AT1G60190.1	ARM repeat superfamily protein	6e-167	7.75844	5.84673	-1.91171	0.000126672		8.59589	7.97049	-0.625397	0.234626
Glyma.06G319700	Receptor-like protein kinase	G7IYL0_MEDTR	0	AT1G33590.1	Leucine-rich repeat (LRR) family protein	0	12.5361	10.4289	-2.10721	1.61238e-14		13.2494	12.6234	-0.625995	1.57e-05
Glyma.16G071500	Similarity to heat shock protein	Q9FND5_ARATH	3e-09	AT5G40450.1	unknown protein; FUNCTIONS IN: molecular_function unknown; INVOLVED IN: biological_process unknown; LOCATED IN:	3e-12	6.54313	5.13225	-1.41088	0.0321492		7.57364	6.94497	-0.628669	0.354026
Glyma.04G218500	Chloroplast lumen common family protein	D7M8K1_ARALL	1e-105	AT4G39470.1	Tetratricopeptide repeat (TPR)-like superfamily protein	7e-106	5.51052	3.91906	-1.59146	0.0210416		6.51578	5.88528	-0.630492	0.122024
Glyma.07G004100	Coatomer subunit beta	I1KG56_SOYBN	0	AT4G31480.2	Coatomer, beta subunit	0	8.96686	7.95104	-1.01582	0.0193457		9.97789	9.34501	-0.632878	0.0907665
Glyma.14G204700	Cc-nbs-lrr resistance protein	G7K8F2_MEDTR	0	AT5G05400.1	LRR and NB-ARC domains-containing disease resistance protein	4e-56	9.13886	7.66064	-1.47821	0.000267056		10.0609	9.42693	-0.633934	0.075988
Glyma.09G282200	Zinc finger family protein	D7M1M9_ARALL	0	AT5G23110.1	Zinc finger, C3HC4 type (RING finger) family protein	0	8.5032	7.23967	-1.26353	0.0375575		9.56857	8.9336	-0.634972	0.372516
Glyma.07G271200	UDP-glucose 4-epimerase GEPI42	GALE1_CYATE	0	AT1G12780.1	UDP-D-glucose/UDP-D-galactose 4-epimerase 1	0	7.88344	5.71496	-2.16849	6.75259e-07		8.64345	8.00664	-0.63681	0.145598
Glyma.07G208200	Eukaryotic translation initiation factor 2A	G7JNL0_MEDTR	0	AT1G73180.1	Eukaryotic translation initiation factor eIF2A family protein	0	5.66008	4.10165	-1.55842	0.0186749		6.67237	6.03087	-0.641503	0.0575379
Glyma.08G193100	Protein HOTHEAD	G7IUI3_MEDTR	0	AT1G72970.1	Glucose-methanol-choline (GMC) oxidoreductase family protein	0	6.83595	5.45943	-1.37652	0.0298233		7.84755	7.20443	-0.643123	0.221303
Glyma.03G057000	Protein kinase family protein	C6ZRW4_SOYBN	2e-146	AT5G56890.1	Protein kinase superfamily protein	4e-60	6.12875	4.31944	-1.80931	0.0111428		7.13259	6.48765	-0.64494	0.383704
Glyma.02G000500	Auxin-induced protein	K7K5Q4_SOYBN	2e-138	AT5G43700.1	AUX/IAA transcriptional regulator family protein	4e-79	6.42411	3.31078	-3.11334	7.94238e-07		6.93564	6.28633	-0.649311	0.0723756
Glyma.08G333900	Villin-1	VILI1_ARATH	0	AT2G29890.1	villin-like 1	0	7.79348	6.40124	-1.39224	0.000991008		8.75446	8.10188	-0.652582	0.0505106
Glyma.16G162400	Alliinase family protein	B9GT71_POPTR	0	AT1G34060.1	Pyridoxal phosphate (PLP)-dependent transferases superfamily protein	0	8.58024	6.48258	-2.09766	0.00186063		9.62004	8.96353	-0.65651	0.474198
Glyma.19G025200	UDP-glucose glucosyltransferase	G7KSI0_MEDTR	0	AT2G43840.2	UDP-glycosyltransferase 74 F1	6e-132	4.77719	3.23318	-1.544	0.0498775		5.92754	5.25984	-0.667699	0.229347
Glyma.11G046200	ACT domain-containing protein	G7K2F4_MEDTR	0	AT5G65890.1	ACT domain repeat 1	7e-160	10.21	8.9719	-1.23811	0.000251401		11.204	10.5299	-0.674066	7.62e-10
Glyma.09G012200	CASP-like protein GSVIVT00013502001	CSPLC_VITVI	2e-104	AT2G35760.1	Uncharacterised protein family (UPF0497)	3e-87	5.64602	4.12464	-1.52138	0.0248344		6.65352	5.97846	-0.675062	0.0921089
Glyma.03G050000	Cp protein	Q70VA9_9CARY	2e-94	AT3G08890.2	Protein of unknown function, DUF538	8e-97	7.429	6.30162	-1.12737	0.0120301		8.4786	7.79963	-0.678968	0.0167999
Glyma.15G236100	Peptide transporter PTR1	G7LG04_MEDTR	0	AT3G54450.1	Major facilitator superfamily protein	0	5.96134	4.6358	-1.32554	0.0348053		7.03099	6.34814	-0.682854	0.0240391
Glyma.04G045000	Adenine phosphoribosyltransferase 1 family protein	B9IBS4_POPTR	4e-111	AT1G27450.1	adenine phosphoribosyl transferase 1	7e-108	8.71119	6.85767	-1.85352	2.17362e-07		9.58211	8.89593	-0.68618	0.00248914
[truncated: 303 more rows]
